# Supplementary material for: Synthesis, crystal structure and Hirshfeld surface analysis of 1-[3-(2-oxo-3-phenyl-1,2-di­hydro­quinoxalin-1-yl)prop­yl]-3-phenyl-1,2-di­hydro­quinoxalin-2-one
Source: Acta Crystallogr E Crystallogr Commun. 2024 May 17;80(Pt 6):610–4. doi: 10.1107/S2056989024004377 (PMC11151325; doi:10.1107/S2056989024004377)
Supplement: Supplementary file 1 [file e-80-00610-sup1.cif]

##############################################################################
#                                                                            #
# This CIF contains the data in a paper accepted for publication in          #
# Acta Crystallographica Section E. It conforms to the requirements of       #
# Notes for Authors for Acta Crystallographica Section E, and has been       #
# peer reviewed under the auspices of the IUCr Commission on Journals.       #
#                                                                            #
# Full details of the Crystallographic Information File format               #
# are given in the paper "The Crystallographic Information File (CIF):       #
# a New Standard Archive File for Crystallography" by S. R. Hall, F. H.      #
# Allen and I. D. Brown [Acta Cryst. (1991), A47, 655-685].                  #
#                                                                            #
# The current version of the core CIF dictionary is obtainable from          #
# ftp://ftp.iucr.org/pub/cif_core.dic.                                       #
#                                                                            #
# Software is freely available for graphical display of the structure(s)     #
# in this CIF. For information consult the CIF software page                 #
# http://www.iucr.org/resources/cif/software.                                #
#                                                                            #
# This file may be used for bona fide research purposes within the           #
# scientific community so long as proper attribution is given to the journal # 
# article from which it was obtained.                                        #
#                                                                            #
##############################################################################
data_global
_audit_creation_method     'APEX3 v2018.1-0'
_journal_date_recd_electronic     2024-05-07
_journal_date_accepted     2024-05-10
_journal_name_full     'Acta Crystallographica, Section E'
_journal_year     2024
_journal_volume     80
_journal_issue      1
_journal_page_first     0
_journal_page_last     0
_journal_paper_category     GO
_journal_paper_doi     10.1107/S2056989024004377
_journal_coeditor_code     VM2302
_publ_contact_author_name     'Abdulsalam Alsubari'
_publ_contact_author_address
;
Laboratory of Medicinal Chemistry
Faculty of Clinical Pharmacy
21 September University, Yemen
;
_publ_contact_author_email
                            'alsubaripharmaco@21umas.edu.ye, y.ramli@um5r.ac.ma'
_publ_contact_author_fax     ?
_publ_contact_author_phone     ?
_publ_section_title
;\
Synthesis, crystal structure and Hirshfeld surface analysis of
1-[3-(2-oxo-3-phenyl-1,2-dihydroquinoxalin-1-yl)propyl]-3-phenyl-1,2-\
dihydroquinoxalin-2-one
;
_publ_section_title_footnote     .
loop_
    _publ_author_name
    _publ_author_footnote
    _publ_author_address
    'Abad, Nadeem' .
;
Laboratory of Medicinal Chemistry
Drug Sciences Research Center
Faculty of Medicine and Pharmacy
Mohammed V University in Rabat,
Morocco
Laboratory of Heterocyclic Organic Chemistry Faculty of Sciences,
Mohammed V University
Rabat, Morocco
;
    'Mague, Joel T.' .
;
Department of Chemistry
Tulane University
New Orleans, LA, 70118
USA
;
    'Alsubari, Abdulsalam' .
;
Laboratory of Medicinal Chemistry
Faculty of Clinical Pharmacy
21 September University,
Yemen
;
    'Essassi, El Mokhtar' .
;
Laboratory of Heterocyclic Organic Chemistry Faculty of Sciences,
Mohammed V University
Rabat,
Morocco
;
    'Alzahrani, Abdullah Yahya Abdullah' .
;
Department of Chemistry
Faculty of Science and Arts
King Khalid University
Mohail Assir,
Saudi Arabia
;
    'Ramli, Youssef' .
;
Laboratory of Medicinal Chemistry
Drug Sciences Research Center
Faculty of Medicine and Pharmacy
Mohammed V University in Rabat,
Morocco
;
_publ_section_synopsis
;
In the title compound, the dihydroquinoxaline units are both essentially planar
and the dihedral angle between their mean planes is 64.82(2)\%. In the
crystal, C---H...O hydrogen bonds form chains along the <i>b</i>-axis
direction which are joined by \p-stacking and C---H...\p(ring) interactions
into the full three-dimensional  network structure.
;
data_I
_audit_creation_method     'SHELXL-2018/1'
_chemical_name_systematic
;\
1-[3-(2-Oxo-3-phenyl-1,2-dihydroquinoxalin-1-yl)propyl]-\
3-phenyl-1,2-dihydroquinoxalin-2-one
;
_chemical_name_common     ?
_chemical_formula_moiety     'C31 H24 N4 O2'
_chemical_formula_sum     'C31 H24 N4 O2'
_chemical_formula_iupac     'C31 H24 N4 O2'
_chemical_formula_weight     484.54
_chemical_melting_point     ?
_space_group_crystal_system     triclinic
_space_group_name_H-M_alt     'P -1'
_space_group_name_Hall     '-P 1'
loop_
    _space_group_symop_operation_xyz
    'x, y, z'
    '-x, -y, -z'
_cell_length_a     9.0384(3)
_cell_length_b     9.4484(4)
_cell_length_c     14.9524(6)
_cell_angle_alpha     77.2670(10)
_cell_angle_beta     83.9910(10)
_cell_angle_gamma     72.7080(10)
_cell_volume     1188.16(8)
_cell_formula_units_Z     2
_cell_measurement_reflns_used     7750
_cell_measurement_theta_min     2.4449
_cell_measurement_theta_max     28.6245
_cell_measurement_temperature     298(2)
_exptl_crystal_description     'thick plate'
_exptl_crystal_colour     colourless
_exptl_crystal_size_max     0.352
_exptl_crystal_size_mid     0.298
_exptl_crystal_size_min     0.103
_exptl_crystal_density_diffrn     1.354
_exptl_crystal_density_meas     ?
_exptl_crystal_density_method     'not measured'
_exptl_crystal_F_000     508
_exptl_absorpt_coefficient_mu     0.087
_exptl_absorpt_correction_type     multi-scan
_exptl_absorpt_process_details
;
(<i>SADABS</i>;Krause <i>et al.</i>, 2015)
;
_exptl_absorpt_correction_T_min     0.89
_exptl_absorpt_correction_T_max     0.99
_exptl_special_details
;
The diffraction data were obtained from 3 sets of 400 frames,
each of width 0.5\% in \w, collected at \f = 0.00,
90.00 and 180.00\% and 2 sets of 800 frames, each of
width 0.45\% in \f, collected at \w = --30.00 and 210.00\%.
The scan time was 20 sec/frame.
;
_diffrn_ambient_temperature     298(2)
_diffrn_source     'fine-focus sealed tube'
_diffrn_radiation_type     MoK\a
_diffrn_radiation_wavelength     0.71073
_diffrn_radiation_monochromator     graphite
_diffrn_measurement_device_type     'Bruker SMART APEX CCD'
_diffrn_measurement_method     '\f and \w scans'
_diffrn_detector_area_resol_mean     8.3333
_diffrn_reflns_number     23105
_diffrn_reflns_av_R_equivalents     0.0270
_diffrn_reflns_av_unetI/netI     0.0350
_diffrn_reflns_theta_min     2.304
_diffrn_reflns_theta_max     29.160
_diffrn_reflns_theta_full     28.500
_diffrn_measured_fraction_theta_max     0.985
_diffrn_measured_fraction_theta_full     0.994
_diffrn_reflns_limit_h_min     -12
_diffrn_reflns_limit_h_max     12
_diffrn_reflns_limit_k_min     -12
_diffrn_reflns_limit_k_max     12
_diffrn_reflns_limit_l_min     -20
_diffrn_reflns_limit_l_max     19
_refine_special_details
;
Refinement of F^2^ against ALL reflections.  The weighted R-factor wR and
goodness of fit S are based on F^2^, conventional R-factors R are based
on F, with F set to zero for negative F^2^. The threshold expression of
F^2^ > 2sigma(F^2^) is used only for calculating R-factors(gt) etc. and is
not relevant to the choice of reflections for refinement.  R-factors based
on F^2^ are statistically about twice as large as those based on F, and R-
factors based on ALL data will be even larger. H-atoms attached to carbon
were placed in calculated positions (C---H = 0.95 - 0.99 \%A). All were
included as riding contributions with isotropic displacement parameters
1.2 - 1.5 times those of the attached atoms.
;
_reflns_number_total     6318
_reflns_number_gt     4347
_reflns_threshold_expression     'I > 2\s(I)'
_refine_ls_structure_factor_coef     Fsqd
_refine_ls_matrix_type     full
_refine_ls_R_factor_all     0.0665
_refine_ls_R_factor_gt     0.0461
_refine_ls_wR_factor_gt     0.1319
_refine_ls_wR_factor_ref     0.1397
_refine_ls_goodness_of_fit_ref     1.081
_refine_ls_restrained_S_all     1.081
_refine_ls_number_reflns     6318
_refine_ls_number_parameters     334
_refine_ls_number_restraints     0
_refine_ls_hydrogen_treatment     constr
_refine_ls_weighting_scheme     calc
_refine_ls_weighting_details
                      'w=1/[\s^2^(Fo^2^)+(0.0793P)^2^] where P=(Fo^2^+2Fc^2^)/3'
_atom_sites_solution_hydrogens     geom
_atom_sites_solution_primary     dual
_atom_sites_solution_secondary     difmap
_refine_ls_shift/su_max     0.001
_refine_ls_shift/su_mean     0.000
_refine_diff_density_max     0.303
_refine_diff_density_min     -0.162
_refine_ls_extinction_method     none
_refine_ls_extinction_coef     .
loop_
    _atom_type_symbol
    _atom_type_description
    _atom_type_scat_dispersion_real
    _atom_type_scat_dispersion_imag
    _atom_type_scat_source
    'C' 'C' 0.0033 0.0016
                         'International Tables Vol C Tables 4.2.6.8 and 6.1.1.4'
    'H' 'H' 0.0000 0.0000
                         'International Tables Vol C Tables 4.2.6.8 and 6.1.1.4'
    'N' 'N' 0.0061 0.0033
                         'International Tables Vol C Tables 4.2.6.8 and 6.1.1.4'
    'O' 'O' 0.0106 0.0060
                         'International Tables Vol C Tables 4.2.6.8 and 6.1.1.4'
_computing_data_collection
;
<i>APEX3</i> (Bruker, 2016)
;
_computing_cell_refinement
;
<i>SAINT</i> (Bruker, 2016)
;
_computing_data_reduction
;
<i>SAINT</i> (Bruker, 2016)
;
_computing_structure_solution
;
<i>SHELXT</i> (Sheldrick, 2015a)
;
_computing_structure_refinement
;
<i>SHELXL2019/1</i> (Sheldrick, 2015b)
;
_computing_molecular_graphics
;
<i>DIAMOND</i> (Brandenburg & Putz, 2012)
;
_computing_publication_material
;
<i>SHELXTL</i> (Sheldrick, 2008)
;
loop_
    _atom_site_type_symbol
    _atom_site_label
    _atom_site_fract_x
    _atom_site_fract_y
    _atom_site_fract_z
    _atom_site_U_iso_or_equiv
    _atom_site_adp_type
    _atom_site_calc_flag
    _atom_site_occupancy
    _atom_site_disorder_assembly
    _atom_site_disorder_group
    O O1 0.39620(10) 0.88674(9) 0.06918(6) 0.0490(2) Uani d 1 . .
    O O2 0.21475(12) 0.71620(14) 0.39102(6) 0.0692(3) Uani d 1 . .
    N N1 0.44699(10) 0.63291(10) 0.11355(6) 0.0352(2) Uani d 1 . .
    N N2 0.21498(11) 0.64096(11) 0.00336(6) 0.0396(2) Uani d 1 . .
    N N3 0.43990(11) 0.77981(11) 0.38219(6) 0.0395(2) Uani d 1 . .
    N N4 0.42341(11) 0.74089(11) 0.57324(7) 0.0408(2) Uani d 1 . .
    C C1 0.28939(13) 0.50787(13) 0.06015(8) 0.0379(3) Uani d 1 . .
    C C2 0.24951(16) 0.37603(15) 0.05881(9) 0.0485(3) Uani d 1 . .
    H H2 0.169960 0.381198 0.022410 0.058 Uiso calc 1 . .
    C C3 0.32574(17) 0.23990(15) 0.11018(10) 0.0546(4) Uani d 1 . .
    H H3 0.299792 0.152567 0.108083 0.066 Uiso calc 1 . .
    C C4 0.44215(17) 0.23383(15) 0.16538(10) 0.0544(3) Uani d 1 . .
    H H4 0.493638 0.141281 0.200596 0.065 Uiso calc 1 . .
    C C5 0.48393(15) 0.36109(14) 0.16963(9) 0.0475(3) Uani d 1 . .
    H H5 0.561308 0.354575 0.207998 0.057 Uiso calc 1 . .
    C C6 0.40876(13) 0.49995(12) 0.11567(7) 0.0362(3) Uani d 1 . .
    C C7 0.36729(13) 0.77086(13) 0.06313(7) 0.0349(2) Uani d 1 . .
    C C8 0.24934(12) 0.76485(13) 0.00243(7) 0.0338(2) Uani d 1 . .
    C C9 0.16777(12) 0.90221(13) -0.06329(7) 0.0359(3) Uani d 1 . .
    C C10 0.20206(15) 1.03996(15) -0.08165(9) 0.0502(3) Uani d 1 . .
    H H10 0.280946 1.051677 -0.051211 0.060 Uiso calc 1 . .
    C C11 0.11914(16) 1.15982(16) -0.14513(10) 0.0563(4) Uani d 1 . .
    H H11 0.142651 1.251697 -0.156303 0.068 Uiso calc 1 . .
    C C12 0.00292(14) 1.14611(16) -0.19197(9) 0.0492(3) Uani d 1 . .
    H H12 -0.051781 1.227421 -0.234579 0.059 Uiso calc 1 . .
    C C13 -0.03084(16) 1.01039(16) -0.17471(10) 0.0579(4) Uani d 1 . .
    H H13 -0.108010 0.998776 -0.206648 0.070 Uiso calc 1 . .
    C C14 0.04859(16) 0.89079(15) -0.11040(10) 0.0529(3) Uani d 1 . .
    H H14 0.021810 0.800486 -0.098289 0.063 Uiso calc 1 . .
    C C15 0.54198(13) 0.78976(13) 0.52169(8) 0.0390(3) Uani d 1 . .
    C C16 0.65404(14) 0.81762(15) 0.56774(9) 0.0480(3) Uani d 1 . .
    H H16 0.645671 0.805913 0.631306 0.058 Uiso calc 1 . .
    C C17 0.77608(14) 0.86201(16) 0.52021(10) 0.0522(3) Uani d 1 . .
    H H17 0.850311 0.880335 0.551234 0.063 Uiso calc 1 . .
    C C18 0.78793(15) 0.87935(15) 0.42545(10) 0.0513(3) Uani d 1 . .
    H H18 0.871213 0.908817 0.393312 0.062 Uiso calc 1 . .
    C C19 0.67912(14) 0.85389(14) 0.37802(9) 0.0465(3) Uani d 1 . .
    H H19 0.688651 0.866859 0.314411 0.056 Uiso calc 1 . .
    C C20 0.55402(13) 0.80842(12) 0.42573(8) 0.0371(3) Uani d 1 . .
    C C21 0.31637(14) 0.73619(15) 0.43057(8) 0.0439(3) Uani d 1 . .
    C C22 0.31797(13) 0.71537(13) 0.53167(8) 0.0387(3) Uani d 1 . .
    C C23 0.19375(13) 0.66197(13) 0.58906(8) 0.0383(3) Uani d 1 . .
    C C24 0.13789(15) 0.71825(15) 0.66841(9) 0.0473(3) Uani d 1 . .
    H H24 0.175355 0.791637 0.683015 0.057 Uiso calc 1 . .
    C C25 0.02711(16) 0.66568(17) 0.72557(10) 0.0569(4) Uani d 1 . .
    H H25 -0.010397 0.704779 0.778051 0.068 Uiso calc 1 . .
    C C26 -0.02799(16) 0.55617(16) 0.70545(10) 0.0543(3) Uani d 1 . .
    H H26 -0.102757 0.521512 0.744151 0.065 Uiso calc 1 . .
    C C27 0.02727(15) 0.49781(14) 0.62819(9) 0.0485(3) Uani d 1 . .
    H H27 -0.008983 0.422527 0.615101 0.058 Uiso calc 1 . .
    C C28 0.13690(14) 0.55079(14) 0.56969(8) 0.0432(3) Uani d 1 . .
    H H28 0.172843 0.511759 0.517023 0.052 Uiso calc 1 . .
    C C29 0.58258(13) 0.62965(14) 0.16149(8) 0.0400(3) Uani d 1 . .
    H H29A 0.619669 0.715413 0.131354 0.048 Uiso calc 1 . .
    H H29B 0.664531 0.538571 0.155101 0.048 Uiso calc 1 . .
    C C30 0.55317(14) 0.63387(13) 0.26271(8) 0.0424(3) Uani d 1 . .
    H H30A 0.652121 0.610476 0.290478 0.051 Uiso calc 1 . .
    H H30B 0.504683 0.555402 0.291637 0.051 Uiso calc 1 . .
    C C31 0.45142(14) 0.78405(14) 0.28279(8) 0.0419(3) Uani d 1 . .
    H H31A 0.495241 0.864656 0.251294 0.050 Uiso calc 1 . .
    H H31B 0.348760 0.804628 0.260318 0.050 Uiso calc 1 . .
loop_
    _atom_site_aniso_label
    _atom_site_aniso_U_11
    _atom_site_aniso_U_22
    _atom_site_aniso_U_33
    _atom_site_aniso_U_12
    _atom_site_aniso_U_13
    _atom_site_aniso_U_23
    O1 0.0647(6) 0.0385(5) 0.0502(5) -0.0216(4) -0.0196(4) -0.0048(4)
    O2 0.0685(6) 0.1113(9) 0.0408(5) -0.0518(6) -0.0143(4) -0.0002(5)
    N1 0.0409(5) 0.0362(5) 0.0305(5) -0.0135(4) -0.0033(4) -0.0064(4)
    N2 0.0472(6) 0.0418(6) 0.0344(5) -0.0199(4) -0.0024(4) -0.0068(4)
    N3 0.0441(5) 0.0432(6) 0.0304(5) -0.0122(4) -0.0047(4) -0.0042(4)
    N4 0.0399(5) 0.0469(6) 0.0350(5) -0.0121(4) -0.0046(4) -0.0060(4)
    C1 0.0469(6) 0.0379(6) 0.0317(6) -0.0176(5) 0.0048(5) -0.0081(5)
    C2 0.0617(8) 0.0467(7) 0.0462(7) -0.0289(6) 0.0051(6) -0.0129(6)
    C3 0.0732(9) 0.0407(7) 0.0558(8) -0.0274(7) 0.0155(7) -0.0146(6)
    C4 0.0675(9) 0.0340(7) 0.0549(9) -0.0119(6) 0.0089(7) -0.0037(6)
    C5 0.0539(7) 0.0389(7) 0.0451(7) -0.0096(6) -0.0013(6) -0.0043(6)
    C6 0.0431(6) 0.0357(6) 0.0307(6) -0.0137(5) 0.0054(4) -0.0084(5)
    C7 0.0418(6) 0.0362(6) 0.0293(6) -0.0148(5) -0.0013(4) -0.0071(4)
    C8 0.0377(6) 0.0388(6) 0.0278(5) -0.0148(5) 0.0008(4) -0.0083(5)
    C9 0.0386(6) 0.0415(6) 0.0285(6) -0.0130(5) 0.0001(4) -0.0072(5)
    C10 0.0562(8) 0.0510(8) 0.0483(7) -0.0274(6) -0.0160(6) 0.0032(6)
    C11 0.0634(9) 0.0497(8) 0.0571(9) -0.0278(7) -0.0138(7) 0.0082(6)
    C12 0.0469(7) 0.0509(8) 0.0427(7) -0.0106(6) -0.0065(5) 0.0028(6)
    C13 0.0578(8) 0.0569(9) 0.0609(9) -0.0166(7) -0.0258(7) -0.0042(7)
    C14 0.0584(8) 0.0439(7) 0.0602(9) -0.0176(6) -0.0219(7) -0.0052(6)
    C15 0.0366(6) 0.0405(6) 0.0378(6) -0.0074(5) -0.0046(5) -0.0067(5)
    C16 0.0451(7) 0.0571(8) 0.0416(7) -0.0124(6) -0.0085(5) -0.0096(6)
    C17 0.0408(7) 0.0564(8) 0.0619(9) -0.0145(6) -0.0105(6) -0.0122(7)
    C18 0.0433(7) 0.0488(8) 0.0613(9) -0.0154(6) 0.0035(6) -0.0095(6)
    C19 0.0490(7) 0.0451(7) 0.0428(7) -0.0126(6) 0.0025(5) -0.0067(6)
    C20 0.0364(6) 0.0340(6) 0.0387(6) -0.0065(5) -0.0038(5) -0.0065(5)
    C21 0.0448(7) 0.0508(7) 0.0360(6) -0.0163(6) -0.0080(5) -0.0015(5)
    C22 0.0407(6) 0.0391(6) 0.0342(6) -0.0093(5) -0.0048(5) -0.0044(5)
    C23 0.0375(6) 0.0391(6) 0.0345(6) -0.0082(5) -0.0063(4) -0.0005(5)
    C24 0.0518(7) 0.0475(7) 0.0453(7) -0.0173(6) 0.0014(5) -0.0118(6)
    C25 0.0626(9) 0.0630(9) 0.0471(8) -0.0218(7) 0.0145(6) -0.0172(7)
    C26 0.0537(8) 0.0551(8) 0.0530(8) -0.0226(6) 0.0049(6) -0.0018(7)
    C27 0.0515(7) 0.0432(7) 0.0509(8) -0.0183(6) -0.0108(6) 0.0011(6)
    C28 0.0474(7) 0.0441(7) 0.0369(6) -0.0111(5) -0.0091(5) -0.0045(5)
    C29 0.0394(6) 0.0434(7) 0.0382(6) -0.0126(5) -0.0060(5) -0.0069(5)
    C30 0.0516(7) 0.0405(7) 0.0337(6) -0.0118(5) -0.0117(5) -0.0019(5)
    C31 0.0501(7) 0.0429(7) 0.0303(6) -0.0119(5) -0.0057(5) -0.0021(5)
_geom_special_details
;
 All esds (except the esd in the dihedral angle between two l.s. planes)
 are estimated using the full covariance matrix.  The cell esds are taken
 into account individually in the estimation of esds in distances, angles
 and torsion angles; correlations between esds in cell parameters are only
 used when they are defined by crystal symmetry.  An approximate (isotropic)
 treatment of cell esds is used for estimating esds involving l.s. planes.
;
loop_
    _geom_bond_atom_site_label_1
    _geom_bond_atom_site_label_2
    _geom_bond_site_symmetry_2
    _geom_bond_distance
    _geom_bond_publ_flag
    O1 C7 . 1.2222(13) ?
    O2 C21 . 1.2227(13) ?
    N1 C7 . 1.3815(14) ?
    N1 C6 . 1.3917(13) ?
    N1 C29 . 1.4726(13) ?
    N2 C8 . 1.2943(14) ?
    N2 C1 . 1.3787(15) ?
    N3 C21 . 1.3830(15) ?
    N3 C20 . 1.3946(14) ?
    N3 C31 . 1.4714(14) ?
    N4 C22 . 1.2959(14) ?
    N4 C15 . 1.3856(15) ?
    C1 C2 . 1.4006(15) ?
    C1 C6 . 1.4039(16) ?
    C2 C3 . 1.367(2) ?
    C2 H2 . 0.9300 ?
    C3 C4 . 1.384(2) ?
    C3 H3 . 0.9300 ?
    C4 C5 . 1.3788(18) ?
    C4 H4 . 0.9300 ?
    C5 C6 . 1.3971(17) ?
    C5 H5 . 0.9300 ?
    C7 C8 . 1.4916(14) ?
    C8 C9 . 1.4879(16) ?
    C9 C14 . 1.3891(16) ?
    C9 C10 . 1.3892(16) ?
    C10 C11 . 1.3840(18) ?
    C10 H10 . 0.9300 ?
    C11 C12 . 1.3732(17) ?
    C11 H11 . 0.9300 ?
    C12 C13 . 1.3691(19) ?
    C12 H12 . 0.9300 ?
    C13 C14 . 1.3785(18) ?
    C13 H13 . 0.9300 ?
    C14 H14 . 0.9300 ?
    C15 C16 . 1.3978(15) ?
    C15 C20 . 1.4031(16) ?
    C16 C17 . 1.3701(18) ?
    C16 H16 . 0.9300 ?
    C17 C18 . 1.3864(19) ?
    C17 H17 . 0.9300 ?
    C18 C19 . 1.3748(17) ?
    C18 H18 . 0.9300 ?
    C19 C20 . 1.3988(16) ?
    C19 H19 . 0.9300 ?
    C21 C22 . 1.4819(16) ?
    C22 C23 . 1.4818(16) ?
    C23 C28 . 1.3920(16) ?
    C23 C24 . 1.3922(17) ?
    C24 C25 . 1.3818(17) ?
    C24 H24 . 0.9300 ?
    C25 C26 . 1.3727(19) ?
    C25 H25 . 0.9300 ?
    C26 C27 . 1.373(2) ?
    C26 H26 . 0.9300 ?
    C27 C28 . 1.3849(17) ?
    C27 H27 . 0.9300 ?
    C28 H28 . 0.9300 ?
    C29 C30 . 1.5162(16) ?
    C29 H29A . 0.9700 ?
    C29 H29B . 0.9700 ?
    C30 C31 . 1.5178(17) ?
    C30 H30A . 0.9700 ?
    C30 H30B . 0.9700 ?
    C31 H31A . 0.9700 ?
    C31 H31B . 0.9700 ?
loop_
    _geom_angle_atom_site_label_1
    _geom_angle_atom_site_label_2
    _geom_angle_atom_site_label_3
    _geom_angle_site_symmetry_1
    _geom_angle_site_symmetry_3
    _geom_angle
    _geom_angle_publ_flag
    C7 N1 C6 . . 122.56(9) ?
    C7 N1 C29 . . 116.94(9) ?
    C6 N1 C29 . . 120.40(9) ?
    C8 N2 C1 . . 120.56(10) ?
    C21 N3 C20 . . 122.01(10) ?
    C21 N3 C31 . . 116.59(9) ?
    C20 N3 C31 . . 121.26(10) ?
    C22 N4 C15 . . 119.21(10) ?
    N2 C1 C2 . . 118.84(11) ?
    N2 C1 C6 . . 121.69(10) ?
    C2 C1 C6 . . 119.39(11) ?
    C3 C2 C1 . . 120.99(13) ?
    C3 C2 H2 . . 119.5 ?
    C1 C2 H2 . . 119.5 ?
    C2 C3 C4 . . 119.07(12) ?
    C2 C3 H3 . . 120.5 ?
    C4 C3 H3 . . 120.5 ?
    C5 C4 C3 . . 121.87(13) ?
    C5 C4 H4 . . 119.1 ?
    C3 C4 H4 . . 119.1 ?
    C4 C5 C6 . . 119.28(13) ?
    C4 C5 H5 . . 120.4 ?
    C6 C5 H5 . . 120.4 ?
    N1 C6 C5 . . 123.06(11) ?
    N1 C6 C1 . . 117.58(10) ?
    C5 C6 C1 . . 119.37(11) ?
    O1 C7 N1 . . 120.38(10) ?
    O1 C7 C8 . . 124.38(10) ?
    N1 C7 C8 . . 115.24(9) ?
    N2 C8 C9 . . 117.15(9) ?
    N2 C8 C7 . . 122.00(10) ?
    C9 C8 C7 . . 120.84(9) ?
    C14 C9 C10 . . 117.63(11) ?
    C14 C9 C8 . . 117.09(11) ?
    C10 C9 C8 . . 125.28(10) ?
    C11 C10 C9 . . 120.18(11) ?
    C11 C10 H10 . . 119.9 ?
    C9 C10 H10 . . 119.9 ?
    C12 C11 C10 . . 121.47(12) ?
    C12 C11 H11 . . 119.3 ?
    C10 C11 H11 . . 119.3 ?
    C13 C12 C11 . . 118.69(12) ?
    C13 C12 H12 . . 120.7 ?
    C11 C12 H12 . . 120.7 ?
    C12 C13 C14 . . 120.56(12) ?
    C12 C13 H13 . . 119.7 ?
    C14 C13 H13 . . 119.7 ?
    C13 C14 C9 . . 121.44(12) ?
    C13 C14 H14 . . 119.3 ?
    C9 C14 H14 . . 119.3 ?
    N4 C15 C16 . . 118.36(11) ?
    N4 C15 C20 . . 121.96(10) ?
    C16 C15 C20 . . 119.66(11) ?
    C17 C16 C15 . . 120.69(12) ?
    C17 C16 H16 . . 119.7 ?
    C15 C16 H16 . . 119.7 ?
    C16 C17 C18 . . 119.41(12) ?
    C16 C17 H17 . . 120.3 ?
    C18 C17 H17 . . 120.3 ?
    C19 C18 C17 . . 121.36(12) ?
    C19 C18 H18 . . 119.3 ?
    C17 C18 H18 . . 119.3 ?
    C18 C19 C20 . . 119.80(12) ?
    C18 C19 H19 . . 120.1 ?
    C20 C19 H19 . . 120.1 ?
    N3 C20 C19 . . 122.91(11) ?
    N3 C20 C15 . . 118.01(10) ?
    C19 C20 C15 . . 119.08(11) ?
    O2 C21 N3 . . 121.12(11) ?
    O2 C21 C22 . . 123.53(11) ?
    N3 C21 C22 . . 115.35(10) ?
    N4 C22 C23 . . 117.70(10) ?
    N4 C22 C21 . . 123.37(11) ?
    C23 C22 C21 . . 118.92(10) ?
    C28 C23 C24 . . 118.47(11) ?
    C28 C23 C22 . . 122.47(11) ?
    C24 C23 C22 . . 118.95(10) ?
    C25 C24 C23 . . 120.36(12) ?
    C25 C24 H24 . . 119.8 ?
    C23 C24 H24 . . 119.8 ?
    C26 C25 C24 . . 120.48(13) ?
    C26 C25 H25 . . 119.8 ?
    C24 C25 H25 . . 119.8 ?
    C25 C26 C27 . . 119.99(12) ?
    C25 C26 H26 . . 120.0 ?
    C27 C26 H26 . . 120.0 ?
    C26 C27 C28 . . 120.14(12) ?
    C26 C27 H27 . . 119.9 ?
    C28 C27 H27 . . 119.9 ?
    C27 C28 C23 . . 120.55(12) ?
    C27 C28 H28 . . 119.7 ?
    C23 C28 H28 . . 119.7 ?
    N1 C29 C30 . . 115.05(9) ?
    N1 C29 H29A . . 108.5 ?
    C30 C29 H29A . . 108.5 ?
    N1 C29 H29B . . 108.5 ?
    C30 C29 H29B . . 108.5 ?
    H29A C29 H29B . . 107.5 ?
    C29 C30 C31 . . 114.50(10) ?
    C29 C30 H30A . . 108.6 ?
    C31 C30 H30A . . 108.6 ?
    C29 C30 H30B . . 108.6 ?
    C31 C30 H30B . . 108.6 ?
    H30A C30 H30B . . 107.6 ?
    N3 C31 C30 . . 110.11(9) ?
    N3 C31 H31A . . 109.6 ?
    C30 C31 H31A . . 109.6 ?
    N3 C31 H31B . . 109.6 ?
    C30 C31 H31B . . 109.6 ?
    H31A C31 H31B . . 108.2 ?
loop_
    _geom_torsion_atom_site_label_1
    _geom_torsion_atom_site_label_2
    _geom_torsion_atom_site_label_3
    _geom_torsion_atom_site_label_4
    _geom_torsion_site_symmetry_1
    _geom_torsion_site_symmetry_2
    _geom_torsion_site_symmetry_3
    _geom_torsion_site_symmetry_4
    _geom_torsion
    _geom_torsion_publ_flag
    C8 N2 C1 C2 . . . . -179.66(10) ?
    C8 N2 C1 C6 . . . . -2.80(17) ?
    N2 C1 C2 C3 . . . . 176.47(11) ?
    C6 C1 C2 C3 . . . . -0.46(18) ?
    C1 C2 C3 C4 . . . . 1.1(2) ?
    C2 C3 C4 C5 . . . . -0.4(2) ?
    C3 C4 C5 C6 . . . . -1.1(2) ?
    C7 N1 C6 C5 . . . . -177.01(10) ?
    C29 N1 C6 C5 . . . . 6.80(16) ?
    C7 N1 C6 C1 . . . . 3.35(15) ?
    C29 N1 C6 C1 . . . . -172.84(10) ?
    C4 C5 C6 N1 . . . . -177.90(10) ?
    C4 C5 C6 C1 . . . . 1.74(18) ?
    N2 C1 C6 N1 . . . . 1.83(16) ?
    C2 C1 C6 N1 . . . . 178.67(10) ?
    N2 C1 C6 C5 . . . . -177.83(10) ?
    C2 C1 C6 C5 . . . . -0.99(17) ?
    C6 N1 C7 O1 . . . . 173.86(10) ?
    C29 N1 C7 O1 . . . . -9.82(16) ?
    C6 N1 C7 C8 . . . . -6.86(15) ?
    C29 N1 C7 C8 . . . . 169.45(9) ?
    C1 N2 C8 C9 . . . . 177.83(9) ?
    C1 N2 C8 C7 . . . . -1.19(16) ?
    O1 C7 C8 N2 . . . . -174.88(11) ?
    N1 C7 C8 N2 . . . . 5.88(16) ?
    O1 C7 C8 C9 . . . . 6.14(17) ?
    N1 C7 C8 C9 . . . . -173.10(9) ?
    N2 C8 C9 C14 . . . . 7.41(16) ?
    C7 C8 C9 C14 . . . . -173.56(11) ?
    N2 C8 C9 C10 . . . . -172.08(11) ?
    C7 C8 C9 C10 . . . . 6.96(18) ?
    C14 C9 C10 C11 . . . . -0.2(2) ?
    C8 C9 C10 C11 . . . . 179.29(12) ?
    C9 C10 C11 C12 . . . . -0.6(2) ?
    C10 C11 C12 C13 . . . . 0.2(2) ?
    C11 C12 C13 C14 . . . . 1.1(2) ?
    C12 C13 C14 C9 . . . . -2.0(2) ?
    C10 C9 C14 C13 . . . . 1.5(2) ?
    C8 C9 C14 C13 . . . . -178.05(13) ?
    C22 N4 C15 C16 . . . . 179.59(11) ?
    C22 N4 C15 C20 . . . . -1.86(17) ?
    N4 C15 C16 C17 . . . . 178.15(12) ?
    C20 C15 C16 C17 . . . . -0.43(19) ?
    C15 C16 C17 C18 . . . . 0.0(2) ?
    C16 C17 C18 C19 . . . . 0.4(2) ?
    C17 C18 C19 C20 . . . . -0.5(2) ?
    C21 N3 C20 C19 . . . . -179.43(11) ?
    C31 N3 C20 C19 . . . . 5.04(17) ?
    C21 N3 C20 C15 . . . . 0.85(17) ?
    C31 N3 C20 C15 . . . . -174.67(10) ?
    C18 C19 C20 N3 . . . . -179.64(11) ?
    C18 C19 C20 C15 . . . . 0.07(18) ?
    N4 C15 C20 N3 . . . . 1.57(17) ?
    C16 C15 C20 N3 . . . . -179.89(11) ?
    N4 C15 C20 C19 . . . . -178.15(10) ?
    C16 C15 C20 C19 . . . . 0.38(18) ?
    C20 N3 C21 O2 . . . . 177.67(12) ?
    C31 N3 C21 O2 . . . . -6.61(18) ?
    C20 N3 C21 C22 . . . . -2.68(17) ?
    C31 N3 C21 C22 . . . . 173.04(10) ?
    C15 N4 C22 C23 . . . . 179.48(10) ?
    C15 N4 C22 C21 . . . . -0.21(18) ?
    O2 C21 C22 N4 . . . . -177.92(12) ?
    N3 C21 C22 N4 . . . . 2.43(18) ?
    O2 C21 C22 C23 . . . . 2.39(19) ?
    N3 C21 C22 C23 . . . . -177.26(10) ?
    N4 C22 C23 C28 . . . . -139.78(12) ?
    C21 C22 C23 C28 . . . . 39.93(16) ?
    N4 C22 C23 C24 . . . . 36.31(16) ?
    C21 C22 C23 C24 . . . . -143.98(12) ?
    C28 C23 C24 C25 . . . . -0.83(19) ?
    C22 C23 C24 C25 . . . . -177.07(11) ?
    C23 C24 C25 C26 . . . . 0.7(2) ?
    C24 C25 C26 C27 . . . . 0.2(2) ?
    C25 C26 C27 C28 . . . . -1.0(2) ?
    C26 C27 C28 C23 . . . . 0.87(19) ?
    C24 C23 C28 C27 . . . . 0.03(17) ?
    C22 C23 C28 C27 . . . . 176.13(11) ?
    C7 N1 C29 C30 . . . . 99.27(12) ?
    C6 N1 C29 C30 . . . . -84.34(12) ?
    N1 C29 C30 C31 . . . . -69.98(13) ?
    C21 N3 C31 C30 . . . . -92.34(13) ?
    C20 N3 C31 C30 . . . . 83.41(13) ?
    C29 C30 C31 N3 . . . . -175.74(9) ?
loop_
    _geom_hbond_atom_site_label_D
    _geom_hbond_atom_site_label_H
    _geom_hbond_atom_site_label_A
    _geom_hbond_site_symmetry_A
    _geom_hbond_distance_DH
    _geom_hbond_distance_HA
    _geom_hbond_distance_DA
    _geom_hbond_angle_DHA
    _geom_hbond_publ_flag
    C3 H3 O1 1_545 0.93 2.58 3.3871(16) 146 yes
    C10 H10 O1 . 0.93 2.22 2.8531(16) 124 y
    C27 H27 O2 2_566 0.93 2.59 3.4603(18) 155 yes
    C30 H30A Cg6 2_666 0.97 2.75 3.6013(14) 147 yes
_shelx_space_group_comment
;
The symmetry employed for this shelxl refinement is uniquely defined
by the following loop, which should always be used as a source of
symmetry information in preference to the above space-group names.
They are only intended as comments.
;
_shelx_estimated_absorpt_T_min     0.970
_shelx_estimated_absorpt_T_max     0.991
_shelx_hkl_file
;
  -1   0   0 1487.85   74.09
  -1   0   0 1515.25   74.09
   1   0   0 1472.25   74.09
  -2   0   0  205.38   10.30
  -2   0   0  207.88   10.30
  -2   0   0  207.78   10.30
   2   0   0  202.98   10.30
  -3   0   0   27.00    1.50
  -3   0   0   27.10    1.50
  -3   0   0   28.40    1.50
   3   0   0   26.10    1.30
   3   0   0   25.90    1.50
   3   0   0   25.40    1.30
  -4   0   0  219.58   11.10
  -4   0   0  223.88   11.00
  -4   0   0  215.08   11.10
   4   0   0  217.38   11.00
   4   0   0  220.48   10.90
   4   0   0  216.28   10.90
  -5   0   0  587.94   28.70
  -5   0   0  564.74   28.60
  -5   0   0  579.64   28.70
   5   0   0  578.34   28.70
   5   0   0  572.64   28.50
   5   0   0  557.54   28.50
  -6   0   0    3.00    0.80
  -6   0   0    2.00    0.60
   6   0   0    2.50    0.70
   6   0   0    2.30    0.40
   6   0   0    1.80    0.40
   6   0   0    1.50    0.70
  -7   0   0   59.79    3.50
   7   0   0   57.49    3.40
   7   0   0   58.69    3.10
  -8   0   0   63.39    4.10
   8   0   0   76.99    4.10
   8   0   0   70.19    3.70
  -9   0   0  119.09    6.50
   9   0   0  110.49    6.00
   9   0   0  125.69    6.50
 -10   0   0    4.40    1.80
  10   0   0    4.80    0.80
  11   0   0    3.30    0.90
  11  -1   0    0.70    1.00
  10  -1   0   -0.30    0.80
 -10   1   0    1.10    1.80
   9  -1   0    4.70    0.80
   9  -1   0    3.90    1.50
  -9   1   0    6.60    1.70
   8  -1   0   25.50    2.10
   8  -1   0   22.50    1.50
  -8   1   0   21.90    2.20
   7  -1   0   28.40    2.20
   7  -1   0   33.10    1.80
  -7   1   0   28.30    2.30
   6  -1   0    4.80    0.90
   6  -1   0    6.30    0.60
  -6   1   0    8.70    1.10
   5  -1   0    1.10    0.30
   5  -1   0    1.40    0.70
   5  -1   0    1.60    0.40
  -5   1   0    2.10    0.50
  -5   1   0    3.00    0.70
   4  -1   0    2.30    0.30
   4  -1   0    1.20    0.50
   4  -1   0    2.40    0.40
  -4   1   0    3.10    0.40
  -4   1   0    1.80    0.60
   3  -1   0    0.10    0.40
   3  -1   0    0.10    0.20
   3  -1   0   -0.10    0.20
  -3   1   0    0.20    0.30
  -3   1   0    0.00    0.10
  -3   1   0    0.10    0.40
  -3   1   0    0.10    0.10
   2  -1   0  258.87   13.90
   2  -1   0  274.87   13.90
  -2   1   0  280.97   13.90
  -2   1   0  280.97   14.00
  -2   1   0  289.67   13.90
  -2   1   0  286.07   13.90
   1  -1   0  142.49    7.10
   1  -1   0  139.69    7.20
  -1   1   0  144.29    7.20
  -1   1   0  144.29    7.10
   0  -1   0  130.89    6.50
   0  -1   0  130.39    6.60
   0   1   0  129.59    6.50
   0   1   0  132.69    6.60
  -1  -1   0 1228.98   59.89
  -1  -1   0 1242.18   59.89
  -1  -1   0 1209.08   59.89
   1   1   0 1168.48   59.89
   1   1   0 1221.88   59.89
   1   1   0 1166.68   59.89
  -2  -1   0    0.30    0.30
  -2  -1   0    0.80    0.30
  -2  -1   0    0.80    0.30
  -3  -1   0   19.90    1.10
  -3  -1   0   19.60    1.10
  -3  -1   0   17.00    1.10
  -4  -1   0  296.47   14.90
  -4  -1   0  296.37   14.90
  -4  -1   0  292.87   14.90
   4   1   0  298.27   14.90
  -5  -1   0   16.40    1.20
  -5  -1   0   16.30    1.20
  -5  -1   0   17.10    1.30
   5   1   0   14.00    1.20
   5   1   0   15.20    1.20
  -6  -1   0  117.59    6.00
  -6  -1   0  114.59    6.00
  -6  -1   0  117.39    6.00
   6   1   0  117.89    5.70
   6   1   0  110.49    6.00
   6   1   0  114.19    6.00
   6   1   0  110.29    5.70
  -7  -1   0   44.50    2.50
  -7  -1   0   37.20    2.50
  -7  -1   0   42.40    2.50
   7   1   0   38.00    2.00
   7   1   0   39.40    2.40
   7   1   0   37.80    2.00
   7   1   0   37.10    2.40
  -8  -1   0   18.80    2.00
  -8  -1   0   22.30    2.00
   8   1   0   21.10    1.30
   8   1   0   22.00    2.00
  -9  -1   0    1.10    1.40
   9   1   0    1.30    1.20
   9   1   0    0.60    0.50
  10   1   0   -0.10    0.60
  10   1   0    0.70    1.60
  11   1   0    1.30    0.80
  12   1   0   -0.40    0.90
 -11   2   0   -0.80    2.40
  10  -2   0   42.00    2.80
 -10   2   0   42.20    3.70
   9  -2   0   79.39    4.40
  -9   2   0   80.19    5.00
   8  -2   0   10.60    1.70
   8  -2   0    7.10    0.90
  -8   2   0    8.70    1.60
   7  -2   0    9.70    1.00
   7  -2   0   11.80    1.50
  -7   2   0   12.40    1.50
   6  -2   0   -0.20    0.50
   6  -2   0    0.60    0.90
  -6   2   0    1.10    1.00
   5  -2   0    1.20    0.70
   5  -2   0    0.90    0.50
  -5   2   0    1.60    0.80
   4  -2   0    0.30    0.40
   4  -2   0    0.10    0.30
   4  -2   0    0.00    0.60
  -4   2   0    0.40    0.30
  -4   2   0   -0.20    0.60
  -4   2   0    0.20    0.30
  -4   2   0    0.10    0.20
   3  -2   0  132.89    6.80
   3  -2   0  123.99    6.70
  -3   2   0  127.39    6.90
  -3   2   0  141.29    6.70
  -3   2   0  137.09    6.70
  -3   2   0  132.69    6.70
   2  -2   0  293.07   15.10
   2  -2   0  288.67   15.00
  -2   2   0  317.37   15.00
  -2   2   0  301.37   15.00
   1  -2   0 6691.33  332.27
   1  -2   0 6640.04  332.07
   1  -2   0 6844.81  332.27
  -1   2   0 6643.14  332.27
  -1   2   0 6932.21  332.17
  -1   2   0 6370.26  332.27
   0  -2   0 3930.41  194.78
   0  -2   0 3864.31  194.78
   0  -2   0 3914.41  194.88
   0   2   0 3890.01  194.88
   0   2   0 4038.00  194.88
   0   2   0 3954.70  194.88
   0   2   0 3855.91  194.98
  -1  -2   0  584.14   28.60
  -1  -2   0  569.94   28.70
  -1  -2   0  581.44   28.70
   1   2   0  579.64   28.70
   1   2   0  548.25   28.60
   1   2   0  588.44   28.60
  -2  -2   0  177.18    8.90
  -2  -2   0  190.98    8.90
  -2  -2   0  170.38    9.00
   2   2   0  178.98    9.00
   2   2   0  178.98    8.90
   2   2   0  174.08    8.90
  -3  -2   0  949.40   46.80
  -3  -2   0  955.60   46.80
  -3  -2   0  919.91   46.80
   3   2   0  930.61   46.70
   3   2   0  926.91   46.70
   3   2   0  949.40   46.80
   3   2   0  949.31   46.80
  -4  -2   0   45.30    2.40
  -4  -2   0   44.80    2.50
  -4  -2   0   46.60    2.50
   4   2   0   43.10    2.50
   4   2   0   44.70    2.40
  -5  -2   0   63.69    3.50
  -5  -2   0   66.59    3.50
  -5  -2   0   65.59    3.50
   5   2   0   61.69    3.50
  -6  -2   0    9.20    1.00
  -6  -2   0    6.70    0.90
  -6  -2   0    6.60    0.90
   6   2   0    5.10    0.90
  -7  -2   0   23.80    1.70
  -7  -2   0   22.60    1.70
  -7  -2   0   22.60    1.70
   7   2   0   19.30    1.70
   7   2   0   20.40    1.60
  -8  -2   0  252.07   12.60
  -8  -2   0  241.38   12.60
  -8  -2   0  260.27   12.60
   8   2   0  234.88   12.60
   8   2   0  254.87   12.60
   8   2   0  250.77   12.20
   8   2   0  227.38   12.30
  -9  -2   0   60.49    3.90
   9   2   0   62.09    3.30
   9   2   0   68.39    3.90
  10   2   0    0.50    0.50
  10   2   0    2.00    1.50
  11   2   0   13.70    2.40
  11   2   0   15.30    1.30
  12   2   0    0.50    0.90
  10  -3   0   18.10    1.70
 -10   3   0   13.70    2.40
   9  -3   0    5.90    1.20
  -9   3   0    5.00    1.80
   8  -3   0    8.10    1.90
   8  -3   0    7.40    1.00
  -8   3   0    7.10    1.60
   7  -3   0   25.30    2.20
   7  -3   0   23.30    1.70
  -7   3   0   23.10    2.30
   6  -3   0    0.70    1.00
   6  -3   0    0.50    0.60
  -6   3   0    2.40    1.10
   5  -3   0   37.70    2.70
   5  -3   0   45.50    2.40
  -5   3   0   44.60    2.30
  -5   3   0   45.20    2.70
  -5   3   0   42.00    2.30
   4  -3   0   27.60    2.00
   4  -3   0   33.50    1.90
  -4   3   0   29.00    2.10
  -4   3   0   33.10    1.80
  -4   3   0   33.50    1.80
   3  -3   0  485.55   24.60
   3  -3   0  489.45   24.70
  -3   3   0  501.85   24.80
  -3   3   0  513.45   24.50
  -3   3   0  490.15   24.60
  -3   3   0  473.45   24.60
   2  -3   0  154.98    7.80
   2  -3   0  155.58    7.80
   2  -3   0  159.38    7.90
  -2   3   0  148.39    7.90
  -2   3   0  156.28    7.70
  -2   3   0  149.59    7.80
   1  -3   0  860.41   42.70
   1  -3   0  826.92   42.70
   1  -3   0  848.72   42.80
  -1   3   0  871.91   42.70
  -1   3   0  878.01   42.70
  -1   3   0  858.61   42.80
  -1   3   0  861.71   42.70
   0  -3   0  545.85   26.60
   0  -3   0  519.75   26.60
   0  -3   0  521.35   26.60
   0   3   0  529.35   26.60
   0   3   0  542.55   26.60
   0   3   0  540.95   26.60
   0   3   0  532.85   26.60
  -1  -3   0  430.26   20.60
  -1  -3   0  416.96   20.60
   1   3   0  404.86   20.60
   1   3   0  408.66   20.60
   1   3   0  402.66   20.60
  -2  -3   0   14.10    1.00
  -2  -3   0   15.20    1.00
  -2  -3   0   15.10    0.90
   2   3   0   15.20    1.00
   2   3   0   13.90    1.00
   2   3   0   16.90    0.90
  -3  -3   0   28.90    1.70
  -3  -3   0   28.80    1.50
  -3  -3   0   30.20    1.50
  -3  -3   0   29.20    1.70
   3   3   0   25.40    1.50
   3   3   0   31.10    1.50
   3   3   0   27.60    1.60
   3   3   0   25.10    1.70
  -4  -3   0  223.68   11.50
  -4  -3   0  235.68   11.60
   4   3   0  230.98   11.60
   4   3   0  230.98   11.40
   4   3   0  224.58   11.50
   4   3   0  222.28   11.40
  -5  -3   0   10.00    0.90
  -5  -3   0    8.10    0.90
  -5  -3   0    8.00    0.90
   5   3   0    7.20    0.90
   5   3   0    7.30    0.50
   5   3   0    7.90    0.80
   5   3   0    7.40    0.50
  -6  -3   0    7.30    1.00
  -6  -3   0    8.80    1.00
  -6  -3   0   10.50    1.00
   6   3   0    7.20    0.50
   6   3   0    7.90    1.00
   6   3   0    7.50    0.90
   6   3   0    7.20    0.50
  -7  -3   0   13.80    1.40
  -7  -3   0   14.10    1.30
  -7  -3   0   13.90    1.40
   7   3   0   11.20    0.70
   7   3   0   13.10    1.30
   7   3   0   11.00    0.70
   7   3   0   11.90    1.30
  -8  -3   0   -0.10    1.00
  -8  -3   0   -0.30    1.00
  -8  -3   0   -0.20    1.00
   8   3   0    0.30    1.00
   8   3   0   -0.50    1.00
   8   3   0    0.10    0.30
   8   3   0   -0.50    1.20
   8   3   0    0.10    0.30
  -9  -3   0   -0.30    1.30
  -9  -3   0   -0.40    1.30
   9   3   0    0.40    1.30
   9   3   0    0.40    0.40
   9   3   0   -0.70    1.10
 -10  -3   0    7.80    1.80
  10   3   0    9.00    0.80
  10   3   0    7.90    1.80
 -11  -3   0   -0.10    1.60
  11   3   0    1.60    1.70
  11   3   0    0.50    0.60
  12   3   0    0.50    0.80
 -10   4   0    7.20    2.40
   9  -4   0    0.60    1.10
  -9   4   0    0.30    1.90
   8  -4   0    0.50    0.90
  -8   4   0    0.20    1.60
   7  -4   0    0.90    1.40
   7  -4   0    0.00    0.80
  -7   4   0    0.80    1.30
   6  -4   0    2.60    0.80
   6  -4   0    0.50    1.20
  -6   4   0    2.90    0.50
  -6   4   0    4.00    1.20
   5  -4   0   27.00    1.90
   5  -4   0   26.70    2.10
  -5   4   0   30.20    2.20
   4  -4   0   45.00    2.80
   4  -4   0   48.20    2.70
  -4   4   0   43.70    2.50
  -4   4   0   51.49    2.90
   3  -4   0   53.59    3.20
   3  -4   0   60.69    3.10
  -3   4   0   56.99    3.00
  -3   4   0   54.89    3.30
   2  -4   0    3.30    0.60
   2  -4   0    2.50    0.70
   2  -4   0    1.60    0.60
  -2   4   0    2.50    0.60
  -2   4   0    2.90    0.60
  -2   4   0    4.90    0.50
  -2   4   0    3.70    0.80
   1  -4   0  476.95   24.00
   1  -4   0  474.85   24.00
   1  -4   0  486.65   24.00
  -1   4   0  488.05   24.00
  -1   4   0  480.85   23.90
  -1   4   0  482.35   24.00
  -1   4   0  464.85   24.10
   0  -4   0   -0.30    0.40
   0  -4   0    0.10    0.30
   0  -4   0    0.20    0.40
   0   4   0   -0.10    0.40
   0   4   0   -0.20    0.50
   0   4   0    0.70    0.40
   0   4   0   -0.10    0.40
  -1  -4   0  203.48   10.70
  -1  -4   0  209.68   10.70
  -1  -4   0  212.88   10.60
   1   4   0  221.78   10.70
   1   4   0  210.68   10.70
   1   4   0  207.18   10.70
   1   4   0  215.38   10.70
  -2  -4   0    0.10    0.40
  -2  -4   0    0.10    0.30
   2   4   0   -0.20    0.30
   2   4   0    0.10    0.40
   2   4   0   -0.20    0.40
   2   4   0    0.40    0.60
  -3  -4   0  539.55   26.40
  -3  -4   0  527.65   26.30
  -3  -4   0  552.64   26.30
  -3  -4   0  500.05   26.40
   3   4   0  527.95   26.30
   3   4   0  538.25   26.40
   3   4   0  506.25   26.40
  -4  -4   0   10.60    1.00
  -4  -4   0    9.90    1.00
   4   4   0    8.90    1.00
   4   4   0    8.10    0.90
   4   4   0    8.40    0.70
   4   4   0    9.20    0.70
  -5  -4   0   40.10    2.40
  -5  -4   0   36.40    2.40
   5   4   0   40.40    2.10
   5   4   0   36.50    2.20
   5   4   0   38.10    2.00
   5   4   0   38.40    2.40
  -6  -4   0   22.30    1.60
  -6  -4   0   19.90    1.70
   6   4   0   19.40    1.50
   6   4   0   18.60    1.10
   6   4   0   17.30    1.60
   6   4   0   19.80    1.20
  -7  -4   0  232.28   11.30
  -7  -4   0  221.38   11.30
   7   4   0  217.28   11.20
   7   4   0  210.08   11.30
   7   4   0  216.08   11.00
  -8  -4   0   11.40    1.60
  -8  -4   0   12.70    1.60
   8   4   0   13.90    1.60
   8   4   0   11.60    0.80
  -9  -4   0   -1.00    1.30
   9   4   0   -0.70    1.10
   9   4   0    0.00    0.40
 -10  -4   0    1.20    1.60
  10   4   0    3.90    1.60
  10   4   0    3.50    0.50
 -11  -4   0    0.60    1.90
  11   4   0    0.50    1.90
  11   4   0    0.10    0.60
 -12  -4   0    2.50    2.40
  12   4   0    0.50    0.80
  12   4   0    0.60    2.40
   9  -5   0    6.50    1.50
  -9   5   0    3.70    2.20
   8  -5   0   -0.90    1.00
  -8   5   0    0.00    1.80
   7  -5   0    4.30    1.00
  -7   5   0    4.20    1.50
   6  -5   0    5.60    1.00
   6  -5   0    6.20    1.50
  -6   5   0    5.10    0.70
  -6   5   0    4.50    1.50
   5  -5   0    0.20    1.20
   5  -5   0    0.30    0.70
  -5   5   0    0.50    0.60
  -5   5   0    1.50    1.10
   4  -5   0    8.40    1.00
   4  -5   0    7.90    1.30
  -4   5   0    8.40    1.30
  -4   5   0    8.90    0.90
   3  -5   0   54.09    2.80
   3  -5   0   47.80    2.90
  -3   5   0   44.70    2.70
  -3   5   0   46.50    3.00
   2  -5   0  320.47   15.70
   2  -5   0  300.67   15.70
   2  -5   0  309.67   15.60
  -2   5   0  295.87   15.80
  -2   5   0  322.37   15.50
  -2   5   0  304.97   15.60
   1  -5   0  935.71   46.20
   1  -5   0  918.91   46.20
   1  -5   0  972.30   46.20
  -1   5   0  901.51   46.20
  -1   5   0  910.61   46.30
  -1   5   0  911.11   46.20
  -1   5   0  931.51   46.10
   0  -5   0    1.80    0.60
   0  -5   0    1.50    0.60
   0  -5   0    2.00    0.60
   0   5   0    1.50    0.60
   0   5   0    2.40    0.60
   0   5   0    1.70    0.70
   0   5   0    3.20    0.60
  -1  -5   0   11.30    1.00
  -1  -5   0   10.90    1.20
  -1  -5   0   13.90    1.00
   1   5   0   15.90    1.10
   1   5   0   11.80    1.20
   1   5   0   15.60    1.00
   1   5   0   14.10    1.10
  -2  -5   0   60.09    3.50
  -2  -5   0   64.29    3.70
   2   5   0   69.49    3.70
   2   5   0   76.59    3.60
   2   5   0   67.29    3.50
   2   5   0   68.19    3.70
  -3  -5   0   19.70    1.30
  -3  -5   0   20.70    1.50
  -3  -5   0   25.50    1.40
   3   5   0   23.90    1.40
   3   5   0   22.60    1.50
   3   5   0   25.30    1.60
  -4  -5   0   42.60    2.10
  -4  -5   0   39.20    2.10
  -4  -5   0   33.90    2.40
  -4  -5   0   42.70    2.40
   4   5   0   35.00    2.30
   4   5   0   39.60    2.10
   4   5   0   37.10    2.40
  -5  -5   0   41.40    2.60
  -5  -5   0   44.50    2.60
   5   5   0   45.40    2.50
   5   5   0   39.70    2.60
   5   5   0   41.00    2.30
  -6  -5   0  207.48   10.50
  -6  -5   0  203.48   10.60
   6   5   0  202.78   10.30
   6   5   0  213.48   10.60
   6   5   0  195.78   10.40
  -7  -5   0   24.50    2.10
  -7  -5   0   22.30    1.90
   7   5   0   21.60    2.10
   7   5   0   25.20    1.40
  -8  -5   0    0.50    1.10
  -8  -5   0    1.00    1.30
   8   5   0    0.70    1.00
   8   5   0    0.90    0.40
  -9  -5   0   65.89    4.00
   9   5   0   63.19    3.40
   9   5   0   63.89    4.00
 -10  -5   0   16.20    2.00
  10   5   0   17.00    1.20
  10   5   0   16.80    2.10
 -11  -5   0    4.70    2.10
  11   5   0    3.40    2.00
  11   5   0    4.80    0.80
 -12  -5   0    5.80    2.70
  12   5   0    7.50    0.90
  12   5   0    8.00    2.80
   8  -6   0    0.90    1.50
  -8   6   0    1.70    2.30
   7  -6   0    0.00    1.20
  -7   6   0    0.20    0.60
  -7   6   0   -0.60    1.80
   6  -6   0    5.50    1.20
   6  -6   0    7.80    2.20
  -6   6   0    4.50    1.50
  -6   6   0    6.90    0.90
   5  -6   0    1.00    1.40
   5  -6   0    0.20    0.90
  -5   6   0    0.40    1.20
  -5   6   0   -0.20    0.70
   4  -6   0    7.30    1.30
   4  -6   0    6.60    1.00
  -4   6   0    9.20    1.00
  -4   6   0    7.00    1.50
   3  -6   0   44.00    2.70
   3  -6   0   44.00    2.90
  -3   6   0   46.90    2.60
  -3   6   0   42.70    3.00
   2  -6   0    0.00    0.70
   2  -6   0    0.40    0.90
  -2   6   0   -0.20    0.90
  -2   6   0    0.20    0.70
   1  -6   0  158.18    7.80
   1  -6   0  148.59    7.90
   1  -6   0  149.79    7.80
  -1   6   0  148.89    7.80
  -1   6   0  154.98    7.80
  -1   6   0  145.39    8.00
   0  -6   0   16.20    1.20
   0  -6   0   13.00    1.30
   0  -6   0   12.30    1.30
   0   6   0   12.50    1.20
   0   6   0   13.70    1.20
   0   6   0   12.90    1.40
  -1  -6   0    0.70    0.60
  -1  -6   0    0.60    0.60
  -1  -6   0    0.70    0.70
   1   6   0    0.90    0.60
   1   6   0    0.60    0.70
   1   6   0    1.10    0.70
   1   6   0    1.10    0.70
  -2  -6   0   67.09    3.80
  -2  -6   0   67.29    3.70
   2   6   0   71.89    3.80
   2   6   0   71.69    3.70
   2   6   0   64.29    3.80
   2   6   0   71.89    3.80
  -3  -6   0   14.40    1.10
  -3  -6   0   16.70    1.40
   3   6   0   17.90    1.20
   3   6   0   13.60    1.40
   3   6   0   20.90    1.50
  -4  -6   0  113.29    6.00
  -4  -6   0  112.49    5.70
   4   6   0  115.69    5.90
   4   6   0  107.89    5.90
   4   6   0  107.09    5.70
  -5  -6   0   24.70    1.40
  -5  -6   0   24.50    1.90
  -5  -6   0   26.90    1.40
   5   6   0   24.40    1.60
   5   6   0   24.30    1.80
   5   6   0   24.90    1.90
  -6  -6   0   56.09    3.50
   6   6   0   59.79    3.10
   6   6   0   56.09    3.40
  -7  -6   0   -0.70    1.00
   7   6   0    1.10    0.60
   7   6   0   -0.60    1.00
  -8  -6   0    2.80    1.30
   8   6   0    3.50    0.60
   8   6   0    2.10    1.30
  -9  -6   0    8.10    1.80
   9   6   0    8.60    0.90
   9   6   0   10.60    1.60
 -10  -6   0   15.10    2.20
  10   6   0   15.00    2.10
  10   6   0   14.00    1.20
 -11  -6   0    2.80    2.10
  11   6   0    1.40    0.80
  11   6   0    1.00    2.00
  11   6   0    2.50    2.00
 -12  -6   0    1.00    2.60
  12   6   0    0.00    0.90
  12   6   0    0.10    2.50
   7  -7   0   -1.20    1.40
  -7   7   0   -0.60    0.90
  -7   7   0    1.60    2.20
   6  -7   0   12.40    1.60
  -6   7   0   15.60    1.50
  -6   7   0   14.80    2.10
   5  -7   0    3.40    1.70
   5  -7   0    5.60    1.30
  -5   7   0    4.30    0.90
  -5   7   0    3.50    1.60
   4  -7   0   12.20    1.40
   4  -7   0   13.20    1.80
  -4   7   0   11.70    1.20
  -4   7   0    7.60    1.80
   3  -7   0  115.79    6.30
   3  -7   0  115.29    6.20
  -3   7   0  113.49    6.10
  -3   7   0  113.99    6.40
   2  -7   0  111.89    5.70
   2  -7   0  102.39    5.80
  -2   7   0  100.99    5.80
  -2   7   0  103.99    5.60
   1  -7   0  376.06   19.70
   1  -7   0  387.46   19.60
   1  -7   0  390.16   19.60
  -1   7   0  396.96   19.60
   0  -7   0  137.19    7.30
   0  -7   0  134.59    7.20
   0   7   0  139.39    7.30
   0   7   0  135.39    7.20
   0   7   0  137.89    7.20
   0   7   0  136.49    7.20
  -1  -7   0  168.28    8.70
  -1  -7   0  167.78    8.90
   1   7   0  171.68    8.80
   1   7   0  164.48    8.80
   1   7   0  169.88    8.70
   1   7   0  174.08    8.90
  -2  -7   0    6.00    0.90
  -2  -7   0   10.90    1.30
   2   7   0    7.10    1.00
   2   7   0   10.30    1.00
   2   7   0    8.00    1.20
  -3  -7   0    0.40    0.80
  -3  -7   0   -0.30    0.50
   3   7   0    0.40    0.90
   3   7   0    0.30    0.90
   3   7   0    0.10    0.60
  -4  -7   0   18.60    1.30
  -4  -7   0   18.70    1.60
   4   7   0   17.30    1.60
   4   7   0   14.80    1.60
   4   7   0   16.90    1.40
  -5  -7   0   15.10    1.10
  -5  -7   0   15.00    1.60
   5   7   0   18.10    1.70
   5   7   0   17.50    1.30
   5   7   0   14.40    1.60
  -6  -7   0   28.80    2.40
   6   7   0   33.80    2.00
   6   7   0   32.10    2.40
  -7  -7   0    6.50    1.50
   7   7   0    9.00    1.40
   7   7   0    7.90    0.90
  -8  -7   0   11.50    1.80
   8   7   0   13.50    1.80
   8   7   0   14.50    1.20
  -9  -7   0   -0.60    1.50
   9   7   0   -0.50    1.30
   9   7   0    0.70    0.70
 -10  -7   0   15.10    2.30
  10   7   0   14.90    1.40
  10   7   0   13.20    2.10
 -11  -7   0   17.90    2.50
  11   7   0   22.10    2.80
  11   7   0   16.20    1.60
   6  -8   0    0.30    1.60
  -6   8   0   -0.50    1.90
  -6   8   0    0.20    1.00
   5  -8   0    7.10    1.60
  -5   8   0    3.70    2.00
   4  -8   0   -0.30    1.30
   4  -8   0   -0.40    1.70
  -4   8   0   -1.00    1.40
  -4   8   0    1.10    0.90
   3  -8   0    1.40    1.60
  -3   8   0   -0.20    0.90
  -3   8   0    0.70    1.50
   2  -8   0    6.70    1.60
  -2   8   0    6.10    1.60
  -2   8   0    6.80    1.30
   1  -8   0    0.90    1.30
  -1   8   0   -0.10    1.30
  -1   8   0    0.80    1.00
   0  -8   0  316.17   15.70
   0  -8   0  292.17   15.50
   0   8   0  294.97   15.60
   0   8   0  309.07   15.70
   0   8   0  315.07   15.60
  -1  -8   0  224.78   11.70
  -1  -8   0  226.38   11.60
   1   8   0  225.58   11.50
   1   8   0  222.78   11.70
   1   8   0  225.38   11.60
  -2  -8   0   10.70    1.50
  -2  -8   0   11.80    1.30
   2   8   0   10.70    1.20
   2   8   0   11.30    1.30
   2   8   0   15.60    1.70
  -3  -8   0    7.70    1.20
  -3  -8   0    9.40    1.00
   3   8   0    9.30    1.40
   3   8   0   10.50    1.10
   3   8   0    6.00    1.20
  -4  -8   0   43.90    3.00
  -4  -8   0   48.00    2.70
   4   8   0   46.00    3.10
   4   8   0   51.69    3.20
   4   8   0   49.30    2.90
  -5  -8   0   23.10    1.60
  -5  -8   0   23.80    2.20
   5   8   0   25.70    2.10
   5   8   0   23.30    1.80
  -6  -8   0  108.89    6.20
  -6  -8   0  112.59    5.70
   6   8   0  115.99    6.40
   6   8   0  115.99    6.00
  -7  -8   0    8.00    1.50
   7   8   0   12.80    1.20
   7   8   0   10.40    1.60
  -8  -8   0    4.80    1.60
   8   8   0    5.50    1.50
   8   8   0    3.50    0.80
  -9  -8   0   -0.10    1.50
   9   8   0   -0.10    1.70
   9   8   0   -0.40    0.80
 -10  -8   0    9.20    2.30
  10   8   0    5.30    1.10
  10   8   0    6.80    2.00
 -11  -8   0    9.20    2.70
  11   8   0    5.00    2.20
  11   8   0    7.10    1.20
  -5   9   0    3.30    2.30
  -4   9   0    0.60    1.10
  -4   9   0    0.90    2.00
   3  -9   0    9.30    2.00
  -3   9   0    5.80    1.30
  -3   9   0    9.40    1.90
   2  -9   0   15.50    2.10
  -2   9   0   12.10    1.90
  -2   9   0   11.10    1.50
   1  -9   0    0.20    1.20
  -1   9   0   -0.10    1.30
  -1   9   0    1.40    1.40
   0  -9   0   13.40    1.70
   0  -9   0   12.30    1.80
   0   9   0   14.60    2.00
  -1  -9   0    1.30    1.10
  -1  -9   0    1.70    1.40
   1   9   0    2.70    1.40
   1   9   0    1.70    1.20
  -2  -9   0    7.50    1.50
  -2  -9   0    8.30    1.20
   2   9   0    9.50    1.30
   2   9   0    8.70    1.40
   2   9   0    8.90    1.60
  -3  -9   0    0.60    1.20
  -3  -9   0    0.10    0.80
   3   9   0    1.50    1.20
   3   9   0    1.00    1.30
   3   9   0    1.40    0.90
  -4  -9   0    0.80    0.80
  -4  -9   0   -0.30    1.10
   4   9   0   -0.10    0.90
   4   9   0    0.30    1.10
  -5  -9   0   40.00    3.00
  -5  -9   0   39.30    2.40
   5   9   0   40.70    2.60
   5   9   0   39.70    3.00
  -6  -9   0   -0.70    1.40
  -6  -9   0   -0.30    0.50
   6   9   0    0.40    1.20
   6   9   0   -0.30    0.80
  -7  -9   0   10.20    1.70
   7   9   0    8.10    1.10
   7   9   0   10.60    1.80
  -8  -9   0   -0.20    1.50
   8   9   0   -0.10    1.50
   8   9   0   -0.50    0.90
  -9  -9   0   -0.10    1.60
   9   9   0    0.00    0.90
   9   9   0   -0.20    1.80
 -10  -9   0   17.60    2.80
  10   9   0   15.70    2.60
  10   9   0   20.40    2.00
  -4  10   0    0.30    2.50
  -4  10   0    0.00    1.50
  -3  10   0    2.40    2.30
  -3  10   0    2.00    1.50
   2 -10   0    7.80    2.10
  -2  10   0   10.80    2.20
  -2  10   0   10.10    1.70
   1 -10   0    0.20    1.70
  -1  10   0    0.70    1.70
  -1  10   0    0.60    1.40
   0 -10   0    4.60    1.70
   0  10   0    2.60    1.80
  -1 -10   0    0.70    1.20
  -1 -10   0    0.00    1.50
   1  10   0   -0.20    1.60
  -2 -10   0    0.00    1.40
  -2 -10   0    0.50    1.10
   2  10   0   -0.50    1.30
   2  10   0    0.30    1.60
  -3 -10   0   36.80    2.80
  -3 -10   0   39.70    2.60
   3  10   0   37.70    3.00
   3  10   0   32.60    2.60
  -4 -10   0    2.50    1.40
  -4 -10   0    2.80    1.00
   4  10   0    5.30    1.40
   4  10   0    3.80    1.10
  -5 -10   0   10.30    1.80
  -5 -10   0   10.10    1.20
   5  10   0    6.50    1.70
   5  10   0    7.90    1.30
  -6 -10   0    0.00    1.50
  -6 -10   0    0.10    0.70
   6  10   0   -0.10    1.00
   6  10   0    0.00    1.60
  -7 -10   0   -0.20    1.80
   7  10   0    2.30    1.60
   7  10   0    2.00    1.10
  -8 -10   0    1.80    1.80
   8  10   0   -0.10    1.70
   8  10   0    2.30    1.20
  -9 -10   0    0.60    1.90
   9  10   0   -1.40    2.10
   9  10   0   -0.50    1.20
   2 -11   0    3.10    2.50
  -2  11   0    5.60    1.90
  -2  11   0    3.90    2.60
   1 -11   0   -0.40    2.10
  -1  11   0    0.90    2.10
   0 -11   0    0.50    1.90
   0  11   0    0.50    2.10
  -1 -11   0    1.60    1.70
  -1 -11   0    0.80    1.50
   1  11   0    0.10    2.00
  -2 -11   0    0.40    1.50
  -2 -11   0   -0.70    1.30
  -3 -11   0    1.10    1.30
  -3 -11   0   -1.60    1.70
   3  11   0   -0.30    1.60
  -4 -11   0    5.20    2.00
  -4 -11   0    5.70    1.30
   4  11   0    6.30    1.90
  -5 -11   0   12.90    1.50
  -5 -11   0   12.00    2.10
   5  11   0   16.90    1.80
   5  11   0   12.90    2.10
  -6 -11   0    0.40    2.00
  -6 -11   0    0.90    0.90
   6  11   0   -0.40    1.30
   6  11   0    0.00    1.80
  -7 -11   0    4.40    2.00
   7  11   0    1.50    1.80
   7  11   0    3.40    1.40
  -8 -11   0    1.70    2.20
   8  11   0   -0.60    1.90
   8  11   0    1.30    1.40
   0 -12   0    5.80    2.70
   0  12   0    2.40    2.70
  -1 -12   0   19.60    2.80
  -1 -12   0   20.70    2.50
  -2 -12   0    0.10    1.50
  -2 -12   0   -0.80    1.90
  -3 -12   0   20.00    2.90
  -3 -12   0   19.70    2.20
  -4 -12   0    0.70    1.50
  -4 -12   0   -0.30    2.30
   4  12   0    0.00    2.00
  -5 -12   0    8.60    1.50
  -5 -12   0    6.40    2.20
   5  12   0    6.00    2.00
  -6 -12   0    5.10    1.20
  -6 -12   0    5.10    2.50
   6  12   0    2.70    2.30
   6  12   0    6.90    1.80
  -7 -12   0    6.50    1.00
   7  12   0   10.50    2.00
   6  12  -1    8.70    2.00
   6  12  -1   11.00    2.60
  -6 -12   1    8.00    1.60
   5  12  -1    5.20    2.40
  -5 -12   1   10.50    2.70
  -5 -12   1    7.40    1.50
   4  12  -1    7.20    2.30
  -4 -12   1   11.30    2.70
  -4 -12   1    6.50    1.70
  -3 -12   1    0.80    2.40
  -3 -12   1    5.30    1.80
  -2 -12   1   -0.10    2.30
  -2 -12   1   -0.10    1.80
  -1 -12   1    3.30    2.50
  -1 -12   1    0.70    1.90
   8  11  -1    1.30    1.50
   8  11  -1    2.10    2.30
  -8 -11   1    2.70    2.60
   7  11  -1    0.80    2.10
   7  11  -1    2.60    1.50
  -7 -11   1    3.20    0.70
  -7 -11   1    4.30    1.90
   6  11  -1   10.50    1.70
   6  11  -1    8.50    2.00
  -6 -11   1    7.90    1.20
  -6 -11   1    6.50    2.10
   5  11  -1    0.30    1.40
   5  11  -1    0.00    1.90
  -5 -11   1   -0.10    1.90
  -5 -11   1    0.80    1.10
   4  11  -1   20.70    2.40
  -4 -11   1   15.20    2.40
  -4 -11   1   13.50    1.70
   3  11  -1    3.20    1.70
  -3 -11   1    4.40    1.40
  -3 -11   1    5.10    1.80
  -2 -11   1    4.70    1.50
  -2 -11   1    3.30    1.90
   1  11  -1   14.70    3.70
  -1 -11   1   12.40    1.90
  -1 -11   1   12.60    2.20
   0  11  -1   13.70    2.40
   0 -11   1   12.30    2.40
  -1  11  -1   10.70    2.50
   1 -11   1    9.70    2.50
  -2  11  -1    4.00    2.60
  -2  11  -1    0.80    1.70
   9  10  -1    9.20    1.50
   9  10  -1   10.00    2.30
  -9 -10   1    9.80    2.50
   8  10  -1    0.60    1.70
   8  10  -1    1.40    1.20
  -8 -10   1    0.80    2.00
   7  10  -1    3.70    1.20
   7  10  -1    2.00    1.80
  -7 -10   1    1.50    1.80
   6  10  -1   -0.50    1.00
   6  10  -1    0.60    1.60
  -6 -10   1   -0.30    1.70
  -6 -10   1    0.10    0.70
   5  10  -1   -0.40    1.30
   5  10  -1    0.70    1.10
  -5 -10   1    0.70    1.60
  -5 -10   1   -0.10    0.90
   4  10  -1    7.10    1.40
   4  10  -1    9.40    1.80
  -4 -10   1    8.90    1.80
  -4 -10   1    7.30    1.20
   3  10  -1    3.80    1.40
  -3 -10   1    4.80    1.20
  -3 -10   1    3.30    1.40
   2  10  -1    1.70    1.40
   2  10  -1    1.20    2.70
  -2 -10   1    1.00    1.10
  -2 -10   1    1.30    1.50
   1  10  -1   35.20    3.10
  -1 -10   1   25.20    2.60
  -1 -10   1   32.50    2.60
   0  10  -1    1.10    1.70
   0 -10   1    0.30    1.60
  -1  10  -1    2.70    1.90
  -1  10  -1    5.80    1.60
   1 -10   1    3.20    1.60
  -2  10  -1    0.30    1.40
  -2  10  -1    1.10    2.00
   2 -10   1    0.40    1.90
  -3  10  -1    0.40    2.00
  -3  10  -1    0.70    1.50
  -4  10  -1    3.90    2.50
  10   9  -1    0.60    1.10
  10   9  -1    0.50    2.20
 -10  -9   1    0.00    2.30
   9   9  -1    0.20    1.10
   9   9  -1   -0.30    1.70
  -9  -9   1    0.90    1.70
   8   9  -1    0.20    1.70
   8   9  -1    0.40    1.00
  -8  -9   1   -0.10    1.50
   7   9  -1   16.50    1.50
   7   9  -1   15.30    2.00
  -7  -9   1   14.00    1.90
   6   9  -1    5.30    1.10
   6   9  -1    6.10    1.60
  -6  -9   1    3.10    1.50
  -6  -9   1    4.30    0.70
   5   9  -1    0.80    0.90
   5   9  -1    1.30    1.30
  -5  -9   1    0.80    0.70
  -5  -9   1    0.90    1.40
   4   9  -1    1.50    1.20
   4   9  -1    2.60    1.00
  -4  -9   1    3.00    0.90
  -4  -9   1    2.50    1.40
   3   9  -1   36.40    2.50
   3   9  -1   34.90    2.60
  -3  -9   1   38.90    2.80
  -3  -9   1   35.20    2.40
   2   9  -1    1.20    1.30
   2   9  -1    0.20    1.20
  -2  -9   1    1.00    0.90
  -2  -9   1    0.60    1.20
   1   9  -1    1.00    1.20
   1   9  -1    0.70    1.40
  -1  -9   1    1.00    1.20
  -1  -9   1    0.00    1.10
   0   9  -1    1.00    1.50
   0  -9   1    0.80    1.30
   0  -9   1    0.30    1.30
  -1   9  -1    8.10    1.40
  -1   9  -1    6.60    1.60
   1  -9   1    5.40    1.60
  -2   9  -1    0.20    1.40
  -2   9  -1    0.80    1.10
   2  -9   1    0.10    1.60
  -3   9  -1    5.20    1.90
  -3   9  -1    2.60    1.20
  -4   9  -1    3.20    1.30
  -4   9  -1    1.30    2.10
  -5   9  -1    5.20    2.20
  -5   9  -1    7.80    1.50
  11   8  -1    0.80    2.40
  11   8  -1    0.30    1.10
 -11  -8   1   -0.30    2.40
  10   8  -1   32.50    2.30
  10   8  -1   29.60    3.10
 -10  -8   1   32.80    3.30
   9   8  -1    2.60    1.60
   9   8  -1    1.90    0.90
  -9  -8   1    2.40    1.60
   8   8  -1    0.10    0.80
   8   8  -1   -0.30    1.30
  -8  -8   1   -0.40    1.40
   7   8  -1   10.30    1.70
   7   8  -1   14.90    1.30
  -7  -8   1   11.10    1.70
   6   8  -1  111.39    5.90
   6   8  -1  113.09    6.30
  -6  -8   1  114.99    6.30
  -6  -8   1  112.19    5.70
   5   8  -1    0.40    0.70
   5   8  -1    0.50    1.10
  -5  -8   1    1.00    0.60
  -5  -8   1    0.90    1.10
   4   8  -1   13.90    1.60
   4   8  -1    8.60    1.10
  -4  -8   1   11.80    1.50
  -4  -8   1   10.00    1.10
   3   8  -1    1.50    1.10
   3   8  -1    1.00    0.70
   3   8  -1    0.30    1.10
  -3  -8   1    1.40    1.10
  -3  -8   1    1.70    0.80
   2   8  -1   -0.10    1.00
   2   8  -1    0.50    1.10
   2   8  -1   -0.60    0.80
  -2  -8   1   -1.90    1.00
  -2  -8   1   -0.50    0.80
   1   8  -1  264.37   13.80
   1   8  -1  269.37   13.90
  -1  -8   1  271.37   13.90
  -1  -8   1  271.27   13.80
   0   8  -1   69.39    4.10
   0   8  -1   67.99    4.00
   0   8  -1   62.59    4.00
   0  -8   1   71.39    4.20
   0  -8   1   74.89    4.10
  -1   8  -1   44.40    2.80
  -1   8  -1   39.20    3.00
   1  -8   1   47.70    3.00
  -2   8  -1    2.00    1.30
  -2   8  -1    5.20    1.10
   2  -8   1    2.60    1.40
  -3   8  -1    0.50    1.50
  -3   8  -1    0.30    1.00
   3  -8   1    1.40    1.50
  -4   8  -1    1.10    1.00
  -4   8  -1    1.10    1.70
   4  -8   1   -0.10    1.30
  -5   8  -1    0.60    1.80
  -5   8  -1    0.20    1.00
   5  -8   1   -0.20    1.40
  -6   8  -1    2.00    1.10
  -6   8  -1    5.60    2.40
   6  -8   1    2.00    1.70
  11   7  -1   11.90    1.30
  11   7  -1   10.00    2.30
 -11  -7   1    9.70    2.50
  10   7  -1    1.70    1.90
  10   7  -1    1.60    0.90
 -10  -7   1    1.60    1.70
   9   7  -1    6.20    0.90
   9   7  -1    3.40    1.50
  -9  -7   1    3.70    1.80
   8   7  -1    8.40    1.60
   8   7  -1    9.00    1.00
  -8  -7   1    9.10    1.70
   7   7  -1   37.10    2.20
   7   7  -1   38.30    2.80
  -7  -7   1   31.10    2.60
   6   7  -1   12.90    1.50
   6   7  -1   10.90    1.00
  -6  -7   1    9.40    1.50
   5   7  -1   51.89    2.90
   5   7  -1   48.40    3.20
  -5  -7   1   46.70    3.10
  -5  -7   1   54.59    2.80
   4   7  -1   27.60    1.70
   4   7  -1   24.60    2.00
   4   7  -1   25.40    2.00
  -4  -7   1   25.10    2.00
  -4  -7   1   26.10    1.70
   3   7  -1    0.80    0.60
   3   7  -1    0.80    0.90
   3   7  -1    1.50    0.90
  -3  -7   1    0.70    0.60
  -3  -7   1    0.50    0.80
   2   7  -1   98.79    5.40
   2   7  -1  100.39    5.30
   2   7  -1  103.69    5.50
  -2  -7   1   99.59    5.40
  -2  -7   1   98.99    5.30
   1   7  -1   23.10    1.70
   1   7  -1   21.60    1.80
   1   7  -1   25.40    2.00
   1   7  -1   27.80    1.90
  -1  -7   1   21.00    1.80
  -1  -7   1   25.60    1.90
   0   7  -1  150.68    7.90
   0   7  -1  150.48    7.70
   0   7  -1  146.79    7.70
   0  -7   1  151.58    7.80
   0  -7   1  137.19    7.70
  -1   7  -1   85.99    4.90
  -1   7  -1   87.49    4.70
  -1   7  -1   83.59    4.70
   1  -7   1   86.39    4.90
   1  -7   1   90.49    4.70
   1  -7   1   85.29    4.80
  -2   7  -1  172.18    9.20
  -2   7  -1  166.38    8.90
   2  -7   1  174.08    8.90
   2  -7   1  173.28    9.00
  -3   7  -1    0.10    1.30
  -3   7  -1    0.40    0.80
   3  -7   1    0.40    1.20
   3  -7   1    0.10    1.00
  -4   7  -1   15.90    1.50
  -4   7  -1   15.70    1.90
   4  -7   1   14.30    1.60
   4  -7   1   18.60    2.00
  -5   7  -1    0.30    1.50
  -5   7  -1    0.30    0.80
   5  -7   1   -0.30    1.10
  -6   7  -1    0.60    0.90
  -6   7  -1   -0.70    1.80
   6  -7   1   -0.70    1.30
  -7   7  -1    1.80    2.30
  -7   7  -1    0.80    0.80
   7  -7   1    0.30    1.50
  11   6  -1   18.00    2.50
  11   6  -1   19.90    1.60
  11   6  -1   22.00    2.70
 -11  -6   1   17.50    2.50
  10   6  -1   36.10    3.10
  10   6  -1   29.70    1.90
 -10  -6   1   28.10    2.80
   9   6  -1    7.10    1.70
   9   6  -1    5.50    0.80
  -9  -6   1    5.60    1.60
   8   6  -1    0.20    1.10
   8   6  -1    0.40    0.60
  -8  -6   1    0.80    1.20
   7   6  -1    6.20    0.70
   7   6  -1    3.80    1.20
  -7  -6   1    6.00    1.20
   6   6  -1   39.60    2.70
   6   6  -1   39.10    2.30
  -6  -6   1   42.90    2.70
   5   6  -1  103.59    5.60
   5   6  -1   96.89    5.30
  -5  -6   1   99.19    5.20
  -5  -6   1  107.39    5.20
  -5  -6   1  102.69    5.50
   4   6  -1   15.10    1.10
   4   6  -1   11.80    1.30
   4   6  -1   12.90    1.30
  -4  -6   1   11.20    1.30
  -4  -6   1   12.50    1.00
   3   6  -1    4.10    0.80
   3   6  -1    5.90    0.70
   3   6  -1    4.50    0.90
  -3  -6   1    4.70    0.60
  -3  -6   1    3.60    0.90
   2   6  -1   26.30    1.90
   2   6  -1   27.90    1.80
   2   6  -1   23.80    1.80
   2   6  -1   30.20    1.70
  -2  -6   1   26.40    1.70
  -2  -6   1   25.00    1.80
   1   6  -1    9.40    1.00
   1   6  -1   13.10    1.20
   1   6  -1   11.30    1.10
   1   6  -1   12.70    1.30
  -1  -6   1   12.30    1.10
  -1  -6   1   12.00    1.20
  -1  -6   1    9.80    1.00
   0   6  -1   65.49    3.40
   0   6  -1   62.69    3.40
   0   6  -1   60.69    3.60
   0   6  -1   62.19    3.40
   0  -6   1   59.89    3.50
   0  -6   1   56.69    3.40
   0  -6   1   65.09    3.40
  -1   6  -1    8.90    0.90
  -1   6  -1    6.90    0.90
  -1   6  -1    6.00    1.20
   1  -6   1    6.40    0.90
   1  -6   1    6.20    1.00
   1  -6   1    6.50    1.10
  -2   6  -1    7.50    1.10
  -2   6  -1    6.20    0.90
   2  -6   1    8.40    1.20
   2  -6   1    9.10    1.10
  -3   6  -1    1.70    1.10
  -3   6  -1    0.60    0.70
   3  -6   1    1.70    1.10
   3  -6   1    0.40    0.70
  -4   6  -1    1.20    0.70
  -4   6  -1    0.40    1.10
   4  -6   1    2.40    1.20
   4  -6   1   -0.20    0.80
  -5   6  -1   -0.20    0.70
  -5   6  -1   -0.40    1.30
   5  -6   1    1.40    0.90
   5  -6   1    0.10    1.40
  -6   6  -1   14.40    2.00
  -6   6  -1   13.40    1.30
   6  -6   1   13.60    1.50
  -7   6  -1   -0.10    1.60
  -7   6  -1   -0.10    0.70
   7  -6   1    0.60    1.20
  -8   6  -1    1.30    2.10
   8  -6   1    3.70    1.40
  12   5  -1   11.90    1.30
  12   5  -1   12.70    2.90
 -12  -5   1   15.10    2.90
  11   5  -1   16.90    2.40
  11   5  -1   18.50    1.50
 -11  -5   1   18.70    2.50
  10   5  -1   17.00    2.20
  10   5  -1   14.10    2.00
  10   5  -1   17.90    1.30
 -10  -5   1   14.80    2.00
   9   5  -1  299.57   15.20
   9   5  -1  307.27   15.70
  -9  -5   1  307.37   15.70
   8   5  -1   36.20    2.70
   8   5  -1   36.50    2.10
  -8  -5   1   36.20    2.80
   7   5  -1   13.00    1.50
   7   5  -1   12.10    1.00
  -7  -5   1   11.80    1.50
   6   5  -1    0.70    0.40
   6   5  -1    0.50    0.80
  -6  -5   1    0.20    0.90
   5   5  -1   24.20    1.60
   5   5  -1   21.50    1.40
   5   5  -1   23.00    1.70
  -5  -5   1   27.20    1.80
   4   5  -1  168.58    8.60
   4   5  -1  161.78    8.70
   4   5  -1  166.08    8.50
  -4  -5   1  161.58    8.70
  -4  -5   1  180.18    8.50
  -4  -5   1  167.98    8.50
   3   5  -1   21.90    1.30
   3   5  -1   17.00    1.30
   3   5  -1   17.40    1.40
  -3  -5   1   16.10    1.40
  -3  -5   1   20.00    1.30
  -3  -5   1   19.60    1.20
   2   5  -1   16.60    1.30
   2   5  -1   17.60    1.30
   2   5  -1   17.80    1.30
   2   5  -1   18.40    1.20
  -2  -5   1   19.10    1.20
  -2  -5   1   14.40    1.30
   1   5  -1    4.70    0.70
   1   5  -1    4.90    0.70
   1   5  -1    5.20    0.80
   1   5  -1    4.40    0.60
  -1  -5   1    6.10    0.70
  -1  -5   1    5.40    0.70
  -1  -5   1    4.70    0.80
   0   5  -1  128.89    6.50
   0   5  -1  130.99    6.50
   0   5  -1  127.69    6.50
   0   5  -1  119.49    6.50
   0  -5   1  120.89    6.50
   0  -5   1  120.29    6.50
   0  -5   1  129.19    6.50
  -1   5  -1  312.57   15.70
  -1   5  -1  318.07   15.60
  -1   5  -1  306.67   15.80
  -1   5  -1  315.47   15.70
   1  -5   1  317.87   15.70
   1  -5   1  310.27   15.70
   1  -5   1  295.07   15.70
  -2   5  -1  180.98    9.70
  -2   5  -1  187.08    9.50
  -2   5  -1  190.68    9.50
   2  -5   1  188.48    9.60
   2  -5   1  187.88    9.50
   2  -5   1  186.88    9.60
  -3   5  -1    0.50    0.60
  -3   5  -1    0.20    0.80
   3  -5   1    0.70    0.60
   3  -5   1    0.60    0.90
  -4   5  -1   20.00    1.40
  -4   5  -1   19.50    1.80
   4  -5   1   21.80    1.60
   4  -5   1   17.30    1.80
  -5   5  -1    1.60    0.60
  -5   5  -1    0.80    1.00
   5  -5   1    1.80    1.20
   5  -5   1    0.60    0.80
  -6   5  -1    1.70    0.60
  -6   5  -1    2.50    1.50
   6  -5   1    5.50    1.00
  -7   5  -1    1.00    1.60
   7  -5   1   -0.90    1.00
  -8   5  -1    1.00    1.90
   8  -5   1    0.60    1.10
  -9   5  -1   -0.40    2.40
   9  -5   1    0.20    1.40
  12   4  -1    0.10    2.50
  12   4  -1    0.00    0.90
 -12  -4   1   -2.00    2.50
  11   4  -1    1.50    1.70
  11   4  -1    1.70    0.70
 -11  -4   1    2.20    1.80
  10   4  -1    9.70    1.90
  10   4  -1    9.10    0.80
 -10  -4   1   10.60    2.00
   9   4  -1    8.60    0.90
   9   4  -1    8.40    1.60
   9   4  -1   11.60    1.60
  -9  -4   1   10.10    1.70
   8   4  -1   53.79    3.30
   8   4  -1   53.99    2.80
  -8  -4   1   50.29    3.30
   7   4  -1    2.80    0.90
   7   4  -1    2.90    0.50
  -7  -4   1    2.60    1.00
   6   4  -1    1.30    0.60
   6   4  -1    0.60    0.30
   6   4  -1    0.50    0.70
  -6  -4   1    0.90    0.80
   5   4  -1   10.00    1.20
   5   4  -1   15.80    1.00
   5   4  -1   14.20    0.90
   5   4  -1   14.70    1.10
  -5  -4   1   13.00    1.20
   4   4  -1    0.30    0.50
   4   4  -1    0.10    0.40
   4   4  -1    0.20    0.30
   4   4  -1    0.30    0.50
  -4  -4   1   -0.40    0.60
  -4  -4   1    0.40    0.20
  -4  -4   1    0.00    0.20
   3   4  -1  618.44   31.00
   3   4  -1  611.94   30.90
   3   4  -1  612.64   31.10
  -3  -4   1  612.24   30.90
  -3  -4   1  646.14   30.90
   2   4  -1   29.00    1.60
   2   4  -1   28.30    1.70
   2   4  -1   30.90    1.70
   2   4  -1   26.90    1.60
  -2  -4   1   27.80    1.70
  -2  -4   1   27.50    1.60
   1   4  -1   49.30    2.60
   1   4  -1   44.80    2.70
   1   4  -1   51.49    2.60
   1   4  -1   50.29    2.70
  -1  -4   1   51.89    2.60
  -1  -4   1   46.90    2.70
  -1  -4   1   46.60    2.60
   0   4  -1  101.49    5.20
   0   4  -1  100.29    5.10
   0   4  -1   99.19    5.10
   0   4  -1  100.89    5.10
   0  -4   1   96.89    5.10
   0  -4   1  103.19    5.10
   0  -4   1   91.89    5.10
  -1   4  -1    4.60    0.60
  -1   4  -1    4.10    0.80
  -1   4  -1    4.90    0.60
  -1   4  -1    3.40    0.60
   1  -4   1    5.00    0.60
   1  -4   1    4.70    0.70
  -2   4  -1  160.28    8.40
  -2   4  -1  167.98    8.40
  -2   4  -1  167.48    8.40
   2  -4   1  163.98    8.50
   2  -4   1  169.48    8.50
   2  -4   1  165.98    8.40
  -3   4  -1   29.60    1.80
  -3   4  -1   33.60    1.80
  -3   4  -1   31.40    2.10
   3  -4   1   31.30    2.00
   3  -4   1   31.70    1.90
  -4   4  -1    6.80    1.10
  -4   4  -1    5.10    0.60
   4  -4   1    5.10    0.70
   4  -4   1    4.00    1.00
  -5   4  -1   16.10    1.70
  -5   4  -1   13.10    1.00
   5  -4   1   13.80    1.50
   5  -4   1   14.90    1.30
  -6   4  -1    3.30    1.20
  -6   4  -1    3.90    0.50
   6  -4   1    4.70    1.30
   6  -4   1    3.60    0.80
  -7   4  -1    3.60    1.60
   7  -4   1    6.10    1.00
  -8   4  -1    1.30    1.70
   8  -4   1    3.00    1.00
  -9   4  -1    0.90    2.00
   9  -4   1    0.30    1.20
 -10   4  -1   -0.50    2.20
  12   3  -1   16.40    2.70
  12   3  -1   18.20    1.60
  11   3  -1    3.50    2.00
  11   3  -1    1.60    0.70
 -11  -3   1    3.80    2.00
  10   3  -1    0.20    1.60
  10   3  -1    0.50    0.60
 -10  -3   1    0.20    1.60
   9   3  -1    0.30    0.40
   9   3  -1   -0.10    1.40
   9   3  -1   -0.10    1.20
  -9  -3   1    0.30    1.20
   8   3  -1    2.10    1.00
   8   3  -1    2.90    1.00
   8   3  -1    2.10    0.40
  -8  -3   1    3.70    1.10
   7   3  -1    0.30    0.80
   7   3  -1    0.70    0.40
   7   3  -1    0.90    0.80
   7   3  -1    0.60    0.30
  -7  -3   1    0.60    0.80
  -7  -3   1    0.40    0.80
   6   3  -1    2.90    0.30
   6   3  -1    2.80    0.80
   6   3  -1    3.50    0.70
  -6  -3   1    1.50    0.80
  -6  -3   1    3.00    0.70
  -6  -3   1    2.70    0.90
   5   3  -1   11.10    0.80
   5   3  -1   12.00    1.00
   5   3  -1   11.80    0.80
   5   3  -1   11.10    1.10
  -5  -3   1   15.10    1.10
  -5  -3   1   13.10    1.10
  -5  -3   1   13.70    1.10
   4   3  -1  542.15   27.50
   4   3  -1  549.65   27.30
   4   3  -1  558.44   27.40
   4   3  -1  555.84   27.30
  -4  -3   1  542.25   27.50
  -4  -3   1  542.25   27.50
   3   3  -1  266.57   13.60
   3   3  -1  265.17   13.70
   3   3  -1  274.27   13.60
   3   3  -1  268.87   13.60
  -3  -3   1  271.87   13.70
  -3  -3   1  269.57   13.60
  -3  -3   1  286.57   13.60
   2   3  -1  206.08   10.00
   2   3  -1  189.38   10.00
   2   3  -1  200.18   10.10
  -2  -3   1  200.28   10.00
  -2  -3   1  198.48   10.00
   1   3  -1  405.26   20.90
   1   3  -1  422.16   21.00
   1   3  -1  431.26   21.00
   1   3  -1  428.86   20.90
  -1  -3   1  414.86   21.00
  -1  -3   1  415.56   20.90
  -1  -3   1  416.76   20.90
   0   3  -1  121.19    5.90
   0   3  -1  111.79    5.90
   0   3  -1  115.49    5.90
   0   3  -1  120.29    5.90
   0  -3   1  116.39    5.90
   0  -3   1  114.29    5.90
   0  -3   1  112.39    5.90
  -1   3  -1   91.89    4.70
  -1   3  -1   92.09    4.70
  -1   3  -1   92.69    4.70
  -1   3  -1   86.89    4.80
   1  -3   1   94.29    4.70
   1  -3   1   94.69    4.70
   1  -3   1   90.69    4.70
  -2   3  -1    1.60    0.40
  -2   3  -1    2.10    0.60
  -2   3  -1    2.40    0.40
   2  -3   1    2.70    0.60
   2  -3   1    2.40    0.50
   2  -3   1    2.80    0.40
  -3   3  -1  127.99    6.40
  -3   3  -1  131.99    6.30
  -3   3  -1  122.99    6.30
  -3   3  -1  113.99    6.50
   3  -3   1  121.49    6.40
   3  -3   1  127.99    6.50
  -4   3  -1   55.59    3.40
  -4   3  -1   65.19    3.20
  -4   3  -1   60.09    3.10
  -4   3  -1   61.69    3.20
   4  -3   1   57.79    3.20
   4  -3   1   56.49    3.40
  -5   3  -1    1.00    0.90
  -5   3  -1   -0.10    0.30
  -5   3  -1    0.70    0.70
   5  -3   1    0.00    0.50
   5  -3   1    0.00    0.80
  -6   3  -1   -0.30    0.90
   6  -3   1   -0.40    1.00
   6  -3   1   -0.10    0.60
  -7   3  -1   92.49    5.50
   7  -3   1   93.39    5.20
   7  -3   1  108.79    5.50
  -8   3  -1   -0.90    1.50
   8  -3   1    0.00    0.80
  -9   3  -1   28.10    3.00
   9  -3   1   27.10    2.10
 -10   3  -1   35.70    3.70
  10  -3   1   36.50    2.60
  12   2  -1    2.20    1.00
  11   2  -1    0.10    0.80
  11   2  -1   -0.30    1.90
  10   2  -1    1.60    1.50
  10   2  -1    1.20    0.60
 -10  -2   1   -0.10    1.40
   9   2  -1    2.80    1.40
   9   2  -1    4.90    0.60
  -9  -2   1    4.60    1.50
   8   2  -1   65.69    3.80
   8   2  -1   61.49    3.70
   8   2  -1   66.09    3.40
  -8  -2   1   71.49    3.90
  -8  -2   1   61.19    3.80
   7   2  -1    0.40    0.80
   7   2  -1    1.10    0.40
   7   2  -1    0.90    0.30
   7   2  -1    0.40    0.90
  -7  -2   1    1.20    0.80
  -7  -2   1    2.00    1.00
  -7  -2   1    1.60    0.80
   6   2  -1    0.90    0.20
   6   2  -1    0.90    0.30
   6   2  -1    0.70    0.70
  -6  -2   1    0.80    0.70
  -6  -2   1    0.90    0.70
  -6  -2   1    0.60    0.70
   5   2  -1    3.00    0.30
   5   2  -1    3.00    0.30
   5   2  -1    2.20    0.60
  -5  -2   1    2.70    0.70
  -5  -2   1    3.30    0.60
  -5  -2   1    3.20    0.70
   4   2  -1    4.80    0.40
   4   2  -1    5.00    0.40
   4   2  -1    4.70    0.60
   4   2  -1    4.90    0.60
  -4  -2   1    6.10    0.60
  -4  -2   1    4.00    0.60
  -4  -2   1    6.20    0.70
   3   2  -1    6.60    0.40
   3   2  -1    5.70    0.50
   3   2  -1    5.70    0.60
   3   2  -1    5.80    0.40
  -3  -2   1    6.50    0.60
  -3  -2   1    6.80    0.70
  -3  -2   1    7.70    0.70
   2   2  -1    0.30    0.30
   2   2  -1    0.20    0.20
   2   2  -1    0.20    0.20
  -2  -2   1    0.00    0.30
  -2  -2   1    0.20    0.20
  -2  -2   1    0.20    0.20
   1   2  -1  132.99    6.80
   1   2  -1  140.29    6.80
   1   2  -1  132.39    6.80
  -1  -2   1  131.49    6.80
  -1  -2   1  138.49    6.80
   0   2  -1  196.08   10.00
   0   2  -1  204.88   10.00
   0   2  -1  202.88   10.00
   0   2  -1  201.98   10.00
   0  -2   1  196.78   10.00
   0  -2   1  193.48   10.00
   0  -2   1  203.98   10.00
  -1   2  -1 5502.75  266.67
  -1   2  -1 5398.16  266.27
  -1   2  -1 5283.47  266.27
   1  -2   1 5329.07  266.17
   1  -2   1 5512.85  266.27
   1  -2   1 5142.29  266.27
  -2   2  -1  183.78    8.90
  -2   2  -1  181.38    9.00
   2  -2   1  175.38    9.00
   2  -2   1  171.78    9.00
  -3   2  -1  122.49    6.60
  -3   2  -1  133.39    6.40
  -3   2  -1  125.69    6.40
   3  -2   1  122.69    6.40
   3  -2   1  126.99    6.50
  -4   2  -1   28.20    1.50
  -4   2  -1   27.50    1.90
  -4   2  -1   32.00    1.60
  -4   2  -1   30.50    1.60
   4  -2   1   27.30    1.80
   4  -2   1   27.00    1.60
   4  -2   1   28.20    1.70
  -5   2  -1   13.20    1.30
   5  -2   1   14.40    1.30
   5  -2   1   11.90    0.90
  -6   2  -1  109.29    6.00
   6  -2   1  113.69    5.70
   6  -2   1  107.79    5.90
  -7   2  -1   17.10    1.90
   7  -2   1   16.50    1.30
   7  -2   1   17.20    1.70
  -8   2  -1  248.88   13.50
   8  -2   1  268.47   13.20
  -9   2  -1    2.90    1.60
   9  -2   1    2.70    0.90
 -10   2  -1    3.60    1.80
  10  -2   1    3.30    1.00
 -11   2  -1    0.80    2.50
  12   1  -1    2.60    1.10
  11   1  -1    4.00    2.10
  11   1  -1    5.20    0.90
  10   1  -1    8.60    0.90
  10   1  -1    6.10    1.70
   9   1  -1    0.50    0.50
   9   1  -1    1.00    1.40
   8   1  -1    3.00    0.50
   8   1  -1    0.70    1.00
  -8  -1   1    2.30    1.10
  -8  -1   1    1.70    1.10
   7   1  -1    6.20    1.00
   7   1  -1    6.70    0.60
   7   1  -1    6.60    0.60
   7   1  -1    6.60    0.90
  -7  -1   1   10.20    1.20
  -7  -1   1    5.90    1.00
  -7  -1   1    6.20    1.00
   6   1  -1  548.55   27.60
   6   1  -1  532.75   27.90
   6   1  -1  558.44   27.60
   6   1  -1  567.34   27.80
  -6  -1   1  573.74   27.80
  -6  -1   1  559.24   27.80
  -6  -1   1  547.05   27.90
   5   1  -1   21.30    1.20
   5   1  -1   21.10    1.50
   5   1  -1   20.80    1.50
   5   1  -1   21.60    1.20
  -5  -1   1   25.30    1.50
  -5  -1   1   24.50    1.50
  -5  -1   1   26.30    1.50
   4   1  -1  125.89    6.20
   4   1  -1  121.79    6.30
   4   1  -1  118.59    6.20
  -4  -1   1  126.59    6.30
  -4  -1   1  123.69    6.30
  -4  -1   1  130.39    6.40
   3   1  -1  220.98   11.20
   3   1  -1  223.68   11.00
   3   1  -1  217.98   11.00
  -3  -1   1  224.58   11.10
  -3  -1   1  219.68   11.20
  -3  -1   1  225.08   11.20
   2   1  -1    0.60    0.10
   2   1  -1    0.60    0.30
   2   1  -1    0.60    0.10
  -2  -1   1    0.10    0.20
  -2  -1   1    0.40    0.30
   1   1  -1 3001.50  150.08
   1   1  -1 3035.00  150.18
  -1  -1   1 3037.80  150.08
  -1  -1   1 3009.60  150.08
   0   1  -1  118.99    6.10
   0   1  -1  114.39    6.10
   0   1  -1  121.99    6.00
   0   1  -1  121.39    6.10
   0  -1   1  123.79    6.10
   0  -1   1  122.79    6.10
   0  -1   1  123.29    6.10
  -1   1  -1 4780.92  236.58
  -1   1  -1 4894.11  236.58
  -1   1  -1 4656.13  236.58
   1  -1   1 4797.22  236.58
   1  -1   1 4680.73  236.58
  -2   1  -1  419.16   20.30
  -2   1  -1  392.36   20.40
  -2   1  -1  404.06   20.30
  -2   1  -1  407.36   20.30
   2  -1   1  412.16   20.30
   2  -1   1  408.86   20.30
  -3   1  -1   19.60    1.00
  -3   1  -1   20.00    1.10
  -3   1  -1   18.80    1.00
  -3   1  -1   19.50    1.20
   3  -1   1   17.60    1.10
   3  -1   1   17.80    1.00
   3  -1   1   17.30    1.00
  -4   1  -1   16.70    1.00
  -4   1  -1   15.80    1.30
   4  -1   1   13.10    1.10
   4  -1   1   14.70    0.90
   4  -1   1   16.00    0.90
  -5   1  -1    7.90    0.90
  -5   1  -1    9.10    0.80
   5  -1   1    6.70    0.60
   5  -1   1    5.80    0.80
   5  -1   1    7.10    0.70
  -6   1  -1   15.50    1.50
   6  -1   1   11.00    0.90
   6  -1   1   13.50    1.30
  -7   1  -1   -0.30    1.00
   7  -1   1    0.00    0.90
   7  -1   1    0.10    0.50
  -8   1  -1   31.60    2.60
   8  -1   1   32.50    1.90
   8  -1   1   30.10    2.40
  -9   1  -1  166.38    9.00
   9  -1   1  163.48    8.40
 -10   1  -1    0.90    1.70
  10  -1   1    2.40    0.90
 -11   1  -1   -0.90    2.20
  11  -1   1    0.00    1.00
  11   0  -1    1.30    1.00
  10   0  -1    0.30    0.80
  10   0  -1    2.20    1.50
   9   0  -1   35.40    2.20
   9   0  -1   42.60    3.00
  -9   0   1   40.60    3.00
   8   0  -1   15.40    1.60
   8   0  -1   11.30    1.10
  -8   0   1   13.10    1.60
   7   0  -1   -0.10    0.40
   7   0  -1    0.30    0.80
  -7   0   1    0.00    0.90
   6   0  -1   70.79    4.10
   6   0  -1   75.79    3.80
   6   0  -1   71.49    3.80
   6   0  -1   73.19    4.00
  -6   0   1   76.49    4.00
  -6   0   1   80.49    4.10
   5   0  -1  193.38    9.70
   5   0  -1  192.28    9.60
   5   0  -1  188.98    9.60
   5   0  -1  183.38    9.70
  -5   0   1  194.08    9.70
  -5   0   1  191.68    9.80
  -5   0   1  191.18    9.70
   4   0  -1   -0.10    0.40
   4   0  -1    0.20    0.20
   4   0  -1    0.00    0.20
   4   0  -1    0.20    0.40
  -4   0   1    0.90    0.50
  -4   0   1    0.00    0.40
  -4   0   1    0.20    0.50
   3   0  -1   69.99    3.60
   3   0  -1   66.59    3.50
   3   0  -1   67.89    3.40
   3   0  -1   67.49    3.40
  -3   0   1   65.59    3.50
  -3   0   1   73.39    3.60
  -3   0   1   67.99    3.50
   2   0  -1 1298.17   63.39
   2   0  -1 1252.67   63.39
   2   0  -1 1311.67   63.49
   2   0  -1 1266.27   63.49
  -2   0   1 1258.47   63.49
  -2   0   1 1283.87   63.49
  -2   0   1 1271.57   63.49
   1   0  -1    2.80    0.30
   1   0  -1    3.70    0.20
   1   0  -1    3.70    0.30
  -1   0   1    3.80    0.30
  -1   0   1    3.50    0.30
  -1   0   1    5.10    0.20
  -1   0  -1   20.00    1.10
  -1   0  -1   24.20    1.10
  -1   0  -1   20.60    1.10
  -1   0  -1   19.80    1.10
   1   0   1   20.00    1.10
  -2   0  -1 1166.68   57.69
  -2   0  -1 1118.99   57.69
  -2   0  -1 1195.68   57.69
   2   0   1 1183.98   57.69
   2   0   1 1181.28   57.59
   2   0   1 1119.09   57.59
  -3   0  -1   42.70    2.30
  -3   0  -1   43.50    2.20
  -3   0  -1   44.10    2.20
   3   0   1   39.00    2.10
   3   0   1   39.80    2.20
   3   0   1   41.20    2.10
  -4   0  -1    1.40    0.50
  -4   0  -1    0.80    0.50
  -4   0  -1    0.90    0.40
   4   0   1    0.60    0.40
   4   0   1    1.00    0.20
   4   0   1    0.60    0.20
  -5   0  -1   23.40    1.50
  -5   0  -1   22.00    1.40
   5   0   1   21.40    1.10
   5   0   1   18.70    1.40
   5   0   1   18.40    1.10
  -6   0  -1   60.99    3.40
  -6   0  -1   64.39    3.30
   6   0   1   59.49    3.00
   6   0   1   56.09    3.00
   6   0   1   56.99    3.30
  -7   0  -1    0.60    0.90
   7   0   1    0.70    0.40
   7   0   1    0.40    0.80
  -8   0  -1   95.99    5.80
   8   0   1  111.79    5.70
   8   0   1  104.09    5.30
  -9   0  -1   95.29    5.60
   9   0   1   95.09    5.50
   9   0   1   95.39    5.00
 -10   0  -1    8.40    2.00
  10   0   1    6.80    0.80
  11   0   1    1.30    0.90
  11  -1  -1    1.90    1.10
  10  -1  -1    9.60    2.20
  10  -1  -1    8.50    1.20
 -10   1   1   10.20    3.20
   9  -1  -1    6.20    0.90
   9  -1  -1    4.80    1.60
  -9   1   1    6.00    1.60
   8  -1  -1   13.60    1.70
   8  -1  -1   15.80    1.20
  -8   1   1   14.10    1.70
   7  -1  -1   25.90    2.00
   7  -1  -1   20.10    1.40
  -7   1   1   22.50    1.90
   6  -1  -1   11.80    1.00
   6  -1  -1   14.30    1.40
  -6   1   1   15.20    1.30
   5  -1  -1    7.00    0.70
   5  -1  -1    6.10    0.80
   5  -1  -1    5.10    0.60
   5  -1  -1    6.80    0.60
  -5   1   1    8.60    1.00
  -5   1   1    6.80    0.60
   4  -1  -1   31.50    1.70
   4  -1  -1   27.50    1.80
   4  -1  -1   30.20    1.60
   4  -1  -1   26.60    1.60
  -4   1   1   33.90    1.70
  -4   1   1   29.80    1.80
   3  -1  -1  115.49    6.10
   3  -1  -1  121.39    6.10
   3  -1  -1  121.59    6.10
   3  -1  -1  114.89    6.20
  -3   1   1  127.39    6.10
  -3   1   1  126.09    6.10
  -3   1   1  121.79    6.10
  -3   1   1  119.29    6.20
   2  -1  -1  196.68    9.90
   2  -1  -1  198.28    9.90
  -2   1   1  201.78    9.90
  -2   1   1  196.48    9.90
  -2   1   1  195.28   10.00
   1  -1  -1  130.39    6.50
   1  -1  -1  127.99    6.50
  -1   1   1  124.79    6.50
  -1   1   1  133.29    6.50
   0  -1  -1  301.97   14.80
   0  -1  -1  289.57   14.80
   0  -1  -1  301.27   14.80
   0   1   1  286.67   14.80
   0   1   1  307.17   14.80
  -1  -1  -1  584.84   29.20
  -1  -1  -1  611.44   29.20
  -1  -1  -1  589.94   29.20
   1   1   1  581.44   29.20
   1   1   1  569.54   29.20
  -2  -1  -1  413.46   20.90
  -2  -1  -1  410.96   20.90
  -2  -1  -1  435.36   20.90
  -3  -1  -1  113.89    6.00
  -3  -1  -1  118.29    6.00
  -3  -1  -1  120.39    6.00
  -4  -1  -1  120.09    6.30
  -4  -1  -1  124.09    6.30
  -4  -1  -1  125.79    6.30
  -5  -1  -1  246.68   12.20
  -5  -1  -1  242.18   12.20
  -5  -1  -1  245.08   12.20
   5   1   1  228.28   12.10
  -6  -1  -1   95.09    4.80
  -6  -1  -1   88.99    4.70
  -6  -1  -1   91.79    4.80
   6   1   1   81.19    4.70
  -7  -1  -1    1.90    0.90
  -7  -1  -1    1.90    0.80
  -7  -1  -1    1.30    0.90
   7   1   1    1.20    0.30
   7   1   1    2.10    0.90
   7   1   1    1.40    0.80
   7   1   1    1.30    0.30
  -8  -1  -1   36.90    2.60
  -8  -1  -1   35.00    2.50
   8   1   1   35.80    1.90
   8   1   1   35.10    2.40
  -9  -1  -1   28.60    2.50
   9   1   1   26.20    2.30
   9   1   1   26.70    1.60
 -10  -1  -1   13.00    2.00
  10   1   1   14.30    1.10
  11   1   1    3.40    0.70
  12   1   1    0.20    1.00
  10  -2  -1    7.40    1.10
 -10   2   1    8.10    2.10
   9  -2  -1    3.30    1.80
   9  -2  -1    3.80    0.90
  -9   2   1    4.90    1.70
   8  -2  -1   -0.20    1.30
   8  -2  -1   -0.70    0.70
  -8   2   1    0.30    1.30
   7  -2  -1    1.90    1.10
   7  -2  -1    0.70    0.60
  -7   2   1    1.20    1.10
   6  -2  -1    4.00    0.60
   6  -2  -1    4.80    1.10
  -6   2   1    3.70    1.00
   5  -2  -1    8.20    1.00
   5  -2  -1    7.50    0.70
  -5   2   1    8.60    1.10
   4  -2  -1  153.68    7.80
   4  -2  -1  153.88    7.80
   4  -2  -1  146.59    7.90
  -4   2   1  155.98    7.70
  -4   2   1  151.98    7.90
  -4   2   1  155.98    7.70
   3  -2  -1    6.10    0.60
   3  -2  -1    4.50    0.70
  -3   2   1    9.20    0.90
  -3   2   1    6.70    0.50
  -3   2   1    7.20    0.60
   2  -2  -1  267.97   13.30
   2  -2  -1  264.57   13.20
  -2   2   1  260.87   13.20
  -2   2   1  260.57   13.30
   1  -2  -1 3015.90  144.49
   1  -2  -1 2858.01  144.49
   1  -2  -1 2994.00  144.49
  -1   2   1 2927.51  144.49
  -1   2   1 2890.61  144.49
  -1   2   1 2769.22  144.49
   0  -2  -1 4154.68  211.98
   0  -2  -1 4313.27  211.98
   0  -2  -1 4169.58  211.98
   0  -2  -1 4270.57  211.98
   0   2   1 4305.07  211.98
   0   2   1 4250.07  212.08
   0   2   1 4343.67  211.98
   0   2   1 4315.67  211.98
  -1  -2  -1 1950.01   96.39
  -1  -2  -1 1968.80   96.39
  -1  -2  -1 1899.01   96.39
   1   2   1 1910.21   96.39
   1   2   1 1976.00   96.49
  -2  -2  -1  463.85   22.90
  -2  -2  -1  457.45   23.00
  -2  -2  -1  457.15   23.00
  -2  -2  -1  471.05   22.90
   2   2   1  456.05   22.90
   2   2   1  457.95   22.90
   2   2   1  455.95   22.90
  -3  -2  -1   23.00    1.40
  -3  -2  -1   23.60    1.40
  -3  -2  -1   25.30    1.40
   3   2   1   23.00    1.40
  -4  -2  -1   17.40    1.10
  -4  -2  -1   14.30    1.10
  -4  -2  -1   15.80    1.00
   4   2   1   13.50    1.10
  -5  -2  -1    9.00    0.90
  -5  -2  -1    7.70    0.90
  -5  -2  -1    7.20    0.80
  -6  -2  -1  129.69    6.50
  -6  -2  -1  125.29    6.50
  -6  -2  -1  125.79    6.50
   6   2   1  115.69    6.50
  -7  -2  -1   85.69    4.60
  -7  -2  -1   83.79    4.60
  -7  -2  -1   80.69    4.60
   7   2   1   85.89    4.60
   7   2   1   84.79    4.60
  -8  -2  -1  163.48    8.50
  -8  -2  -1  163.08    8.60
  -8  -2  -1  156.88    8.50
   8   2   1  167.08    8.50
   8   2   1  161.68    8.50
  -9  -2  -1   23.30    2.10
  -9  -2  -1   19.30    2.10
   9   2   1   20.60    2.00
   9   2   1   18.10    1.10
  10   2   1   15.50    1.10
  10   2   1   17.50    2.10
  11   2   1    5.90    0.80
  12   2   1    3.00    0.80
  10  -3  -1   17.90    1.90
 -10   3   1   22.20    2.80
   9  -3  -1  134.99    7.20
  -9   3   1  136.99    7.70
   8  -3  -1   14.40    2.00
   8  -3  -1   16.60    1.50
  -8   3   1   15.40    1.90
   7  -3  -1   12.70    1.70
   7  -3  -1   14.50    1.30
  -7   3   1   15.20    1.70
   6  -3  -1    5.10    1.20
   6  -3  -1    5.20    0.80
  -6   3   1    5.80    1.30
   5  -3  -1    7.50    0.80
   5  -3  -1    4.30    0.90
  -5   3   1    4.50    1.00
  -5   3   1    5.40    0.80
   4  -3  -1  184.28    9.80
   4  -3  -1  191.48    9.70
  -4   3   1  191.98    9.90
  -4   3   1  199.38    9.60
  -4   3   1  186.38    9.60
   3  -3  -1  413.26   21.40
   3  -3  -1  436.96   21.50
  -3   3   1  415.16   21.50
  -3   3   1  448.76   21.40
  -3   3   1  421.26   21.30
   2  -3  -1  590.34   30.80
   2  -3  -1  622.24   30.90
   2  -3  -1  624.24   30.80
  -2   3   1  614.44   30.90
  -2   3   1  614.34   30.80
  -2   3   1  637.04   30.70
   1  -3  -1 1753.82   85.49
   1  -3  -1 1719.63   85.49
   1  -3  -1 1705.13   85.49
  -1   3   1 1733.43   85.49
  -1   3   1 1737.43   85.59
  -1   3   1 1615.84   85.49
  -1   3   1 1771.02   85.39
   0  -3  -1  601.34   29.70
   0  -3  -1  570.54   29.70
   0  -3  -1  607.14   29.70
   0  -3  -1  600.14   29.70
   0   3   1  596.14   29.80
   0   3   1  583.04   29.70
   0   3   1  606.04   29.70
   0   3   1  600.44   29.70
  -1  -3  -1   76.39    4.00
  -1  -3  -1   75.39    3.90
   1   3   1   78.29    3.90
   1   3   1   77.89    3.90
   1   3   1   76.59    4.00
  -2  -3  -1  432.56   22.10
  -2  -3  -1  445.06   22.20
  -2  -3  -1  451.35   22.10
  -2  -3  -1  449.36   22.10
   2   3   1  442.16   22.10
   2   3   1  434.96   22.10
   2   3   1  443.56   22.20
  -3  -3  -1   73.79    3.60
  -3  -3  -1   74.39    3.70
   3   3   1   65.19    3.50
   3   3   1   65.59    3.60
   3   3   1   65.29    3.60
   3   3   1   69.49    3.50
  -4  -3  -1   89.29    4.50
  -4  -3  -1   87.59    4.50
   4   3   1   87.19    4.40
   4   3   1   80.49    4.50
   4   3   1   87.39    4.30
   4   3   1   79.89    4.30
  -5  -3  -1   62.59    3.20
  -5  -3  -1   59.59    3.20
  -5  -3  -1   63.19    3.20
   5   3   1   57.79    2.90
   5   3   1   58.49    2.90
   5   3   1   49.80    3.20
   5   3   1   57.19    3.20
  -6  -3  -1    0.40    0.70
  -6  -3  -1    1.00    0.70
  -6  -3  -1    0.70    0.80
   6   3   1    1.30    0.70
   6   3   1    0.90    0.70
  -7  -3  -1   47.60    2.80
  -7  -3  -1   48.50    2.80
  -7  -3  -1   45.30    2.80
   7   3   1   42.90    2.70
   7   3   1   38.40    2.70
  -8  -3  -1    0.60    1.00
  -8  -3  -1    0.70    1.10
  -8  -3  -1   -0.40    0.90
   8   3   1    0.10    0.90
   8   3   1   -0.40    1.00
   8   3   1    0.90    0.90
  -9  -3  -1    0.30    2.00
  -9  -3  -1    0.00    1.20
  -9  -3  -1    0.70    1.20
   9   3   1    1.00    1.10
   9   3   1    1.60    1.20
 -10  -3  -1    0.70    1.60
  10   3   1    2.40    1.60
 -11  -3  -1    0.60    1.90
 -10   4   1    4.70    2.70
   9  -4  -1   11.70    1.50
  -9   4   1    7.50    2.20
   8  -4  -1   -1.80    1.70
   8  -4  -1    0.50    1.00
  -8   4   1   -0.30    1.60
   7  -4  -1   -0.60    0.70
   7  -4  -1    0.00    1.40
  -7   4   1    0.20    1.40
   6  -4  -1    0.00    1.10
   6  -4  -1    0.20    0.70
  -6   4   1   -0.20    0.40
  -6   4   1   -0.30    1.00
   5  -4  -1   16.30    1.70
   5  -4  -1   16.10    1.40
  -5   4   1   18.40    1.20
  -5   4   1   21.10    1.90
   4  -4  -1    2.20    0.80
   4  -4  -1    2.50    0.60
  -4   4   1    2.50    0.50
  -4   4   1    3.00    1.00
   3  -4  -1  103.09    5.40
   3  -4  -1  100.79    5.30
  -3   4   1   98.79    5.20
  -3   4   1  102.69    5.50
   2  -4  -1 1397.26   69.49
   2  -4  -1 1427.06   69.59
   2  -4  -1 1400.16   69.59
  -2   4   1 1355.66   69.69
  -2   4   1 1440.16   69.39
  -2   4   1 1336.77   69.49
  -2   4   1 1422.46   69.49
   1  -4  -1  969.70   46.90
   1  -4  -1  898.61   46.90
   1  -4  -1  923.21   46.90
  -1   4   1  917.71   46.90
  -1   4   1  984.60   46.90
  -1   4   1  972.50   46.80
  -1   4   1  921.01   47.00
   0  -4  -1  743.33   38.40
   0  -4  -1  778.32   38.40
   0  -4  -1  779.32   38.40
   0   4   1  765.52   38.50
   0   4   1  783.32   38.40
   0   4   1  751.42   38.40
   0   4   1  790.12   38.40
  -1  -4  -1  505.65   25.00
  -1  -4  -1  506.75   24.90
  -1  -4  -1  503.25   24.90
  -1  -4  -1  479.75   25.00
   1   4   1  503.05   25.00
   1   4   1  498.05   24.90
   1   4   1  503.85   25.00
   1   4   1  491.65   24.90
  -2  -4  -1   69.69    3.80
  -2  -4  -1   72.69    3.70
  -2  -4  -1   74.69    3.80
   2   4   1   70.19    3.70
   2   4   1   73.49    3.80
   2   4   1   72.89    3.80
  -3  -4  -1  125.69    6.50
  -3  -4  -1  124.99    6.60
  -3  -4  -1  134.79    6.40
  -3  -4  -1  127.09    6.40
   3   4   1  123.09    6.50
   3   4   1  120.69    6.50
   3   4   1  127.89    6.40
  -4  -4  -1    0.10    0.60
  -4  -4  -1    0.30    0.50
   4   4   1    0.20    0.30
   4   4   1    0.00    0.20
   4   4   1    0.40    0.50
   4   4   1    0.10    0.50
  -5  -4  -1   78.39    4.20
  -5  -4  -1   79.09    4.10
   5   4   1   73.69    4.20
   5   4   1   74.09    3.90
   5   4   1   77.39    3.90
   5   4   1   73.09    4.00
  -6  -4  -1    6.70    0.90
  -6  -4  -1    7.60    1.10
   6   4   1    6.30    0.50
   6   4   1    6.40    1.00
   6   4   1    7.30    1.00
   6   4   1    6.00    0.60
  -7  -4  -1  418.56   21.00
  -7  -4  -1  432.26   21.10
  -7  -4  -1  424.06   21.00
   7   4   1  410.56   21.00
   7   4   1  404.96   20.70
   7   4   1  414.76   20.70
   7   4   1  409.36   21.10
  -8  -4  -1   67.89    3.70
  -8  -4  -1   58.89    3.70
  -8  -4  -1   57.89    3.60
   8   4   1   61.39    3.70
   8   4   1   55.69    3.70
   8   4   1   63.69    3.20
  -9  -4  -1    0.70    1.30
  -9  -4  -1    3.40    1.20
   9   4   1    1.00    1.30
   9   4   1    1.80    0.40
 -10  -4  -1    0.00    1.50
 -10  -4  -1    1.30    1.60
  10   4   1    2.10    1.50
  10   4   1    1.00    0.40
  10   4   1    0.60    1.50
 -11  -4  -1    0.20    1.90
  11   4   1    0.10    1.90
   9  -5  -1    0.60    1.40
  -9   5   1    1.00    2.20
   8  -5  -1    0.60    1.20
  -8   5   1    0.40    1.70
   7  -5  -1   -0.30    1.60
   7  -5  -1   -0.30    1.00
  -7   5   1   -0.30    1.40
  -7   5   1    0.40    0.40
   6  -5  -1    2.00    0.90
   6  -5  -1    1.00    1.40
  -6   5   1    1.50    0.60
  -6   5   1    1.10    1.30
   5  -5  -1    1.60    0.80
   5  -5  -1    0.70    1.20
  -5   5   1    1.20    0.60
  -5   5   1    0.40    1.20
   4  -5  -1   23.20    2.10
   4  -5  -1   26.00    1.80
  -4   5   1   27.50    2.10
  -4   5   1   25.10    1.70
   3  -5  -1   18.90    1.80
   3  -5  -1   25.40    1.60
  -3   5   1   19.70    1.40
  -3   5   1   20.30    1.70
   2  -5  -1  277.47   13.70
   2  -5  -1  276.37   13.60
   2  -5  -1  267.67   13.70
  -2   5   1  252.37   13.80
  -2   5   1  260.87   13.60
  -2   5   1  279.57   13.50
   1  -5  -1  956.00   47.00
   1  -5  -1  921.31   46.90
   1  -5  -1  917.51   47.00
  -1   5   1  950.00   46.90
  -1   5   1  972.20   46.90
  -1   5   1  940.11   46.90
  -1   5   1  930.21   47.10
   0  -5  -1   29.90    1.80
   0  -5  -1   31.70    1.90
   0  -5  -1   29.50    1.80
   0   5   1   32.30    1.80
   0   5   1   32.20    1.80
   0   5   1   27.50    1.80
   0   5   1   26.30    1.90
  -1  -5  -1   46.50    2.70
  -1  -5  -1   49.70    2.70
   1   5   1   45.20    2.70
   1   5   1   47.80    2.80
   1   5   1   53.69    2.70
  -2  -5  -1  384.76   19.60
  -2  -5  -1  380.56   19.50
  -2  -5  -1  377.86   19.60
   2   5   1  397.56   19.50
   2   5   1  407.36   19.50
   2   5   1  387.56   19.60
   2   5   1  385.46   19.60
  -3  -5  -1  182.38    9.60
  -3  -5  -1  190.68    9.70
  -3  -5  -1  208.68    9.60
  -3  -5  -1  187.68    9.80
   3   5   1  185.48    9.70
   3   5   1  186.18    9.80
   3   5   1  189.38    9.60
  -4  -5  -1  441.66   21.40
  -4  -5  -1  432.76   21.40
  -4  -5  -1  422.16   21.60
  -4  -5  -1  425.96   21.60
   4   5   1  413.16   21.40
   4   5   1  428.56   21.50
   4   5   1  434.56   21.60
  -5  -5  -1    2.50    0.90
  -5  -5  -1    2.90    0.80
   5   5   1    2.30    0.80
   5   5   1    3.40    0.50
   5   5   1    3.30    0.80
  -6  -5  -1   16.20    1.50
  -6  -5  -1   15.00    1.50
   6   5   1   13.20    1.00
   6   5   1   13.10    1.40
   6   5   1   13.10    1.40
  -7  -5  -1  847.82   41.90
  -7  -5  -1  835.42   41.80
   7   5   1  837.22   41.70
   7   5   1  805.22   41.50
   7   5   1  848.92   41.90
  -8  -5  -1   52.09    3.40
  -8  -5  -1   50.09    3.40
   8   5   1   52.39    3.40
   8   5   1   52.89    2.80
  -9  -5  -1    0.30    1.40
  -9  -5  -1    0.80    1.20
   9   5   1    1.00    0.40
   9   5   1    1.40    1.40
 -10  -5  -1   22.90    2.40
 -10  -5  -1   22.30    2.40
  10   5   1   21.50    1.40
  10   5   1   21.30    2.30
 -11  -5  -1    1.70    2.00
  11   5   1    2.40    0.60
  11   5   1    3.90    2.00
 -12  -5  -1   -0.20    2.30
   8  -6  -1   -0.50    1.30
  -8   6   1    0.80    2.20
   7  -6  -1    6.10    1.30
  -7   6   1    8.90    2.10
  -7   6   1    6.30    0.80
   6  -6  -1    0.40    1.00
   6  -6  -1   -0.10    1.60
  -6   6   1    0.40    0.70
  -6   6   1   -0.20    1.50
   5  -6  -1   -0.10    0.90
   5  -6  -1    1.60    1.40
  -5   6   1   -0.20    0.70
  -5   6   1   -0.40    1.20
   4  -6  -1    8.90    1.50
   4  -6  -1    7.30    1.10
  -4   6   1    8.60    1.00
  -4   6   1    5.00    1.30
   3  -6  -1   70.29    3.70
   3  -6  -1   59.09    3.40
  -3   6   1   60.39    3.70
  -3   6   1   55.49    3.40
   2  -6  -1  148.69    7.50
   2  -6  -1  138.99    7.60
  -2   6   1  148.19    7.70
  -2   6   1  140.79    7.50
   1  -6  -1   23.00    1.70
   1  -6  -1   24.90    1.90
   1  -6  -1   27.20    1.80
  -1   6   1   25.00    2.00
  -1   6   1   24.50    1.70
  -1   6   1   26.40    1.60
   0  -6  -1   25.10    2.00
   0  -6  -1   32.40    2.00
   0  -6  -1   34.10    1.90
   0   6   1   31.20    2.10
   0   6   1   28.70    1.90
   0   6   1   29.80    1.90
   0   6   1   32.50    2.00
  -1  -6  -1    0.00    0.70
  -1  -6  -1   -0.20    0.60
  -1  -6  -1    0.40    0.60
   1   6   1   -0.10    0.60
   1   6   1    0.00    0.50
   1   6   1   -0.10    0.70
   1   6   1    0.10    0.50
  -2  -6  -1   89.79    4.90
  -2  -6  -1   91.39    4.80
   2   6   1   91.89    4.80
   2   6   1   86.89    4.90
   2   6   1   93.29    4.80
   2   6   1   93.89    4.90
  -3  -6  -1    4.30    0.60
  -3  -6  -1    4.80    1.00
  -3  -6  -1    3.80    0.80
   3   6   1    4.90    0.60
   3   6   1    6.10    1.00
   3   6   1    5.50    0.90
  -4  -6  -1    0.50    0.40
  -4  -6  -1    1.60    0.80
  -4  -6  -1    1.50    0.80
   4   6   1    1.00    0.80
   4   6   1    0.80    0.50
   4   6   1    1.00    0.70
  -5  -6  -1    3.40    1.00
  -5  -6  -1    3.20    0.30
  -5  -6  -1    2.40    1.00
  -5  -6  -1    3.70    0.40
   5   6   1    3.00    0.90
   5   6   1    3.30    1.00
   5   6   1    4.10    0.60
  -6  -6  -1  172.68    8.80
  -6  -6  -1  167.18    8.90
   6   6   1  160.38    8.80
   6   6   1  167.78    8.50
   6   6   1  172.08    8.80
  -7  -6  -1  299.97   15.20
  -7  -6  -1  298.77   15.30
   7   6   1  291.17   14.90
   7   6   1  298.87   15.30
  -8  -6  -1  120.89    6.50
  -8  -6  -1  115.29    6.40
   8   6   1  112.49    5.90
   8   6   1  112.39    6.40
  -9  -6  -1   35.40    2.90
  -9  -6  -1   32.10    2.60
   9   6   1   32.80    2.00
   9   6   1   37.60    2.90
 -10  -6  -1    4.40    1.80
  10   6   1    5.20    0.70
  10   6   1    2.90    1.60
 -11  -6  -1    0.10    2.00
  11   6   1    1.40    1.90
  11   6   1    1.10    0.70
 -12  -6  -1    1.50    2.60
  12   6   1    1.20    2.50
  12   6   1    0.70    0.80
   7  -7  -1    0.60    1.50
  -7   7   1    0.10    0.80
  -7   7   1   -0.30    2.10
   6  -7  -1   46.30    3.10
   6  -7  -1   49.40    3.70
  -6   7   1   44.80    3.70
  -6   7   1   40.70    2.70
   5  -7  -1    0.80    1.10
   5  -7  -1    3.90    1.70
  -5   7   1    3.00    1.70
  -5   7   1    2.70    0.80
   4  -7  -1    0.10    1.00
   4  -7  -1    0.90    1.40
  -4   7   1   -0.20    0.80
  -4   7   1   -0.30    1.20
   3  -7  -1   27.60    2.20
   3  -7  -1   27.10    2.30
  -3   7   1   30.60    2.10
  -3   7   1   28.70    2.40
   2  -7  -1  447.66   21.70
   2  -7  -1  426.96   21.90
  -2   7   1  421.46   22.00
  -2   7   1  426.66   21.70
   1  -7  -1   12.50    1.20
   1  -7  -1   10.20    1.30
   1  -7  -1    9.60    1.20
  -1   7   1    9.90    1.10
  -1   7   1    9.70    1.30
   0  -7  -1  194.98   10.10
   0  -7  -1  208.18   10.20
   0   7   1  185.58   10.00
   0   7   1  181.28   10.20
   0   7   1  202.48   10.00
   0   7   1  201.28   10.00
  -1  -7  -1   19.00    1.70
  -1  -7  -1   19.70    1.60
   1   7   1   20.50    1.60
   1   7   1   20.50    1.60
   1   7   1   21.50    1.60
  -2  -7  -1    1.20    0.80
  -2  -7  -1    0.90    0.70
   2   7   1    1.10    0.70
   2   7   1    1.10    0.60
   2   7   1    1.00    0.90
  -3  -7  -1    6.90    0.80
  -3  -7  -1    3.00    0.90
   3   7   1    5.30    1.10
   3   7   1    4.80    0.90
   3   7   1    4.60    0.80
  -4  -7  -1    2.40    0.60
  -4  -7  -1    2.00    0.90
   4   7   1    1.90    0.60
   4   7   1    1.60    0.90
   4   7   1    2.10    0.80
  -5  -7  -1   15.00    1.60
  -5  -7  -1   14.80    1.50
  -5  -7  -1   14.70    1.00
   5   7   1   14.30    1.50
   5   7   1   13.30    1.50
   5   7   1   12.70    1.10
  -6  -7  -1  220.48   11.40
  -6  -7  -1  227.08   11.40
   6   7   1  214.88   11.10
   6   7   1  215.18   11.40
  -7  -7  -1   17.00    1.80
  -7  -7  -1   12.20    1.70
   7   7   1   13.40    1.70
   7   7   1   14.50    1.20
  -8  -7  -1   10.70    1.60
   8   7   1   10.40    1.60
   8   7   1   13.80    1.20
  -9  -7  -1    8.90    1.80
   9   7   1    5.20    0.80
   9   7   1    4.40    1.50
 -10  -7  -1    1.20    1.60
  10   7   1    1.30    1.70
  10   7   1    0.60    0.70
 -11  -7  -1    0.90    2.20
  11   7   1   -0.80    2.00
  11   7   1    0.10    0.80
   7  -8  -1   -0.30    1.80
  -7   8   1    0.00    1.10
   6  -8  -1   -0.30    1.50
  -6   8   1   -1.30    2.00
  -6   8   1   -0.30    1.00
   5  -8  -1   -0.20    1.30
   5  -8  -1   -0.10    1.90
  -5   8   1    1.50    1.70
  -5   8   1    0.80    0.90
   4  -8  -1    0.80    1.70
   4  -8  -1    0.80    1.20
  -4   8   1   -0.20    1.40
  -4   8   1    0.00    0.90
   3  -8  -1    1.50    1.40
  -3   8   1    2.20    1.00
  -3   8   1    1.40    1.40
   2  -8  -1   -0.20    1.20
  -2   8   1    0.20    1.00
  -2   8   1   -0.50    1.20
   1  -8  -1   63.29    3.90
  -1   8   1   61.79    3.70
  -1   8   1   61.09    3.90
   0  -8  -1  242.78   12.40
   0   8   1  236.18   12.50
   0   8   1  241.78   12.40
  -1  -8  -1   77.29    4.50
  -1  -8  -1   81.19    4.40
   1   8   1   80.39    4.40
   1   8   1   79.29    4.40
   1   8   1   77.89    4.60
  -2  -8  -1    5.40    0.90
  -2  -8  -1    4.70    1.10
   2   8   1    6.60    1.30
   2   8   1    6.70    1.20
   2   8   1    7.00    1.10
  -3  -8  -1    5.90    0.90
  -3  -8  -1    8.50    1.20
   3   8   1    8.70    1.40
   3   8   1    8.30    1.30
   3   8   1    6.40    1.00
  -4  -8  -1   19.80    1.50
  -4  -8  -1   22.30    1.90
   4   8   1   22.40    1.60
   4   8   1   22.20    2.00
   4   8   1   18.70    2.00
  -5  -8  -1    2.60    0.60
  -5  -8  -1    1.00    1.10
   5   8   1    2.20    1.20
   5   8   1    1.50    1.00
   5   8   1    2.20    0.80
  -6  -8  -1    5.50    1.30
  -6  -8  -1    6.10    0.60
   6   8   1    6.30    1.30
   6   8   1    8.20    1.00
  -7  -8  -1    1.40    1.20
   7   8   1    1.70    0.80
   7   8   1    2.10    1.20
  -8  -8  -1    5.00    1.50
   8   8   1    5.60    1.60
   8   8   1    5.50    0.90
  -9  -8  -1    2.20    1.50
   9   8   1    1.50    0.80
   9   8   1    0.00    1.40
 -10  -8  -1    1.40    1.70
  10   8   1    0.30    0.90
  10   8   1    0.70    1.70
 -11  -8  -1    2.00    2.30
  11   8   1    1.30    2.10
  11   8   1    1.30    1.00
  -5   9   1   -0.20    2.10
  -5   9   1    1.40    1.30
   4  -9  -1   20.10    2.70
  -4   9   1   15.80    2.60
  -4   9   1   15.30    1.70
   3  -9  -1  153.98    8.50
  -3   9   1  146.89    8.50
  -3   9   1  154.88    8.10
   2  -9  -1   10.40    1.90
  -2   9   1    7.90    1.70
  -2   9   1    8.60    1.50
   1  -9  -1    4.60    1.50
  -1   9   1    4.70    1.70
  -1   9   1    4.40    1.30
   0  -9  -1   16.00    1.70
   0  -9  -1   16.80    1.90
   0   9   1   10.00    1.80
  -1  -9  -1    0.10    1.10
  -1  -9  -1   -0.20    1.10
   1   9   1   -0.40    1.10
   1   9   1   -0.70    1.30
  -2  -9  -1   12.80    1.70
  -2  -9  -1   17.60    1.70
   2   9   1   18.80    2.00
   2   9   1   14.30    1.70
   2   9   1   19.00    1.80
  -3  -9  -1    1.70    0.80
  -3  -9  -1   -0.10    1.10
   3   9   1    0.00    1.00
   3   9   1    1.70    1.40
   3   9   1   -0.70    1.10
  -4  -9  -1    0.80    0.80
  -4  -9  -1    0.90    1.20
   4   9   1    0.20    1.30
   4   9   1    0.70    1.20
   4   9   1    0.40    0.90
  -5  -9  -1    2.90    1.40
  -5  -9  -1    3.30    0.80
   5   9   1    1.60    0.90
   5   9   1    2.60    1.40
  -6  -9  -1   78.79    4.50
  -6  -9  -1   72.69    3.90
   6   9   1   78.29    4.50
   6   9   1   71.29    4.10
  -7  -9  -1   12.30    1.80
   7   9   1   12.80    1.90
   7   9   1   13.50    1.40
  -8  -9  -1    3.50    1.70
   8   9   1    3.90    1.00
   8   9   1    2.90    1.70
  -9  -9  -1    2.30    1.90
   9   9   1    2.90    1.90
   9   9   1    2.50    0.90
 -10  -9  -1    5.20    2.20
  10   9   1    3.20    2.30
  10   9   1    2.70    1.10
  -4  10   1   16.40    1.90
  -4  10   1   18.60    3.00
   3 -10  -1    3.50    2.20
  -3  10   1    3.80    1.50
  -3  10   1    4.20    2.30
   2 -10  -1    6.80    1.90
  -2  10   1    7.00    1.60
  -2  10   1    4.80    2.00
   1 -10  -1    1.40    1.40
  -1  10   1    0.00    1.70
  -1  10   1    1.00    1.40
   0 -10  -1    0.30    1.70
   0 -10  -1    1.60    1.60
   0  10   1    1.30    1.70
  -1 -10  -1    9.70    1.70
  -1 -10  -1    9.00    1.50
   1  10   1    9.90    2.00
  -2 -10  -1    3.00    1.20
  -2 -10  -1    2.90    1.40
   2  10   1    2.20    1.40
   2  10   1    2.00    1.50
  -3 -10  -1    1.20    1.30
  -3 -10  -1   -0.30    0.90
   3  10   1    0.60    1.10
   3  10   1    0.00    1.40
   3  10   1    0.30    1.30
  -4 -10  -1   -0.30    0.90
  -4 -10  -1    0.50    1.30
   4  10   1   -0.40    1.40
   4  10   1    0.10    1.00
  -5 -10  -1    2.20    1.40
  -5 -10  -1    1.10    0.80
   5  10   1    0.80    1.00
   5  10   1    1.40    1.40
  -6 -10  -1    5.30    1.80
  -6 -10  -1    6.30    0.80
   6  10   1    6.80    1.70
   6  10   1    5.70    1.20
  -7 -10  -1   -0.40    1.70
   7  10   1   -0.50    1.00
   7  10   1   -0.20    1.50
  -8 -10  -1    5.70    1.80
   8  10   1    3.70    1.10
   8  10   1    4.70    2.00
  -9 -10  -1    4.20    2.00
   9  10   1    2.00    1.20
   9  10   1    3.70    2.10
 -10 -10  -1    2.40    4.00
   2 -11  -1   14.20    2.80
  -2  11   1   14.50    2.20
  -2  11   1   15.60    2.80
   1 -11  -1    9.10    2.30
  -1  11   1   10.30    2.50
   0 -11  -1    2.00    2.00
   0  11   1    1.60    2.20
  -1 -11  -1    3.70    1.60
  -1 -11  -1    6.90    2.00
   1  11   1    4.20    2.00
  -2 -11  -1   -1.80    1.50
  -2 -11  -1    0.30    1.30
   2  11   1    0.80    1.80
  -3 -11  -1   12.50    2.10
  -3 -11  -1    6.70    1.30
   3  11   1    8.00    1.80
  -4 -11  -1   -0.10    1.10
  -4 -11  -1   -0.20    1.70
   4  11   1    0.90    1.60
   4  11   1    0.40    1.30
  -5 -11  -1   16.90    1.60
  -5 -11  -1   17.70    2.40
   5  11   1   17.90    2.20
   5  11   1   16.60    1.80
  -6 -11  -1   21.80    2.60
  -6 -11  -1   26.30    2.00
   6  11   1   30.10    3.10
   6  11   1   28.90    2.40
  -7 -11  -1    0.60    1.80
   7  11   1    0.10    1.20
   7  11   1   -0.90    1.90
  -8 -11  -1   -0.10    1.90
   8  11   1   -0.20    2.10
   8  11   1    0.40    1.30
   0 -12  -1   -0.40    2.50
   0  12   1   -0.10    2.70
  -1 -12  -1    9.50    2.50
  -1 -12  -1    9.70    2.10
   1  12   1    8.60    2.80
  -2 -12  -1    0.40    1.90
  -2 -12  -1   -0.10    1.60
  -3 -12  -1    5.20    2.30
  -3 -12  -1    5.20    1.60
  -4 -12  -1   14.00    2.40
  -4 -12  -1   13.70    1.80
   4  12   1   14.80    2.30
  -5 -12  -1    1.00    2.30
  -5 -12  -1   -0.80    1.20
   5  12   1   -0.40    2.10
  -6 -12  -1    1.80    2.30
  -6 -12  -1   -0.70    1.10
   6  12   1    0.40    1.60
   6  12   1    0.30    1.90
   7  12   1   10.40    2.70
   7  12   1   14.50    2.10
   5  12  -2    1.10    2.30
  -5 -12   2    0.00    2.50
   4  12  -2    0.90    2.00
  -4 -12   2    0.40    1.60
  -4 -12   2   -0.80    2.40
  -3 -12   2   -0.50    1.70
  -3 -12   2    0.20    2.20
  -2 -12   2    0.30    2.40
  -2 -12   2   -0.80    1.90
  -1 -12   2   -0.70    2.50
  -1 -12   2    2.20    2.20
   8  11  -2    0.80    1.50
   7  11  -2   -0.20    1.80
   7  11  -2    1.60    1.50
  -7 -11   2   -0.10    0.80
  -7 -11   2   -0.40    2.20
   6  11  -2    3.10    1.60
   6  11  -2    4.50    2.10
  -6 -11   2    6.10    2.30
  -6 -11   2    3.40    1.10
   5  11  -2    3.10    1.70
   5  11  -2    2.80    1.50
  -5 -11   2    3.20    1.20
  -5 -11   2    8.90    2.30
   4  11  -2   -1.10    1.70
  -4 -11   2    0.00    1.30
  -4 -11   2    0.60    1.70
   3  11  -2    4.10    1.90
  -3 -11   2    5.70    2.10
  -3 -11   2    5.20    1.50
  -2 -11   2    4.20    2.00
  -2 -11   2    4.30    1.60
  -1 -11   2    2.00    1.80
  -1 -11   2   -0.20    1.60
   0  11  -2    1.30    2.40
   0 -11   2    1.00    2.00
  -1  11  -2   26.10    3.20
  -2  11  -2   -0.50    1.90
  -2  11  -2    1.50    2.80
   9  10  -2   12.90    1.60
   9  10  -2    8.30    2.60
  -9 -10   2    9.00    2.30
   8  10  -2    0.00    1.20
   8  10  -2   -0.10    2.00
  -8 -10   2   -0.40    2.10
   7  10  -2    0.40    1.80
   7  10  -2   -0.60    1.20
  -7 -10   2    1.00    1.70
   6  10  -2   11.30    2.00
   6  10  -2   10.10    1.50
  -6 -10   2    8.60    1.10
  -6 -10   2    9.60    2.10
   5  10  -2   12.50    1.60
   5  10  -2    8.90    1.70
  -5 -10   2    9.10    1.20
  -5 -10   2    8.00    1.80
   4  10  -2   -0.20    1.30
   4  10  -2    0.30    1.30
  -4 -10   2    0.20    1.00
  -4 -10   2    0.60    1.40
   3  10  -2    0.80    1.50
  -3 -10   2    0.30    1.10
  -3 -10   2    0.40    1.40
   2  10  -2   35.30    2.90
  -2 -10   2   33.50    3.00
  -2 -10   2   33.70    2.70
   1  10  -2   21.10    2.50
  -1 -10   2   15.80    2.00
  -1 -10   2   15.90    1.90
   0  10  -2   10.80    2.10
   0 -10   2   10.00    1.80
  -1  10  -2    2.40    1.40
  -1  10  -2    4.80    1.90
   1 -10   2    3.40    1.90
  -2  10  -2   15.30    2.50
  -2  10  -2   10.20    1.70
  -3  10  -2    0.20    2.30
  -4  10  -2    4.50    3.00
  10   9  -2    0.10    2.30
  10   9  -2    1.00    1.30
 -10  -9   2    0.90    2.50
   9   9  -2    1.70    1.80
   9   9  -2    3.10    1.10
  -9  -9   2    2.40    1.90
   8   9  -2    1.60    1.60
   8   9  -2    2.00    1.10
  -8  -9   2    2.00    1.60
   7   9  -2   24.40    2.00
   7   9  -2   21.10    2.50
  -7  -9   2   28.30    2.70
   6   9  -2    5.90    1.20
   6   9  -2    5.40    1.50
  -6  -9   2    6.10    0.80
  -6  -9   2    6.20    1.70
   5   9  -2   22.60    2.00
   5   9  -2   26.70    2.30
  -5  -9   2   24.20    1.80
  -5  -9   2   23.80    2.30
   4   9  -2   58.89    3.50
   4   9  -2   55.89    3.60
  -4  -9   2   57.09    3.30
  -4  -9   2   53.39    3.70
   3   9  -2    0.90    1.10
   3   9  -2    0.50    1.00
  -3  -9   2    1.30    1.00
  -3  -9   2    1.80    1.20
   2   9  -2   44.10    4.30
   2   9  -2   49.90    3.30
  -2  -9   2   49.10    3.30
  -2  -9   2   48.10    3.10
   1   9  -2   16.00    1.80
   1   9  -2   12.90    1.90
  -1  -9   2   10.60    1.70
  -1  -9   2   10.80    1.50
   0   9  -2    2.70    1.50
   0  -9   2    2.80    1.50
   0  -9   2    3.90    1.40
  -1   9  -2   15.20    1.80
  -1   9  -2   13.70    2.00
   1  -9   2   15.90    2.00
  -2   9  -2    0.10    1.60
  -2   9  -2    0.60    1.20
   2  -9   2    1.00    1.70
  -3   9  -2    4.40    2.00
  -3   9  -2    5.00    1.30
  -4   9  -2    0.80    1.80
  -4   9  -2    2.60    1.30
  -5   9  -2    0.60    2.20
  -5   9  -2    0.80    1.30
  11   8  -2    1.10    2.50
  10   8  -2   23.40    2.00
  10   8  -2   17.60    2.60
 -10  -8   2   17.90    2.80
   9   8  -2    1.70    1.60
   9   8  -2    5.20    1.00
  -9  -8   2    3.20    1.90
   8   8  -2    2.00    1.60
   8   8  -2    1.20    0.90
  -8  -8   2    1.40    1.40
   7   8  -2    0.20    0.80
   7   8  -2   -0.30    1.30
  -7  -8   2    0.40    1.40
   6   8  -2   20.50    1.70
   6   8  -2   22.20    2.10
  -6  -8   2   18.80    1.30
  -6  -8   2   20.60    2.00
   5   8  -2   56.99    3.70
   5   8  -2   56.59    3.40
  -5  -8   2   61.99    3.30
  -5  -8   2   67.49    3.90
   4   8  -2   26.00    2.30
   4   8  -2   28.70    2.00
  -4  -8   2   31.90    2.30
  -4  -8   2   29.70    1.90
   3   8  -2  123.29    6.60
   3   8  -2  118.79    6.40
  -3  -8   2  122.79    6.40
  -3  -8   2  122.69    6.60
   2   8  -2  446.06   22.40
   2   8  -2  449.56   22.50
   2   8  -2  443.86   22.50
  -2  -8   2  452.95   22.40
  -2  -8   2  427.46   22.50
   1   8  -2    3.80    1.10
   1   8  -2    4.20    1.30
  -1  -8   2    6.30    1.30
  -1  -8   2    3.30    1.00
   0   8  -2    0.80    1.00
   0   8  -2    2.40    1.10
   0   8  -2    0.80    1.30
   0  -8   2    2.40    1.20
   0  -8   2    2.30    1.10
  -1   8  -2    0.20    1.00
  -1   8  -2   -0.20    1.10
   1  -8   2   -0.60    1.20
  -2   8  -2    3.80    1.10
  -2   8  -2    4.50    1.40
   2  -8   2    4.60    1.50
  -3   8  -2    0.60    1.00
  -3   8  -2    0.20    1.60
  -4   8  -2    1.00    1.50
  -5   8  -2   -1.00    1.90
  -5   8  -2    1.50    1.10
   5  -8   2    0.40    1.40
  -6   8  -2    1.10    2.00
  -6   8  -2   -0.20    1.10
   6  -8   2    0.70    1.70
  11   7  -2    3.80    2.30
  11   7  -2    3.90    1.10
 -11  -7   2    7.00    2.50
  10   7  -2    2.50    0.90
  10   7  -2    2.80    1.70
 -10  -7   2    1.10    1.80
   9   7  -2    2.30    1.60
   9   7  -2    1.10    0.70
  -9  -7   2    2.90    1.80
   8   7  -2    0.30    0.70
   8   7  -2    1.10    1.40
  -8  -7   2    0.40    1.30
   7   7  -2    1.80    1.20
   7   7  -2   -0.10    0.70
  -7  -7   2    0.40    1.10
   6   7  -2   88.99    5.10
   6   7  -2   91.49    4.80
  -6  -7   2   88.89    4.50
  -6  -7   2   90.09    5.10
   5   7  -2   33.90    2.60
   5   7  -2   34.90    2.20
  -5  -7   2   36.60    2.00
  -5  -7   2   33.30    2.50
   4   7  -2    8.70    1.30
   4   7  -2    8.80    1.00
  -4  -7   2    7.10    1.20
  -4  -7   2    8.70    0.90
   3   7  -2   25.30    1.80
   3   7  -2   27.90    2.00
   3   7  -2   27.30    2.10
  -3  -7   2   24.20    1.90
  -3  -7   2   26.00    1.70
   2   7  -2  258.77   13.00
   2   7  -2  242.88   13.20
   2   7  -2  255.57   13.10
  -2  -7   2  258.67   13.00
  -2  -7   2  267.47   13.20
   1   7  -2  395.46   20.40
   1   7  -2  411.76   20.50
   1   7  -2  396.66   20.40
   1   7  -2  403.36   20.30
  -1  -7   2  408.66   20.40
  -1  -7   2  405.86   20.40
   0   7  -2  116.99    6.00
   0   7  -2  114.49    6.20
   0   7  -2  110.39    6.00
   0  -7   2  111.89    6.00
   0  -7   2  108.19    6.10
  -1   7  -2   38.50    2.40
  -1   7  -2   37.20    2.40
  -1   7  -2   36.40    2.60
   1  -7   2   33.00    2.40
   1  -7   2   35.50    2.50
  -2   7  -2    0.00    1.10
  -2   7  -2    0.20    0.80
   2  -7   2   -0.10    0.90
   2  -7   2   -0.20    1.10
  -3   7  -2   11.30    1.70
  -3   7  -2    7.40    1.10
   3  -7   2    9.30    1.30
   3  -7   2   12.90    1.60
  -4   7  -2   20.40    2.20
   4  -7   2   21.50    2.10
  -5   7  -2    6.10    1.60
  -5   7  -2    5.20    1.00
   5  -7   2    8.10    1.40
  -6   7  -2    3.50    1.00
  -6   7  -2    3.70    2.00
   6  -7   2    4.50    1.50
  -7   7  -2    5.40    2.30
  -7   7  -2    4.70    1.00
   7  -7   2    5.60    1.60
  11   6  -2    4.10    2.40
  11   6  -2    3.20    0.90
  11   6  -2    4.10    2.00
 -11  -6   2    1.10    2.00
  10   6  -2    0.90    1.60
  10   6  -2    0.70    0.80
 -10  -6   2   -1.40    1.70
   9   6  -2    2.40    0.70
   9   6  -2    1.90    1.30
  -9  -6   2    3.20    1.40
   8   6  -2    7.10    1.50
   8   6  -2    8.70    0.90
  -8  -6   2    6.50    1.60
   7   6  -2   59.79    3.70
   7   6  -2   62.59    3.30
  -7  -6   2   57.29    3.80
   6   6  -2    9.90    0.90
   6   6  -2    8.90    1.30
  -6  -6   2   10.90    1.40
   5   6  -2    8.30    1.20
   5   6  -2    8.40    0.80
  -5  -6   2    6.80    0.70
  -5  -6   2    8.90    1.20
   4   6  -2   25.10    2.00
   4   6  -2   28.60    1.70
   4   6  -2   22.20    2.30
  -4  -6   2   25.50    1.60
  -4  -6   2   27.40    1.90
   3   6  -2  141.79    7.10
   3   6  -2  141.89    7.20
   3   6  -2  134.89    7.30
  -3  -6   2  131.99    7.10
  -3  -6   2  141.29    7.30
   2   6  -2   74.49    4.00
   2   6  -2   73.59    4.10
   2   6  -2   74.49    3.90
   2   6  -2   72.29    4.10
  -2  -6   2   74.19    4.10
  -2  -6   2   69.49    3.90
   1   6  -2   27.00    1.70
   1   6  -2   26.70    1.70
   1   6  -2   23.70    1.60
   1   6  -2   22.60    1.70
  -1  -6   2   23.30    1.60
  -1  -6   2   23.50    1.70
   0   6  -2   15.50    1.30
   0   6  -2   15.10    1.30
   0   6  -2   14.00    1.50
   0   6  -2   15.30    1.30
   0  -6   2   13.70    1.30
   0  -6   2   11.30    1.30
   0  -6   2   14.70    1.30
  -1   6  -2   15.40    1.50
  -1   6  -2   15.80    1.30
  -1   6  -2   14.90    1.30
   1  -6   2   15.40    1.50
   1  -6   2   13.50    1.40
   1  -6   2   14.80    1.50
  -2   6  -2    3.80    0.80
  -2   6  -2    4.60    1.10
   2  -6   2    2.90    0.80
   2  -6   2    4.80    1.10
  -3   6  -2    0.30    1.00
  -3   6  -2    0.00    0.60
   3  -6   2   -0.10    0.80
   3  -6   2   -0.20    1.10
  -4   6  -2    2.50    1.20
   4  -6   2    3.60    1.30
   4  -6   2    4.00    1.00
  -5   6  -2   35.90    2.40
  -5   6  -2   44.10    3.00
   5  -6   2   42.90    2.70
  -6   6  -2   16.50    1.40
  -6   6  -2   15.20    2.10
   6  -6   2   21.90    2.00
  -7   6  -2    0.60    0.70
  -7   6  -2    0.10    2.00
   7  -6   2    0.50    1.20
  -8   6  -2   -0.40    2.00
   8  -6   2   -0.80    1.40
  12   5  -2   -0.20    1.00
  12   5  -2    1.10    2.30
  11   5  -2    3.00    2.20
  11   5  -2    0.20    0.80
 -11  -5   2    0.60    2.10
  10   5  -2    7.10    0.90
  10   5  -2    5.80    1.70
  10   5  -2    7.80    1.90
 -10  -5   2    6.60    1.70
   9   5  -2  120.39    6.40
   9   5  -2  108.49    5.70
  -9  -5   2  107.09    6.20
   8   5  -2   -0.90    1.10
   8   5  -2    0.00    0.50
  -8  -5   2    0.20    1.30
   7   5  -2    4.10    0.60
   7   5  -2    2.10    1.00
  -7  -5   2    5.20    1.30
   6   5  -2   -0.50    0.80
   6   5  -2    0.10    0.40
  -6  -5   2   -0.30    0.90
   5   5  -2   18.00    1.20
   5   5  -2   16.90    1.50
  -5  -5   2   18.20    1.00
  -5  -5   2   17.60    1.00
  -5  -5   2   15.20    1.40
   4   5  -2  126.29    6.70
   4   5  -2  134.19    6.60
   4   5  -2  125.79    6.50
  -4  -5   2  120.89    6.70
  -4  -5   2  135.69    6.50
  -4  -5   2  121.69    6.50
   3   5  -2  118.79    6.00
   3   5  -2  117.19    6.10
   3   5  -2  115.69    6.00
  -3  -5   2  111.19    6.10
  -3  -5   2  115.79    5.90
   2   5  -2  129.09    6.60
   2   5  -2  127.09    6.50
   2   5  -2  123.69    6.50
   2   5  -2  132.99    6.50
  -2  -5   2  124.09    6.50
  -2  -5   2  131.09    6.50
  -2  -5   2  118.39    6.60
   1   5  -2    0.60    0.60
   1   5  -2    0.30    0.50
   1   5  -2   -0.20    0.50
   1   5  -2   -0.10    0.60
  -1  -5   2    0.20    0.60
  -1  -5   2   -0.10    0.50
  -1  -5   2    0.00    0.50
   0   5  -2   21.90    1.40
   0   5  -2   19.70    1.40
   0   5  -2   20.60    1.40
   0   5  -2   18.90    1.50
   0  -5   2   18.30    1.50
   0  -5   2   20.80    1.40
   0  -5   2   19.80    1.40
  -1   5  -2    6.40    0.80
  -1   5  -2    6.60    0.80
  -1   5  -2    4.10    0.70
  -1   5  -2    6.70    1.00
   1  -5   2    6.50    0.80
   1  -5   2    4.40    0.80
   1  -5   2    5.00    0.80
  -2   5  -2    0.40    0.50
  -2   5  -2    0.20    0.60
  -2   5  -2   -0.40    0.80
   2  -5   2    0.00    0.60
   2  -5   2    0.60    0.80
   2  -5   2    0.00    0.70
  -3   5  -2   21.30    1.50
  -3   5  -2   22.90    1.80
   3  -5   2   20.70    1.60
   3  -5   2   24.50    1.80
  -4   5  -2   34.40    2.50
  -4   5  -2   32.90    2.00
   4  -5   2   32.40    2.10
   4  -5   2   37.60    2.40
  -5   5  -2    0.30    1.20
  -5   5  -2    1.60    0.60
   5  -5   2    1.90    1.50
   5  -5   2    0.60    0.80
  -6   5  -2    4.40    1.60
  -6   5  -2    5.80    0.80
   6  -5   2    5.90    1.00
  -7   5  -2   -0.50    1.40
   7  -5   2   -0.10    0.90
  -8   5  -2    1.20    1.90
   8  -5   2    0.00    1.20
  -9   5  -2   -0.50    2.20
   9  -5   2    1.70    1.40
  12   4  -2    0.20    2.50
  12   4  -2    1.90    1.00
 -12  -4   2    2.00    2.50
  11   4  -2    3.90    0.90
  11   4  -2    2.50    2.10
 -11  -4   2    1.40    2.10
  10   4  -2    0.30    1.40
  10   4  -2    0.10    0.60
 -10  -4   2    0.20    1.50
   9   4  -2    7.80    1.50
   9   4  -2    8.50    1.60
   9   4  -2    8.10    0.80
  -9  -4   2    8.20    1.70
   8   4  -2   90.99    5.20
   8   4  -2   90.49    4.70
  -8  -4   2   94.49    5.20
   7   4  -2   16.90    1.70
   7   4  -2   16.50    1.10
  -7  -4   2   14.80    1.60
   6   4  -2    6.30    1.10
   6   4  -2    7.50    0.70
  -6  -4   2    5.40    1.00
   5   4  -2  197.48    9.50
   5   4  -2  189.88    9.50
   5   4  -2  177.68    9.70
  -5  -4   2  182.78    9.70
   4   4  -2    0.30    0.50
   4   4  -2    0.30    0.50
   4   4  -2    0.40    0.30
   4   4  -2    0.20    0.60
  -4  -4   2    0.40    0.30
  -4  -4   2    0.40    0.30
  -4  -4   2    0.10    0.60
   3   4  -2  989.40   47.80
   3   4  -2  937.81   47.80
  -3  -4   2  991.80   47.80
  -3  -4   2  946.71   47.80
  -3  -4   2  937.91   47.90
   2   4  -2   19.50    1.30
   2   4  -2   18.00    1.20
   2   4  -2   20.40    1.20
   2   4  -2   18.80    1.30
  -2  -4   2   16.90    1.30
  -2  -4   2   17.90    1.20
   1   4  -2   11.50    0.80
   1   4  -2    9.50    0.90
   1   4  -2    9.70    0.90
   1   4  -2    8.30    0.90
  -1  -4   2   10.00    0.90
  -1  -4   2    9.50    0.80
  -1  -4   2   10.70    0.80
   0   4  -2    0.80    0.40
   0   4  -2    0.70    0.50
   0   4  -2    0.90    0.50
   0   4  -2    0.90    0.50
   0  -4   2    0.70    0.50
   0  -4   2    0.80    0.50
   0  -4   2    0.40    0.40
  -1   4  -2   23.10    1.60
  -1   4  -2   26.30    1.50
  -1   4  -2   26.50    1.50
  -1   4  -2   22.80    1.50
   1  -4   2   26.00    1.60
   1  -4   2   25.00    1.60
   1  -4   2   24.20    1.50
  -2   4  -2  101.09    4.80
  -2   4  -2   97.69    4.80
  -2   4  -2   81.59    4.90
  -2   4  -2   89.99    4.80
   2  -4   2   87.09    4.90
   2  -4   2   91.99    4.80
   2  -4   2   94.99    4.90
  -3   4  -2    1.30    0.50
  -3   4  -2    0.30    0.70
  -3   4  -2    0.80    0.60
   3  -4   2    1.10    0.70
   3  -4   2    0.70    0.50
  -4   4  -2    4.50    0.60
  -4   4  -2    5.30    1.10
   4  -4   2    4.70    0.70
   4  -4   2    5.50    1.00
  -5   4  -2   53.79    3.50
  -5   4  -2   58.19    3.10
   5  -4   2   56.89    3.40
   5  -4   2   59.19    3.20
  -6   4  -2   18.60    2.10
  -6   4  -2   18.90    1.20
   6  -4   2   20.80    1.60
  -7   4  -2   -0.10    1.30
   7  -4   2    1.00    0.80
  -8   4  -2    1.40    1.70
   8  -4   2    0.60    0.90
  -9   4  -2    0.80    2.10
   9  -4   2    0.00    1.10
 -10   4  -2   -0.20    2.60
  12   3  -2   14.60    2.90
  12   3  -2   12.10    1.30
  11   3  -2    0.90    0.80
  11   3  -2    0.70    1.80
 -11  -3   2    1.10    1.80
  10   3  -2    0.90    0.60
  10   3  -2   -0.10    1.60
 -10  -3   2    0.10    1.60
   9   3  -2   10.70    1.70
   9   3  -2    9.90    0.90
  -9  -3   2    9.80    1.70
   8   3  -2    7.10    1.30
   8   3  -2   10.90    1.40
   8   3  -2    7.70    0.80
  -8  -3   2    7.10    1.40
   7   3  -2    3.20    1.00
   7   3  -2    3.60    0.50
  -7  -3   2    2.80    1.00
   6   3  -2    7.10    0.60
   6   3  -2    7.60    0.70
   6   3  -2    7.60    1.00
   6   3  -2    9.10    0.90
  -6  -3   2    6.50    1.00
  -6  -3   2    9.80    1.00
   5   3  -2    6.20    0.50
   5   3  -2    8.00    0.70
   5   3  -2    7.40    0.60
   5   3  -2    6.10    0.90
  -5  -3   2    6.50    0.90
   4   3  -2   43.80    2.50
   4   3  -2   45.40    2.30
   4   3  -2   42.80    2.30
   4   3  -2   42.30    2.30
  -4  -3   2   45.50    2.50
   3   3  -2  636.34   32.10
   3   3  -2  671.23   32.10
   3   3  -2  594.94   32.20
  -3  -3   2  646.54   32.20
  -3  -3   2  651.03   32.10
  -3  -3   2  663.63   32.10
   2   3  -2   18.40    1.00
   2   3  -2   16.70    1.20
   2   3  -2   18.10    1.00
  -2  -3   2   17.20    1.00
  -2  -3   2   15.80    1.20
   1   3  -2   98.49    4.80
   1   3  -2   94.49    4.80
   1   3  -2   94.49    4.80
   1   3  -2   84.29    4.80
  -1  -3   2   96.79    4.80
  -1  -3   2   87.29    4.80
  -1  -3   2   96.39    4.80
   0   3  -2  745.93   37.60
   0   3  -2  792.92   37.70
   0   3  -2  751.32   37.70
   0   3  -2  764.72   37.70
   0  -3   2  749.33   37.60
   0  -3   2  740.93   37.60
   0  -3   2  744.93   37.70
  -1   3  -2  985.00   48.40
  -1   3  -2  962.50   48.40
  -1   3  -2  968.20   48.40
  -1   3  -2  976.70   48.30
   1  -3   2  968.90   48.40
   1  -3   2  935.81   48.30
   1  -3   2 1002.00   48.40
  -2   3  -2  724.73   39.10
  -2   3  -2  779.62   39.20
  -2   3  -2  798.22   39.10
   2  -3   2  796.12   39.20
   2  -3   2  783.82   39.10
   2  -3   2  830.02   39.20
  -3   3  -2  309.27   16.40
  -3   3  -2  334.47   16.30
  -3   3  -2  323.07   16.30
   3  -3   2  319.57   16.50
   3  -3   2  321.57   16.30
   3  -3   2  337.17   16.30
  -4   3  -2   31.70    1.80
  -4   3  -2   36.30    2.20
  -4   3  -2   36.50    1.90
   4  -3   2   30.20    1.90
   4  -3   2   30.20    2.10
  -5   3  -2   16.80    1.50
  -5   3  -2   12.20    0.90
   5  -3   2   13.70    1.30
   5  -3   2   12.40    1.10
  -6   3  -2   76.89    4.30
   6  -3   2   65.89    4.10
   6  -3   2   70.79    3.80
  -7   3  -2  110.19    6.10
   7  -3   2  105.09    5.60
  -8   3  -2    8.10    1.80
   8  -3   2    8.40    1.00
  -9   3  -2   28.20    3.20
   9  -3   2   38.80    2.50
 -10   3  -2    8.10    2.40
  10  -3   2   12.50    1.50
  12   2  -2    2.10    1.10
  12   2  -2    2.30    2.60
  11   2  -2   -0.40    2.00
  11   2  -2    0.00    0.80
  10   2  -2    5.20    1.80
  10   2  -2    3.30    0.70
   9   2  -2    0.60    0.50
   9   2  -2    0.90    1.40
  -9  -2   2    0.10    1.30
   8   2  -2    0.10    0.40
   8   2  -2   -0.10    1.00
   8   2  -2   -0.10    1.00
  -8  -2   2   -0.10    1.00
   7   2  -2    5.50    1.00
   7   2  -2    3.20    0.90
   7   2  -2    3.20    0.40
  -7  -2   2    2.50    1.00
  -7  -2   2    4.60    0.90
   6   2  -2    5.30    0.50
   6   2  -2    6.40    0.90
   6   2  -2    6.50    0.50
   6   2  -2    6.00    1.00
  -6  -2   2    8.00    1.10
  -6  -2   2    7.80    0.90
   5   2  -2    1.40    0.50
   5   2  -2    1.20    0.30
   5   2  -2    1.30    0.30
  -5  -2   2    1.40    0.50
  -5  -2   2    1.00    0.60
   4   2  -2  105.29    5.30
   4   2  -2  101.29    5.20
   4   2  -2  100.89    5.20
   4   2  -2   96.69    5.40
  -4  -2   2  108.09    5.40
  -4  -2   2  110.29    5.30
   3   2  -2  229.08   11.60
   3   2  -2  225.38   11.60
   3   2  -2  236.88   11.60
   3   2  -2  230.38   11.70
  -3  -2   2  225.38   11.70
  -3  -2   2  239.48   11.60
  -3  -2   2  234.88   11.60
   2   2  -2  284.97   14.00
   2   2  -2  273.77   13.90
   2   2  -2  284.57   13.80
  -2  -2   2  277.77   13.90
  -2  -2   2  266.87   13.90
   1   2  -2   50.79    2.60
   1   2  -2   48.80    2.60
   1   2  -2   52.49    2.60
   1   2  -2   48.40    2.60
  -1  -2   2   48.70    2.60
  -1  -2   2   50.99    2.60
   0   2  -2    5.00    0.40
   0   2  -2    3.40    0.40
   0   2  -2    5.10    0.50
   0   2  -2    5.60    0.50
   0  -2   2    5.60    0.50
   0  -2   2    5.80    0.50
   0  -2   2    4.20    0.50
  -1   2  -2  559.04   28.20
  -1   2  -2  551.14   28.20
  -1   2  -2  560.64   28.30
  -1   2  -2  573.24   28.20
   1  -2   2  579.34   28.20
   1  -2   2  580.84   28.20
   1  -2   2  559.64   28.20
  -2   2  -2    0.10    0.30
  -2   2  -2    0.60    0.30
  -2   2  -2    0.00    0.40
   2  -2   2    0.50    0.40
   2  -2   2    0.90    0.30
  -3   2  -2  416.36   20.80
  -3   2  -2  408.46   21.00
  -3   2  -2  423.06   20.80
  -3   2  -2  423.36   20.80
   3  -2   2  421.26   20.90
   3  -2   2  409.26   20.80
  -4   2  -2  304.87   14.80
  -4   2  -2  304.47   14.80
  -4   2  -2  301.47   15.00
  -4   2  -2  292.97   14.80
   4  -2   2  294.57   14.80
   4  -2   2  287.57   14.90
   4  -2   2  284.57   14.80
  -5   2  -2    9.60    0.90
  -5   2  -2    9.20    1.20
   5  -2   2   10.10    1.10
   5  -2   2    9.70    0.80
  -6   2  -2    2.60    1.00
   6  -2   2    1.10    0.50
   6  -2   2    1.30    0.90
  -7   2  -2  139.79    7.60
   7  -2   2  142.89    7.60
   7  -2   2  139.69    7.20
  -8   2  -2  176.38    9.60
   8  -2   2  181.78    9.20
  -9   2  -2    8.90    1.90
   9  -2   2    8.40    1.00
 -10   2  -2   -0.50    1.90
  10  -2   2   -0.30    1.00
 -11   2  -2    1.00    2.60
  11   1  -2    1.40    2.20
  11   1  -2   -0.30    0.90
  10   1  -2    1.10    0.70
  10   1  -2    0.40    1.60
   9   1  -2    5.00    1.50
   9   1  -2    4.40    0.70
   8   1  -2   34.20    2.40
   8   1  -2   33.00    1.90
  -8  -1   2   33.40    2.40
  -8  -1   2   30.20    3.00
   7   1  -2   85.19    4.80
   7   1  -2   82.69    4.70
   7   1  -2   88.89    4.40
  -7  -1   2   86.49    4.80
  -7  -1   2   88.79    4.70
   6   1  -2   36.90    2.00
   6   1  -2   35.90    2.00
   6   1  -2   38.40    2.20
   6   1  -2   32.60    2.30
  -6  -1   2   39.50    2.30
  -6  -1   2   40.00    2.30
   5   1  -2   38.90    2.50
   5   1  -2   43.80    2.30
   5   1  -2   46.10    2.30
   5   1  -2   42.10    2.50
  -5  -1   2   46.80    2.50
  -5  -1   2   44.00    2.50
   4   1  -2  632.94   30.80
   4   1  -2  605.54   30.70
   4   1  -2  617.54   30.90
   4   1  -2  615.44   30.90
  -4  -1   2  623.74   30.80
  -4  -1   2  614.14   30.90
   3   1  -2   80.09    3.90
   3   1  -2   74.79    3.90
   3   1  -2   75.89    4.00
  -3  -1   2   79.79    3.90
  -3  -1   2   74.69    4.00
   2   1  -2  472.15   23.70
   2   1  -2  480.75   23.80
  -2  -1   2  477.75   23.70
  -2  -1   2  470.25   23.80
  -2  -1   2  485.45   23.70
   1   1  -2  691.43   34.10
   1   1  -2  688.53   34.20
  -1  -1   2  670.53   34.10
  -1  -1   2  695.03   34.20
   0   1  -2  272.97   14.30
   0   1  -2  283.57   14.30
   0   1  -2  298.77   14.30
   0   1  -2  286.07   14.30
   0  -1   2  291.67   14.30
   0  -1   2  288.57   14.30
   0  -1   2  285.77   14.30
  -1   1  -2  495.45   24.30
  -1   1  -2  477.65   24.30
  -1   1  -2  488.45   24.30
   1  -1   2  487.35   24.30
   1  -1   2  488.95   24.30
  -2   1  -2  799.32   40.80
  -2   1  -2  810.22   40.90
  -2   1  -2  830.12   40.80
  -2   1  -2  838.12   40.90
   2  -1   2  847.62   40.80
   2  -1   2  801.22   40.80
  -3   1  -2    4.40    0.60
  -3   1  -2    2.70    0.40
  -3   1  -2    3.30    0.30
  -3   1  -2    4.00    0.30
   3  -1   2    2.80    0.30
   3  -1   2    3.70    0.50
   3  -1   2    3.30    0.40
  -4   1  -2  104.79    5.30
  -4   1  -2  103.89    5.40
   4  -1   2  100.49    5.20
   4  -1   2  104.49    5.20
   4  -1   2  102.79    5.30
  -5   1  -2    7.10    1.00
  -5   1  -2    9.20    0.80
   5  -1   2    5.60    0.80
   5  -1   2    6.60    0.60
   5  -1   2    4.50    0.50
  -6   1  -2   18.40    1.40
  -6   1  -2   19.40    1.60
   6  -1   2   18.50    1.50
   6  -1   2   18.30    1.20
  -7   1  -2    0.70    1.10
   7  -1   2    0.20    0.90
   7  -1   2    0.10    0.40
  -8   1  -2   61.49    3.70
   8  -1   2   55.19    3.10
  -9   1  -2   23.80    2.60
   9  -1   2   27.20    1.80
 -10   1  -2    8.10    2.10
  10  -1   2    8.30    1.00
 -11   1  -2   -0.80    2.20
  11  -1   2   -0.20    1.10
  11   0  -2    0.40    2.10
  11   0  -2   -0.30    1.00
  10   0  -2    0.90    0.80
  10   0  -2    1.60    1.60
   9   0  -2    3.70    0.80
   9   0  -2    3.90    1.40
   8   0  -2   -0.20    1.00
   8   0  -2   -0.20    0.60
  -8   0   2    0.10    1.10
   7   0  -2   22.80    1.30
   7   0  -2   17.30    1.80
  -7   0   2   18.70    1.80
   6   0  -2   85.09    4.60
   6   0  -2   90.39    4.50
   6   0  -2   78.29    4.40
  -6   0   2   88.59    4.60
   5   0  -2   61.29    3.20
   5   0  -2   58.89    3.10
   5   0  -2   58.29    3.10
   5   0  -2   58.29    3.30
  -5   0   2   60.09    3.30
  -5   0   2   59.19    3.30
   4   0  -2   42.10    2.20
   4   0  -2   41.10    2.40
   4   0  -2   39.20    2.10
   4   0  -2   39.50    2.20
  -4   0   2   45.40    2.30
  -4   0   2   41.50    2.40
   3   0  -2   17.00    1.00
   3   0  -2   14.70    1.10
   3   0  -2   17.80    1.00
   3   0  -2   17.90    1.00
  -3   0   2   17.90    0.90
  -3   0   2   17.30    0.90
  -3   0   2   18.60    1.10
  -3   0   2   17.20    1.10
   2   0  -2 9291.67  474.55
   2   0  -2 9335.17  474.45
   2   0  -2 9999.00  474.65
  -2   0   2 9639.94  474.45
  -2   0   2 9795.32  474.45
  -2   0   2 9389.76  474.55
  -2   0   2 9434.56  474.65
   1   0  -2    8.20    0.60
   1   0  -2    9.10    0.50
   1   0  -2    9.10    0.50
  -1   0   2    8.30    0.60
  -1   0   2    8.50    0.50
  -1   0   2    9.10    0.50
   0   0  -2 2410.66  117.39
   0   0  -2 2298.17  117.29
   0   0  -2 2333.17  117.19
   0   0  -2 2311.97  117.29
   0   0  -2 2386.66  117.39
   0   0   2 2363.46  117.29
   0   0   2 2371.06  117.39
   0   0   2 2411.16  117.29
  -1   0  -2 2391.66  118.39
  -1   0  -2 2386.56  118.39
  -1   0  -2 2428.56  118.49
   1   0   2 2326.97  118.39
  -2   0  -2 2185.88  108.19
  -2   0  -2 2232.98  108.19
  -2   0  -2 2163.98  108.19
  -2   0  -2 2161.18  108.09
  -2   0  -2 2201.18  108.19
   2   0   2 2190.78  108.19
   2   0   2 2141.89  108.19
   2   0   2 2147.89  108.09
  -3   0  -2  516.05   25.20
  -3   0  -2  483.25   25.30
  -3   0  -2  516.75   25.20
   3   0   2  506.05   25.20
   3   0   2  519.65   25.10
   3   0   2  490.95   25.10
  -4   0  -2    0.70    0.50
  -4   0  -2   -0.10    0.40
  -4   0  -2    0.70    0.50
   4   0   2    0.50    0.20
   4   0   2    0.40    0.40
   4   0   2    0.40    0.20
  -5   0  -2    7.30    0.80
  -5   0  -2    7.50    0.90
   5   0   2    5.10    0.50
   5   0   2    6.00    0.50
   5   0   2    4.50    0.70
  -6   0  -2    0.20    0.70
  -6   0  -2    0.70    0.60
   6   0   2   -0.20    0.30
   6   0   2    0.40    0.70
   6   0   2    0.50    0.30
  -7   0  -2   54.79    3.60
  -7   0  -2   44.20    3.10
   7   0   2   46.50    3.00
   7   0   2   54.89    2.70
  -8   0  -2   30.10    2.60
   8   0   2   30.50    2.50
   8   0   2   34.60    1.90
  -9   0  -2   -0.50    1.40
   9   0   2    0.50    0.50
 -10   0  -2    1.00    1.70
  10   0   2    0.90    0.70
 -11   0  -2    9.50    2.40
  11   0   2    4.50    0.90
  11  -1  -2    0.10    1.20
  10  -1  -2   -0.40    0.90
  10  -1  -2    1.60    1.80
   9  -1  -2    1.20    1.50
   9  -1  -2   -0.10    0.70
  -9   1   2    0.10    1.40
   8  -1  -2   -0.50    1.10
   8  -1  -2    0.10    0.60
  -8   1   2    0.50    1.20
   7  -1  -2    0.10    0.50
   7  -1  -2    0.20    0.90
  -7   1   2   -0.40    1.00
   6  -1  -2    0.40    0.50
   6  -1  -2    0.40    0.90
  -6   1   2    0.30    0.80
   5  -1  -2  172.58    8.50
   5  -1  -2  157.98    8.70
   5  -1  -2  175.58    8.50
   5  -1  -2  165.08    8.50
  -5   1   2  170.48    8.70
   4  -1  -2  128.79    6.70
   4  -1  -2  125.19    6.70
   4  -1  -2  125.89    6.80
   4  -1  -2  138.49    6.70
  -4   1   2  134.69    6.80
  -4   1   2  136.49    6.60
  -4   1   2  135.79    6.60
   3  -1  -2   11.50    0.90
   3  -1  -2   11.20    0.80
   3  -1  -2   13.10    0.80
   3  -1  -2   13.40    0.80
  -3   1   2   12.60    0.70
  -3   1   2   13.50    1.00
  -3   1   2   14.00    0.80
   2  -1  -2  279.47   14.20
   2  -1  -2  276.87   14.10
   2  -1  -2  283.57   14.10
  -2   1   2  286.07   14.20
  -2   1   2  289.87   14.10
   1  -1  -2 1176.58   58.19
   1  -1  -2 1186.38   58.19
  -1   1   2 1159.98   58.19
  -1   1   2 1162.78   58.19
   0  -1  -2   84.09    4.20
   0  -1  -2   80.19    4.20
   0  -1  -2   86.09    4.20
   0  -1  -2   85.59    4.20
   0   1   2   83.29    4.20
   0   1   2   84.59    4.30
   0   1   2   84.09    4.20
  -1  -1  -2 2121.59  102.79
  -1  -1  -2 2066.69  102.89
  -1  -1  -2 2058.69  102.89
  -1  -1  -2 2093.79  102.79
   1   1   2 2023.20  102.79
   1   1   2 2054.49  102.79
  -2  -1  -2  606.74   29.80
  -2  -1  -2  612.24   29.90
  -2  -1  -2  598.04   29.90
   2   1   2  593.84   29.80
   2   1   2  588.44   29.80
  -3  -1  -2   11.00    0.90
  -3  -1  -2   12.90    0.80
  -3  -1  -2   11.50    0.90
  -4  -1  -2 1015.30   51.69
  -4  -1  -2 1061.99   51.69
  -4  -1  -2 1038.90   51.79
  -5  -1  -2  231.78   11.40
  -5  -1  -2  223.78   11.40
  -5  -1  -2  226.38   11.50
   5   1   2  220.28   11.40
  -6  -1  -2   12.20    1.30
  -6  -1  -2   11.20    1.20
  -6  -1  -2   11.50    1.20
   6   1   2   11.10    1.10
  -7  -1  -2    3.70    1.00
  -7  -1  -2    3.10    0.90
  -7  -1  -2    2.80    0.90
   7   1   2    2.80    0.90
   7   1   2    2.60    0.30
   7   1   2    3.30    0.40
  -8  -1  -2   70.19    4.10
   8   1   2   72.39    3.60
   8   1   2   67.39    4.00
  -9  -1  -2    8.20    1.70
   9   1   2   12.40    0.90
 -10  -1  -2    0.00    1.50
  10   1   2    0.40    0.50
  11   1   2   -0.10    0.70
  12   1   2   -0.70    0.90
  10  -2  -2   24.30    2.90
  10  -2  -2   23.90    2.10
   9  -2  -2   13.20    2.10
   9  -2  -2   10.90    1.30
  -9   2   2   14.00    2.00
   8  -2  -2   18.50    1.90
   8  -2  -2   18.80    1.50
  -8   2   2   19.90    2.10
   7  -2  -2    3.70    0.70
   7  -2  -2    2.10    1.10
  -7   2   2    3.70    1.30
   6  -2  -2   -0.10    0.50
   6  -2  -2   -0.30    0.90
  -6   2   2   -0.70    0.80
   5  -2  -2   48.30    3.10
   5  -2  -2   51.29    2.80
  -5   2   2   53.89    2.70
  -5   2   2   56.09    3.10
   4  -2  -2   78.19    4.20
  -4   2   2   81.49    4.20
  -4   2   2   85.59    4.20
  -4   2   2   81.79    4.40
   3  -2  -2   33.60    2.20
   3  -2  -2   37.80    2.00
  -3   2   2   38.20    2.00
  -3   2   2   40.30    2.00
  -3   2   2   37.00    2.20
   2  -2  -2    3.70    0.60
   2  -2  -2    5.30    0.50
  -2   2   2    4.70    0.40
  -2   2   2    6.10    0.70
   1  -2  -2 1268.47   62.09
   1  -2  -2 1231.68   62.09
   1  -2  -2 1258.77   62.19
   1  -2  -2 1246.08   62.19
  -1   2   2 1275.57   62.09
  -1   2   2 1281.37   62.09
  -1   2   2 1188.38   62.19
   0  -2  -2 1307.97   64.99
   0  -2  -2 1298.27   64.89
   0  -2  -2 1296.27   64.89
   0  -2  -2 1269.57   64.89
   0   2   2 1298.97   64.99
   0   2   2 1322.07   64.89
   0   2   2 1355.16   64.89
  -1  -2  -2  107.19    5.40
  -1  -2  -2  109.09    5.40
   1   2   2  104.79    5.40
   1   2   2  104.69    5.40
  -2  -2  -2    0.20    0.10
  -2  -2  -2    0.40    0.30
  -2  -2  -2    0.10    0.10
  -2  -2  -2    0.30    0.30
   2   2   2    0.10    0.20
   2   2   2    0.20    0.10
   2   2   2    0.00    0.30
  -3  -2  -2   56.79    3.10
  -3  -2  -2   55.69    3.10
  -3  -2  -2   58.59    3.00
   3   2   2   57.79    2.90
   3   2   2   57.79    3.00
  -4  -2  -2   74.29    3.80
  -4  -2  -2   71.59    3.90
  -4  -2  -2   68.99    3.80
   4   2   2   74.99    3.90
  -5  -2  -2  301.57   15.20
  -5  -2  -2  304.47   15.30
  -5  -2  -2  300.47   15.30
  -6  -2  -2    0.90    0.60
  -6  -2  -2    0.70    0.60
  -6  -2  -2   -0.10    0.70
  -7  -2  -2   43.10    2.60
  -7  -2  -2   39.30    2.50
  -7  -2  -2   38.20    2.50
   7   2   2   35.90    2.40
  -8  -2  -2  324.87   16.90
  -8  -2  -2  330.37   16.80
  -8  -2  -2  334.07   16.80
   8   2   2  332.07   16.80
   8   2   2  332.77   16.80
  -9  -2  -2   14.00    1.60
  -9  -2  -2    6.10    1.60
   9   2   2   11.70    1.50
 -10  -2  -2    0.60    1.60
  10   2   2    1.20    0.50
  11   2   2    1.80    0.60
  12   2   2    0.50    0.70
  10  -3  -2    1.40    1.20
 -10   3   2    1.80    2.10
   9  -3  -2   14.10    1.50
   9  -3  -2   19.70    2.40
  -9   3   2   18.90    2.30
   8  -3  -2   45.00    3.20
   8  -3  -2   36.10    2.50
  -8   3   2   41.80    3.10
   7  -3  -2    1.50    1.30
   7  -3  -2    1.10    0.80
  -7   3   2    2.70    1.30
   6  -3  -2    0.50    0.60
   6  -3  -2   -0.20    1.10
  -6   3   2    0.40    1.00
   5  -3  -2   18.90    1.30
   5  -3  -2   14.70    1.50
  -5   3   2   18.80    1.10
  -5   3   2   19.10    1.70
   4  -3  -2   66.89    4.10
   4  -3  -2   71.69    3.90
  -4   3   2   74.59    3.90
  -4   3   2   76.09    4.20
  -4   3   2   83.89    4.00
   3  -3  -2  104.59    5.50
   3  -3  -2  108.29    5.40
  -3   3   2  109.49    5.50
  -3   3   2   96.49    5.30
   2  -3  -2   12.90    1.10
   2  -3  -2   16.30    1.00
   2  -3  -2   15.60    1.10
  -2   3   2   14.00    1.00
  -2   3   2   16.60    1.20
   1  -3  -2   12.30    0.90
   1  -3  -2   13.60    0.80
   1  -3  -2   14.30    1.00
   1  -3  -2   13.80    0.90
  -1   3   2   14.70    0.80
  -1   3   2   11.60    0.90
  -1   3   2   13.80    0.90
   0  -3  -2    5.70    0.50
   0  -3  -2    5.10    0.50
   0  -3  -2    5.10    0.50
   0  -3  -2    4.90    0.60
   0   3   2    5.30    0.50
   0   3   2    4.60    0.60
   0   3   2    4.30    0.50
  -1  -3  -2   15.80    1.10
  -1  -3  -2   18.00    1.10
  -1  -3  -2   16.50    1.00
   1   3   2   17.20    1.20
   1   3   2   17.60    1.00
   1   3   2   20.40    1.10
  -2  -3  -2  347.17   17.80
  -2  -3  -2  364.36   17.70
  -2  -3  -2  346.27   17.80
  -2  -3  -2  364.26   17.70
   2   3   2  352.06   17.70
   2   3   2  352.36   17.80
  -3  -3  -2  137.59    7.00
  -3  -3  -2  140.99    7.10
   3   3   2  137.49    7.00
   3   3   2  135.49    6.90
   3   3   2  137.49    6.90
  -4  -3  -2    1.00    0.50
  -4  -3  -2    1.40    0.60
  -4  -3  -2    1.70    0.50
   4   3   2    1.30    0.20
   4   3   2    1.70    0.20
   4   3   2    1.00    0.50
  -5  -3  -2   10.70    1.00
  -5  -3  -2   10.90    1.10
  -5  -3  -2   11.80    1.10
   5   3   2    8.90    1.00
  -6  -3  -2    1.70    0.80
  -6  -3  -2    2.40    0.80
  -6  -3  -2    2.30    0.80
   6   3   2    1.70    0.70
  -7  -3  -2    3.20    1.00
  -7  -3  -2    3.40    1.00
  -7  -3  -2    4.90    1.00
   7   3   2    4.00    1.00
   7   3   2    4.30    1.00
  -8  -3  -2   -0.60    1.10
  -8  -3  -2   -0.50    1.00
  -8  -3  -2    0.30    1.10
   8   3   2    0.60    1.10
   8   3   2    0.80    1.00
  -9  -3  -2   11.30    1.70
  -9  -3  -2    9.30    1.50
  -9  -3  -2   10.70    1.60
   9   3   2    8.80    1.50
   9   3   2   10.80    1.70
   9   3   2    7.30    1.40
 -10  -3  -2   14.60    2.00
  10   3   2   12.40    2.00
 -10   4   2    1.20    2.60
   9  -4  -2   11.30    1.50
  -9   4   2   12.40    2.30
   8  -4  -2   22.10    2.50
   8  -4  -2   21.50    1.90
  -8   4   2   18.70    2.30
   7  -4  -2    0.20    0.80
   7  -4  -2    1.00    1.40
  -7   4   2    0.80    1.40
   6  -4  -2    5.80    1.40
   6  -4  -2    3.40    0.80
  -6   4   2    4.70    1.30
   5  -4  -2   38.60    2.20
   5  -4  -2   36.90    2.50
  -5   4   2   35.20    2.50
  -5   4   2   34.60    2.00
   4  -4  -2  169.28    8.70
   4  -4  -2  177.58    8.90
  -4   4   2  167.18    8.70
   3  -4  -2  233.48   12.20
   3  -4  -2  245.08   12.10
  -3   4   2  236.08   12.00
  -3   4   2  239.68   12.20
   2  -4  -2  580.14   28.90
   2  -4  -2  581.04   29.00
   2  -4  -2  601.74   28.90
  -2   4   2  568.44   28.90
  -2   4   2  547.95   29.00
  -2   4   2  594.74   28.70
  -2   4   2  569.64   28.90
   1  -4  -2 1054.19   53.29
   1  -4  -2 1067.09   53.29
   1  -4  -2 1068.09   53.29
  -1   4   2 1102.29   53.19
  -1   4   2 1050.09   53.39
  -1   4   2 1097.69   53.29
  -1   4   2 1045.50   53.29
   0  -4  -2   64.39    3.40
   0  -4  -2   64.49    3.40
   0  -4  -2   59.69    3.40
   0  -4  -2   63.79    3.40
   0   4   2   65.19    3.30
   0   4   2   62.19    3.50
   0   4   2   62.99    3.40
   0   4   2   66.49    3.40
  -1  -4  -2  510.35   26.10
  -1  -4  -2  525.25   26.10
  -1  -4  -2  519.25   26.10
   1   4   2  526.55   26.10
   1   4   2  544.15   26.10
   1   4   2  511.65   26.20
   1   4   2  520.85   26.10
  -2  -4  -2   10.60    0.90
  -2  -4  -2   10.80    0.90
  -2  -4  -2   10.10    0.80
   2   4   2   13.80    1.00
   2   4   2   13.00    0.80
   2   4   2   12.70    0.90
  -3  -4  -2   51.89    3.10
  -3  -4  -2   55.49    2.90
  -3  -4  -2   60.29    2.90
  -3  -4  -2   54.49    3.00
   3   4   2   57.09    2.90
   3   4   2   52.09    3.00
  -4  -4  -2  328.67   16.80
  -4  -4  -2  329.77   16.70
   4   4   2  328.97   16.70
   4   4   2  327.37   16.60
   4   4   2  343.17   16.60
  -5  -4  -2    1.40    0.70
  -5  -4  -2    1.50    0.60
   5   4   2    1.70    0.30
   5   4   2    1.20    0.30
   5   4   2    0.80    0.60
  -6  -4  -2   25.90    1.80
  -6  -4  -2   21.60    1.60
   6   4   2   21.00    1.20
   6   4   2   19.00    1.60
   6   4   2   21.40    1.20
   6   4   2   19.90    1.70
  -7  -4  -2  263.37   13.80
  -7  -4  -2  280.87   13.90
  -7  -4  -2  274.97   13.90
   7   4   2  279.27   13.90
   7   4   2  277.27   13.50
   7   4   2  256.17   13.80
   7   4   2  267.27   13.50
  -8  -4  -2  552.54   26.60
  -8  -4  -2  492.45   26.60
  -8  -4  -2  536.05   26.60
   8   4   2  530.45   26.60
   8   4   2  527.35   26.20
   8   4   2  522.85   26.60
  -9  -4  -2    8.90    1.60
  -9  -4  -2    9.40    1.60
  -9  -4  -2    9.40    1.50
   9   4   2   11.50    1.60
 -10  -4  -2    2.20    1.50
 -10  -4  -2    2.20    1.60
  10   4   2    3.20    1.60
  10   4   2    1.00    1.50
   9  -5  -2   -0.40    1.40
  -9   5   2    1.30    2.20
   8  -5  -2    3.60    1.30
   8  -5  -2   -0.40    1.90
  -8   5   2    2.10    1.90
   7  -5  -2   -0.50    0.90
   7  -5  -2   -0.10    1.60
  -7   5   2   -0.80    1.30
  -7   5   2   -0.10    0.40
   6  -5  -2    1.30    1.40
   6  -5  -2   -0.30    0.80
  -6   5   2    1.60    1.20
  -6   5   2    0.00    0.60
   5  -5  -2    2.90    0.80
   5  -5  -2    5.80    1.40
  -5   5   2    5.50    1.40
  -5   5   2    3.70    0.70
   4  -5  -2    4.00    0.80
   4  -5  -2    5.10    1.10
  -4   5   2    4.30    0.70
  -4   5   2    4.50    1.10
   3  -5  -2    6.10    1.10
   3  -5  -2    8.30    0.90
  -3   5   2    3.20    0.70
  -3   5   2    5.10    1.10
   2  -5  -2   23.40    1.50
   2  -5  -2   19.20    1.50
   2  -5  -2   16.80    1.50
  -2   5   2   19.90    1.40
  -2   5   2   19.80    1.60
   1  -5  -2   23.30    1.50
   1  -5  -2   22.10    1.50
   1  -5  -2   22.80    1.60
  -1   5   2   23.50    1.40
  -1   5   2   20.60    1.50
  -1   5   2   25.00    1.50
  -1   5   2   18.90    1.70
   0  -5  -2  117.29    6.20
   0  -5  -2  122.49    6.10
   0  -5  -2  116.69    6.10
   0   5   2  114.49    6.20
   0   5   2  125.89    6.10
   0   5   2  112.29    6.10
  -1  -5  -2  392.16   19.40
  -1  -5  -2  397.96   19.40
  -1  -5  -2  379.26   19.40
  -1  -5  -2  377.06   19.50
   1   5   2  377.66   19.40
   1   5   2  385.66   19.40
   1   5   2  394.86   19.50
   1   5   2  390.76   19.40
  -2  -5  -2  215.78   10.90
  -2  -5  -2  206.18   10.90
  -2  -5  -2  204.88   10.80
   2   5   2  220.88   10.80
   2   5   2  216.18   10.90
   2   5   2  218.58   10.80
  -3  -5  -2   10.60    0.80
  -3  -5  -2    6.90    0.70
  -3  -5  -2    6.80    0.90
  -3  -5  -2    6.70    0.90
   3   5   2    4.00    0.60
   3   5   2    6.90    0.90
   3   5   2    8.90    0.90
  -4  -5  -2  136.79    6.20
  -4  -5  -2  123.19    6.20
  -4  -5  -2  123.09    6.50
  -4  -5  -2  122.29    6.40
   4   5   2  116.79    6.40
   4   5   2  118.79    6.30
   4   5   2  121.49    6.30
   4   5   2  117.89    6.50
  -5  -5  -2   69.59    3.70
  -5  -5  -2   64.19    3.70
   5   5   2   65.39    3.40
   5   5   2   62.69    3.70
   5   5   2   68.99    3.70
  -6  -5  -2    1.70    0.80
  -6  -5  -2    2.00    0.90
   6   5   2    3.60    0.90
   6   5   2    1.70    0.40
   6   5   2    2.50    0.90
  -7  -5  -2  103.59    5.70
  -7  -5  -2   93.49    5.50
   7   5   2  105.09    5.50
   7   5   2   98.49    5.20
   7   5   2  108.59    5.70
  -8  -5  -2  187.78    9.60
  -8  -5  -2  173.08    9.70
   8   5   2  185.78    9.20
   8   5   2  188.98    9.60
   8   5   2  179.28    9.70
  -9  -5  -2    3.00    1.30
  -9  -5  -2    3.40    1.40
   9   5   2    2.30    1.30
   9   5   2    3.70    0.50
 -10  -5  -2    0.10    1.60
 -10  -5  -2   -0.20    1.50
  10   5   2   -0.60    1.50
  10   5   2    0.00    0.40
 -11  -5  -2   -0.20    3.10
 -11  -5  -2   -0.20    1.80
  11   5   2    0.80    1.80
   8  -6  -2   -0.50    1.40
  -8   6   2   -0.80    2.10
   7  -6  -2    4.60    1.30
   7  -6  -2    2.90    1.90
  -7   6   2    3.70    0.70
  -7   6   2    3.30    1.70
   6  -6  -2    0.60    1.70
   6  -6  -2    1.70    1.10
  -6   6   2    1.90    0.70
  -6   6   2    2.50    1.40
   5  -6  -2   15.60    2.00
   5  -6  -2   17.60    1.70
  -5   6   2   16.50    1.40
  -5   6   2   15.90    1.90
   4  -6  -2   14.90    1.40
   4  -6  -2   12.40    1.60
  -4   6   2   11.50    1.60
  -4   6   2   11.50    1.10
   3  -6  -2    2.10    0.80
   3  -6  -2    3.10    1.20
  -3   6   2    4.90    1.20
  -3   6   2    3.00    0.80
   2  -6  -2   81.89    4.30
   2  -6  -2   77.59    4.40
  -2   6   2   81.89    4.50
  -2   6   2   74.89    4.30
   1  -6  -2   40.80    2.60
   1  -6  -2   39.50    2.50
   1  -6  -2   46.00    2.40
  -1   6   2   36.30    2.40
  -1   6   2   41.90    2.50
  -1   6   2   33.80    2.60
  -1   6   2   41.80    2.30
   0  -6  -2   73.09    4.40
   0  -6  -2   76.59    4.30
   0  -6  -2   88.99    4.30
   0   6   2   86.89    4.30
   0   6   2   74.09    4.40
  -1  -6  -2   11.80    1.20
  -1  -6  -2   13.70    1.20
  -1  -6  -2   11.60    1.10
   1   6   2   12.60    1.10
   1   6   2   11.50    1.10
   1   6   2    8.50    1.10
   1   6   2   11.60    1.00
  -2  -6  -2  139.29    7.50
  -2  -6  -2  138.49    7.60
  -2  -6  -2  144.79    7.50
   2   6   2  133.19    7.60
   2   6   2  149.79    7.50
   2   6   2  154.38    7.60
   2   6   2  158.78    7.50
  -3  -6  -2   45.70    2.60
  -3  -6  -2   45.30    2.80
  -3  -6  -2   48.10    2.80
   3   6   2   48.60    2.90
   3   6   2   51.59    2.70
   3   6   2   47.20    2.80
  -4  -6  -2    2.30    0.40
  -4  -6  -2    1.50    0.80
  -4  -6  -2    1.90    0.70
   4   6   2    1.30    0.70
   4   6   2    2.40    0.80
   4   6   2    2.10    0.50
  -5  -6  -2   10.60    1.30
  -5  -6  -2   11.50    1.20
   5   6   2   12.40    1.30
   5   6   2   13.70    1.40
   5   6   2   14.00    1.00
  -6  -6  -2    2.90    0.90
  -6  -6  -2    1.90    1.00
   6   6   2    1.60    1.00
   6   6   2    2.50    0.50
   6   6   2    1.30    1.00
  -7  -6  -2  532.75   28.20
  -7  -6  -2  558.44   28.20
   7   6   2  568.64   27.90
   7   6   2  553.74   28.20
   7   6   2  576.24   28.10
  -8  -6  -2  194.38   10.50
  -8  -6  -2  198.28   10.40
   8   6   2  204.88   10.50
   8   6   2  195.98   10.00
  -9  -6  -2    2.50    1.50
  -9  -6  -2    5.90    1.60
   9   6   2    4.80    0.60
   9   6   2    5.10    1.60
 -10  -6  -2    6.20    1.80
 -10  -6  -2    4.60    1.60
  10   6   2    6.60    0.70
  10   6   2    3.20    1.60
 -11  -6  -2    0.00    2.00
  11   6   2    0.40    0.60
  11   6   2    1.40    1.80
  12   6   2   12.90    1.20
   7  -7  -2    0.40    1.40
  -7   7   2    1.70    2.10
  -7   7   2   -0.10    0.80
   6  -7  -2    1.70    1.90
   6  -7  -2    1.90    1.30
  -6   7   2    1.50    0.90
  -6   7   2    1.30    1.80
   5  -7  -2    9.70    2.00
   5  -7  -2    8.30    1.40
  -5   7   2    6.30    1.00
  -5   7   2    4.80    1.60
   4  -7  -2    0.90    1.30
   4  -7  -2    2.70    1.10
  -4   7   2    2.50    1.00
  -4   7   2    2.50    1.40
   3  -7  -2    5.70    1.10
   3  -7  -2    6.60    1.40
  -3   7   2    6.40    1.00
  -3   7   2    8.10    1.50
   2  -7  -2   46.40    2.90
   2  -7  -2   51.29    3.20
  -2   7   2   48.20    2.90
  -2   7   2   50.39    3.20
   1  -7  -2   18.60    1.80
   1  -7  -2   16.00    1.50
   1  -7  -2   15.70    1.50
  -1   7   2   16.30    1.70
  -1   7   2   14.50    1.50
   0  -7  -2   37.70    2.30
   0  -7  -2   29.70    2.20
   0   7   2   35.30    2.20
   0   7   2   36.20    2.40
   0   7   2   30.90    2.20
   0   7   2   34.20    2.10
  -1  -7  -2    0.50    0.70
  -1  -7  -2    0.40    0.80
   1   7   2    0.60    0.90
   1   7   2    1.00    0.60
   1   7   2    1.70    0.80
   1   7   2    1.20    0.70
  -2  -7  -2    9.20    1.00
  -2  -7  -2    9.60    1.30
   2   7   2    9.50    1.30
   2   7   2    9.20    1.10
  -3  -7  -2   69.09    4.00
  -3  -7  -2   74.59    3.90
  -3  -7  -2   69.79    4.00
   3   7   2   70.99    3.90
   3   7   2   71.99    4.10
   3   7   2   74.89    4.00
  -4  -7  -2    8.10    1.20
  -4  -7  -2    6.40    1.10
  -4  -7  -2    7.70    0.80
   4   7   2    5.60    1.10
   4   7   2   10.30    1.20
   4   7   2   10.40    0.90
  -5  -7  -2    3.60    1.10
  -5  -7  -2    1.90    1.00
  -5  -7  -2    2.60    0.50
   5   7   2    1.90    0.60
   5   7   2    2.30    1.00
   5   7   2    2.30    1.00
  -6  -7  -2   53.89    3.40
  -6  -7  -2   58.09    3.40
   6   7   2   50.59    3.30
   6   7   2   55.99    3.40
   6   7   2   55.19    3.00
  -7  -7  -2   19.90    1.90
  -7  -7  -2   15.10    1.80
   7   7   2   12.40    1.70
   7   7   2   16.60    1.30
  -8  -7  -2   47.30    3.30
  -8  -7  -2   48.40    3.40
   8   7   2   51.89    2.80
   8   7   2   54.09    3.40
  -9  -7  -2   12.90    1.80
  -9  -7  -2    9.10    1.90
   9   7   2   15.30    2.10
   9   7   2   13.90    1.20
 -10  -7  -2    0.50    1.60
 -10  -7  -2    0.90    1.70
  10   7   2    0.50    0.70
  10   7   2    0.10    1.60
 -11  -7  -2    1.70    2.10
  11   7   2    0.30    0.80
  11   7   2   -0.90    1.90
   7  -8  -2   -0.20    1.90
  -7   8   2   -0.60    1.10
   6  -8  -2    2.30    2.40
   6  -8  -2    2.20    1.70
  -6   8   2    2.00    2.20
   5  -8  -2    3.00    1.40
   5  -8  -2    3.70    1.80
  -5   8   2    2.20    1.00
  -5   8   2    3.00    1.90
   4  -8  -2   -0.80    1.40
   4  -8  -2   -0.10    1.20
  -4   8   2   -0.60    1.40
  -4   8   2    1.50    1.00
   3  -8  -2    0.60    1.50
  -3   8   2    1.30    1.30
  -3   8   2   -0.70    0.90
   2  -8  -2   17.20    2.00
  -2   8   2   16.80    2.00
  -2   8   2   16.50    1.60
   1  -8  -2  173.28    9.20
  -1   8   2  162.78    9.00
  -1   8   2  184.08    9.30
   0  -8  -2   63.29    3.80
   0  -8  -2   71.29    4.00
   0   8   2   62.59    4.00
   0   8   2   63.69    3.80
  -1  -8  -2   72.99    4.00
   1   8   2   71.09    4.00
   1   8   2   68.59    4.30
   1   8   2   71.79    4.00
  -2  -8  -2    1.40    0.80
  -2  -8  -2    1.90    1.00
   2   8   2    3.40    0.90
   2   8   2    2.90    1.20
   2   8   2    1.60    1.00
  -3  -8  -2    1.70    0.70
  -3  -8  -2    1.90    1.00
   3   8   2    1.70    0.70
   3   8   2    1.60    0.90
   3   8   2    2.20    1.10
  -4  -8  -2   51.19    2.90
  -4  -8  -2   50.09    3.30
   4   8   2   50.69    3.00
   4   8   2   52.59    3.20
   4   8   2   55.99    3.40
  -5  -8  -2   -0.30    1.00
  -5  -8  -2    0.30    1.00
  -5  -8  -2    0.00    0.50
   5   8   2   -0.30    0.60
   5   8   2   -0.30    1.10
   5   8   2    0.00    0.90
  -6  -8  -2   96.89    5.30
  -6  -8  -2   97.19    5.40
   6   8   2   92.99    5.50
   6   8   2   93.09    5.00
   6   8   2   86.69    5.30
  -7  -8  -2   10.70    1.70
  -7  -8  -2    8.90    1.50
   7   8   2    8.90    1.60
   7   8   2    9.40    1.00
  -8  -8  -2   -0.10    1.30
  -8  -8  -2   -0.30    1.40
   8   8   2   -0.10    0.70
   8   8   2    1.10    1.20
  -9  -8  -2    1.90    1.40
   9   8   2    1.30    0.80
   9   8   2    0.50    1.40
 -10  -8  -2   -0.40    1.80
  10   8   2    0.30    0.80
  10   8   2    0.80    1.60
 -11  -8  -2    8.60    2.50
  11   8   2    9.20    1.20
  11   8   2    8.10    2.50
   5  -9  -2    0.70    2.40
  -5   9   2    0.10    2.20
  -5   9   2    1.80    1.20
   4  -9  -2   -0.70    2.00
  -4   9   2   -0.20    1.10
  -4   9   2    0.30    1.70
   3  -9  -2   76.99    5.00
  -3   9   2   78.69    4.70
  -3   9   2   89.99    5.30
   2  -9  -2   21.70    2.40
  -2   9   2   26.20    2.30
  -2   9   2   25.90    2.70
   1  -9  -2   -0.60    1.40
  -1   9   2    0.10    1.40
  -1   9   2   -0.90    1.10
   0  -9  -2   10.40    1.50
   0  -9  -2    4.20    1.30
   0   9   2    7.60    1.60
  -1  -9  -2    3.60    1.10
  -1  -9  -2    0.90    1.30
   1   9   2    3.20    1.50
  -2  -9  -2    5.80    1.10
  -2  -9  -2    4.20    1.20
   2   9   2    6.10    1.20
   2   9   2    4.80    1.20
   2   9   2    4.50    1.30
  -3  -9  -2    3.00    0.90
  -3  -9  -2    3.50    1.30
   3   9   2    3.90    1.40
   3   9   2    3.40    1.00
   3   9   2    1.40    1.20
  -4  -9  -2   47.20    3.00
  -4  -9  -2   37.60    2.50
   4   9   2   40.30    2.90
   4   9   2   40.00    2.60
   4   9   2   48.60    3.10
  -5  -9  -2  276.67   14.20
  -5  -9  -2  265.27   13.80
   5   9   2  265.87   13.90
   5   9   2  276.97   14.20
   5   9   2  286.37   14.20
  -6  -9  -2  132.89    7.30
  -6  -9  -2  129.19    6.80
   6   9   2  140.39    7.40
   6   9   2  137.59    7.10
  -7  -9  -2   28.00    2.50
   7   9   2   29.10    2.50
   7   9   2   25.60    2.00
  -8  -9  -2   21.50    2.20
   8   9   2   20.70    2.40
   8   9   2   23.40    1.80
  -9  -9  -2   -0.10    1.80
   9   9   2    2.80    1.60
   9   9   2    0.40    0.90
 -10  -9  -2   -0.60    1.80
  10   9   2   -1.00    1.90
  10   9   2    0.00    1.00
   4 -10  -2    2.60    2.60
  -4  10   2    1.50    1.50
  -4  10   2    1.20    2.40
   3 -10  -2    2.40    2.00
  -3  10   2    1.20    1.40
  -3  10   2    1.90    2.10
   2 -10  -2    1.30    2.00
  -2  10   2    1.70    1.40
  -2  10   2    0.80    1.70
   1 -10  -2   -0.70    1.50
  -1  10   2   -0.20    1.40
  -1  10   2    0.50    1.60
   0 -10  -2   -0.60    1.40
   0 -10  -2   -0.30    1.40
   0  10   2    0.50    1.50
  -1 -10  -2   -0.50    1.50
  -1 -10  -2   -1.20    1.20
   1  10   2    0.40    1.40
  -2 -10  -2    3.80    1.40
  -2 -10  -2    3.10    1.20
   2  10   2    4.40    1.70
   2  10   2    3.40    1.40
  -3 -10  -2    3.20    1.30
  -3 -10  -2    2.60    1.00
   3  10   2    3.00    1.20
   3  10   2    2.50    1.30
   3  10   2    2.00    1.60
  -4 -10  -2    4.90    1.60
  -4 -10  -2    6.90    1.10
   4  10   2    6.60    1.70
   4  10   2    5.20    1.30
   4  10   2    5.80    1.40
  -5 -10  -2    1.10    1.40
  -5 -10  -2    5.00    0.90
   5  10   2    3.90    1.10
   5  10   2    2.50    1.40
  -6 -10  -2    4.70    1.70
  -6 -10  -2    5.70    0.80
   6  10   2    3.30    1.10
   6  10   2    8.60    1.80
  -7 -10  -2    5.80    1.90
   7  10   2    6.10    1.20
   7  10   2    5.50    1.70
  -8 -10  -2    0.00    1.70
   8  10   2    1.00    1.10
   8  10   2    0.40    1.70
  -9 -10  -2    1.50    2.10
   9  10   2    1.60    1.10
   9  10   2    2.50    2.20
 -10 -10  -2    1.70    2.30
  10  10   2    2.90    1.90
  10  10   2    2.00    3.60
   3 -11  -2    2.90    2.90
  -3  11   2    0.80    1.70
   2 -11  -2    1.60    2.30
  -2  11   2    2.20    1.80
  -2  11   2    3.70    2.20
   1 -11  -2    3.60    2.10
  -1  11   2    2.10    2.20
   0 -11  -2    2.30    2.00
   0  11   2    1.80    2.10
  -1 -11  -2    4.10    1.50
  -1 -11  -2    1.30    1.80
   1  11   2    0.00    1.90
  -2 -11  -2   13.00    1.70
  -2 -11  -2   15.10    2.10
   2  11   2   18.30    2.40
  -3 -11  -2    5.70    1.30
  -3 -11  -2    3.10    1.70
   3  11   2    4.70    1.90
   3  11   2    4.70    1.60
  -4 -11  -2   11.90    1.50
  -4 -11  -2   10.60    1.90
   4  11   2   12.40    1.70
   4  11   2   15.70    2.10
  -5 -11  -2   52.29    3.00
  -5 -11  -2   45.10    3.50
   5  11   2   47.80    3.50
   5  11   2   45.20    3.30
  -6 -11  -2   34.90    2.30
  -6 -11  -2   34.60    3.10
   6  11   2   36.90    2.70
   6  11   2   36.90    3.10
  -7 -11  -2    2.40    2.10
   7  11   2    1.30    1.20
   7  11   2    0.90    1.70
  -8 -11  -2    5.30    2.30
   8  11   2    3.10    1.30
   8  11   2    4.40    2.30
   0 -12  -2    1.40    2.50
   0  12   2    1.10    2.40
  -1 -12  -2    4.20    2.20
  -1 -12  -2    5.00    2.00
   1  12   2    5.60    2.60
  -2 -12  -2    8.20    1.80
  -2 -12  -2    3.60    2.20
   2  12   2    7.40    2.50
  -3 -12  -2    0.20    1.80
  -3 -12  -2   -0.60    1.40
  -4 -12  -2   13.30    1.80
  -4 -12  -2   15.00    2.50
   4  12   2   15.00    2.50
  -5 -12  -2    4.10    1.30
  -5 -12  -2    4.90    2.30
   5  12   2    3.40    2.10
   5  12   2    3.10    1.60
  -6 -12  -2    4.80    1.20
  -6 -12  -2    5.00    2.30
   6  12   2    2.80    2.00
   6  12   2    4.30    1.60
  -7 -12  -2    5.00    2.60
   7  12   2    5.40    1.70
   7  12   2    6.10    2.50
   4  12  -3    1.80    2.20
  -4 -12   3    2.00    2.30
  -3 -12   3    2.70    2.60
  -3 -12   3    2.50    1.90
  -2 -12   3   -0.30    1.90
   7  11  -3    0.70    1.50
   7  11  -3    1.80    2.30
  -7 -11   3    1.00    0.90
  -7 -11   3    0.00    2.00
   6  11  -3    1.20    1.50
   6  11  -3    0.80    1.90
  -6 -11   3   -0.30    1.00
  -6 -11   3    0.80    2.20
   5  11  -3    1.30    1.50
   5  11  -3   -0.10    1.70
  -5 -11   3   -0.30    1.90
  -5 -11   3    1.30    1.20
   4  11  -3    3.70    1.80
  -4 -11   3    3.50    1.40
  -4 -11   3    2.60    2.10
   3  11  -3    3.10    2.00
  -3 -11   3    2.60    1.50
  -3 -11   3    3.00    2.00
  -2 -11   3    0.50    1.60
  -2 -11   3    2.20    2.10
  -1 -11   3    1.20    2.10
  -1 -11   3    2.10    1.80
  -1  11  -3   15.20    3.50
   8  10  -3    0.10    1.80
   8  10  -3    1.30    1.30
  -8 -10   3    1.00    1.90
   7  10  -3   -0.70    1.80
   7  10  -3   -0.10    1.20
  -7 -10   3    1.00    0.60
  -7 -10   3    0.30    1.90
   6  10  -3    2.00    1.80
   6  10  -3    1.80    1.30
  -6 -10   3    3.50    1.90
  -6 -10   3    3.60    0.90
   5  10  -3    6.20    1.70
   5  10  -3    4.20    1.40
  -5 -10   3    4.70    1.70
  -5 -10   3    4.40    1.10
   4  10  -3    5.10    1.40
   4  10  -3    5.60    1.60
  -4 -10   3    7.60    1.30
  -4 -10   3    4.00    1.60
   3  10  -3    8.40    1.80
  -3 -10   3   10.40    1.50
  -3 -10   3   11.30    1.80
   2  10  -3    1.40    1.60
  -2 -10   3    1.60    1.30
  -2 -10   3    2.20    1.70
  -1 -10   3   12.90    1.90
  -1 -10   3   12.50    1.90
   0  10  -3   -0.40    1.70
   0 -10   3   -0.50    1.60
  -1  10  -3    2.10    1.50
  -1  10  -3    3.20    1.90
  -2  10  -3   19.40    2.70
  -3  10  -3    1.60    2.40
  -3  10  -3    2.40    1.60
  10   9  -3    0.60    2.40
   9   9  -3    1.20    1.90
   9   9  -3    0.50    1.20
  -9  -9   3    2.30    2.20
   8   9  -3   -0.20    1.00
   8   9  -3    0.70    1.60
  -8  -9   3   -0.60    1.60
   7   9  -3    1.90    1.00
   7   9  -3    0.30    1.60
  -7  -9   3    2.40    1.70
   6   9  -3    0.70    1.50
   6   9  -3    1.90    1.00
  -6  -9   3    0.60    0.70
  -6  -9   3    2.10    1.60
   5   9  -3    3.20    1.30
   5   9  -3    2.80    1.10
  -5  -9   3    3.50    0.90
  -5  -9   3    1.90    1.50
   4   9  -3    0.80    1.10
   4   9  -3   -0.10    1.30
  -4  -9   3    1.40    1.50
  -4  -9   3   -0.50    0.90
   3   9  -3    1.00    1.20
   3   9  -3    0.90    1.10
  -3  -9   3    1.20    1.00
  -3  -9   3    1.10    1.40
   2   9  -3    2.20    1.20
  -2  -9   3    1.50    1.40
  -2  -9   3    4.60    1.20
   1   9  -3    5.10    1.60
   1   9  -3    4.10    1.20
  -1  -9   3    6.20    1.40
  -1  -9   3    6.10    1.50
   0   9  -3   -0.40    1.40
   0  -9   3    0.60    1.40
   0  -9   3   -0.50    1.40
  -1   9  -3    3.40    1.30
  -1   9  -3    3.70    1.70
   1  -9   3    2.50    1.60
  -2   9  -3   17.50    2.40
  -2   9  -3   16.10    1.80
  -3   9  -3    0.20    1.60
  -3   9  -3    0.50    1.30
  -4   9  -3    1.70    2.20
  -4   9  -3    0.20    1.30
  -5   9  -3    2.70    2.20
  -5   9  -3    0.80    2.40
  10   8  -3   -0.20    1.90
  10   8  -3    0.50    1.20
 -10  -8   3    1.90    2.30
   9   8  -3    0.80    1.90
   9   8  -3    0.10    1.00
  -9  -8   3    0.00    1.80
   8   8  -3   46.60    2.90
   8   8  -3   49.10    3.50
  -8  -8   3   46.20    3.60
   7   8  -3   10.90    1.80
   7   8  -3    9.70    1.20
  -7  -8   3    9.20    1.60
   6   8  -3   40.30    2.50
   6   8  -3   38.10    2.90
  -6  -8   3   33.60    2.80
  -6  -8   3   39.70    2.20
   5   8  -3    6.70    1.40
   5   8  -3   10.70    1.20
  -5  -8   3    5.20    0.80
  -5  -8   3    7.20    1.40
   4   8  -3    0.50    1.20
   4   8  -3    0.90    0.90
  -4  -8   3    0.90    0.80
  -4  -8   3    1.20    1.30
   3   8  -3   60.29    3.50
   3   8  -3   62.49    3.80
  -3  -8   3   61.39    3.70
  -3  -8   3   58.49    3.50
   2   8  -3    0.80    1.00
   2   8  -3    0.10    1.10
  -2  -8   3    1.20    0.90
  -2  -8   3   -1.00    1.00
   1   8  -3    1.00    1.00
   1   8  -3    1.50    1.20
  -1  -8   3    0.80    0.90
  -1  -8   3    0.90    1.10
   0   8  -3   17.30    1.60
   0   8  -3   15.90    1.80
   0   8  -3   15.20    1.60
   0  -8   3   12.50    1.70
   0  -8   3   14.90    1.60
  -1   8  -3    6.00    1.20
  -1   8  -3    5.20    1.40
   1  -8   3    5.20    1.30
  -2   8  -3   11.90    1.80
  -2   8  -3   11.80    1.50
   2  -8   3    9.80    1.80
  -3   8  -3    8.60    1.70
  -4   8  -3    0.00    1.10
  -4   8  -3    0.20    1.50
  -5   8  -3   -0.10    1.80
  -5   8  -3    0.30    1.10
   5  -8   3   -0.80    1.50
  -6   8  -3   -1.50    1.20
  -6   8  -3   -0.50    2.40
   6  -8   3    0.10    1.70
  11   7  -3    1.50    2.40
  11   7  -3    1.90    1.10
 -11  -7   3   -0.50    2.10
  10   7  -3    0.50    1.00
  10   7  -3    0.20    2.00
 -10  -7   3    2.20    2.10
   9   7  -3    8.00    1.00
   9   7  -3    4.30    1.80
  -9  -7   3    5.30    1.80
   8   7  -3    1.90    0.80
   8   7  -3    3.00    1.50
  -8  -7   3    0.90    1.40
   7   7  -3    0.80    0.70
   7   7  -3   -0.50    1.20
  -7  -7   3    0.20    1.30
   6   7  -3   15.30    1.70
   6   7  -3   15.90    1.40
  -6  -7   3   13.80    1.00
  -6  -7   3   11.50    1.60
   5   7  -3   12.70    1.70
   5   7  -3   18.90    1.40
  -5  -7   3   15.90    1.70
  -5  -7   3   17.40    1.20
   4   7  -3   71.39    4.00
   4   7  -3   70.89    4.20
  -4  -7   3   74.39    4.00
  -4  -7   3   77.99    4.30
   3   7  -3   70.49    3.80
   3   7  -3   64.39    3.90
  -3  -7   3   68.69    3.80
  -3  -7   3   69.29    4.00
   2   7  -3  132.79    6.90
   2   7  -3  132.69    7.00
   2   7  -3  131.99    7.00
  -2  -7   3  134.89    6.90
  -2  -7   3  126.19    7.00
   1   7  -3  337.47   17.70
   1   7  -3  343.97   17.70
   1   7  -3  359.46   17.70
   1   7  -3  354.56   17.60
  -1  -7   3  348.37   17.60
  -1  -7   3  346.67   17.70
   0   7  -3   29.60    2.20
   0   7  -3   24.30    2.00
   0   7  -3   26.70    2.00
   0  -7   3   28.10    2.10
   0  -7   3   28.40    2.00
  -1   7  -3    8.00    1.20
  -1   7  -3   10.90    1.50
  -1   7  -3    9.80    1.20
   1  -7   3    9.00    1.40
  -2   7  -3   19.40    2.10
  -2   7  -3   17.10    1.60
   2  -7   3   18.40    1.80
   2  -7   3   20.30    1.90
  -3   7  -3    0.40    1.20
   3  -7   3    0.30    1.00
  -4   7  -3   35.40    2.40
  -4   7  -3   34.40    3.00
   4  -7   3   39.60    2.80
  -5   7  -3    0.00    0.90
  -5   7  -3    0.50    1.70
   5  -7   3   -0.20    1.20
  -6   7  -3    0.10    2.00
  -6   7  -3    0.80    1.00
   6  -7   3    0.70    1.30
  -7   7  -3    0.10    2.30
  -7   7  -3    1.80    1.00
   7  -7   3   -0.20    1.70
  11   6  -3    3.80    2.30
  11   6  -3    7.80    1.20
 -11  -6   3    7.00    2.50
  10   6  -3   11.10    1.20
  10   6  -3    9.40    2.00
 -10  -6   3   11.50    2.10
   9   6  -3    0.00    1.40
   9   6  -3    1.20    0.80
  -9  -6   3    1.80    1.60
   8   6  -3   -0.20    0.60
   8   6  -3    0.40    1.10
  -8  -6   3   -0.30    1.30
   7   6  -3    0.20    1.20
   7   6  -3    0.40    0.60
  -7  -6   3   -0.70    1.00
   6   6  -3    5.30    1.20
   6   6  -3    4.10    0.70
  -6  -6   3    6.10    1.30
   5   6  -3   49.50    2.80
   5   6  -3   47.10    3.10
  -5  -6   3   46.10    3.00
  -5  -6   3   51.59    2.70
   4   6  -3    1.50    0.60
   4   6  -3    1.40    0.80
  -4  -6   3    0.00    0.50
  -4  -6   3    0.60    0.80
   3   6  -3  262.47   13.10
   3   6  -3  267.47   13.20
   3   6  -3  267.97   13.30
  -3  -6   3  252.17   13.10
  -3  -6   3  246.78   13.30
   2   6  -3  213.08   10.40
   2   6  -3  195.68   10.50
   2   6  -3  201.28   10.30
  -2  -6   3  207.08   10.50
  -2  -6   3  197.08   10.30
   1   6  -3    0.60    0.70
   1   6  -3    0.70    0.80
   1   6  -3    0.20    0.70
   1   6  -3    0.40    0.60
  -1  -6   3    0.10    0.60
  -1  -6   3    0.80    0.70
   0   6  -3    6.40    1.00
   0   6  -3   11.00    1.10
   0   6  -3    9.10    1.10
   0   6  -3    9.10    1.10
   0  -6   3    7.80    1.10
   0  -6   3    8.50    1.00
   0  -6   3   10.30    1.10
  -1   6  -3   22.00    1.70
  -1   6  -3   20.30    1.90
  -1   6  -3   26.60    1.80
   1  -6   3   24.00    1.80
   1  -6   3   24.10    1.70
   1  -6   3   23.10    1.80
  -2   6  -3    0.40    0.80
  -2   6  -3    0.70    0.70
  -2   6  -3    0.30    1.00
   2  -6   3   -0.10    0.70
   2  -6   3   -0.60    0.80
  -3   6  -3   -0.20    1.10
   3  -6   3   -0.10    1.10
   3  -6   3   -0.60    0.90
  -4   6  -3    9.30    1.10
  -4   6  -3    9.70    1.60
   4  -6   3    7.50    1.10
  -5   6  -3   33.50    2.70
  -5   6  -3   32.90    2.10
   5  -6   3   33.60    2.40
  -6   6  -3    6.50    0.90
  -6   6  -3    7.20    1.80
   6  -6   3    9.60    1.40
  -7   6  -3    7.20    0.90
  -7   6  -3    9.50    2.10
   7  -6   3   10.10    1.50
  -8   6  -3    3.30    2.20
   8  -6   3    6.50    1.70
  11   5  -3   71.79    4.70
  11   5  -3   57.19    3.40
 -11  -5   3   58.39    4.60
  10   5  -3   12.00    2.10
  10   5  -3    9.00    1.80
  10   5  -3   11.20    1.10
 -10  -5   3   10.60    2.10
   9   5  -3   25.80    2.50
   9   5  -3   25.80    1.70
  -9  -5   3   25.00    2.40
   8   5  -3   12.00    1.20
   8   5  -3   14.70    1.80
  -8  -5   3   13.50    1.70
   7   5  -3   46.20    2.60
   7   5  -3   44.70    3.00
  -7  -5   3   47.00    3.10
   6   5  -3   80.59    4.60
   6   5  -3   82.19    4.30
  -6  -5   3   83.39    4.70
   5   5  -3   23.00    1.50
   5   5  -3   21.80    1.70
  -5  -5   3   23.10    1.70
  -5  -5   3   21.20    1.30
  -5  -5   3   24.50    1.30
   4   5  -3   24.40    1.80
   4   5  -3   27.10    1.60
  -4  -5   3   28.80    1.50
  -4  -5   3   21.50    1.80
   3   5  -3    2.30    0.70
   3   5  -3    1.80    0.60
   3   5  -3    2.10    0.60
  -3  -5   3    2.00    0.80
  -3  -5   3    1.60    0.50
   2   5  -3   13.00    1.20
   2   5  -3   14.10    1.20
   2   5  -3   13.40    1.10
   2   5  -3   15.40    1.10
  -2  -5   3   12.40    1.20
  -2  -5   3   14.20    1.10
   1   5  -3   27.10    1.70
   1   5  -3   28.60    1.80
   1   5  -3   27.00    1.70
   1   5  -3   27.60    1.80
  -1  -5   3   22.70    1.70
  -1  -5   3   27.90    1.70
  -1  -5   3   27.10    1.80
   0   5  -3   33.60    1.90
   0   5  -3   29.50    1.90
   0   5  -3   30.10    2.00
   0   5  -3   29.20    1.90
   0  -5   3   33.00    2.00
   0  -5   3   33.00    2.00
   0  -5   3   30.80    1.90
  -1   5  -3   74.39    3.80
  -1   5  -3   74.69    3.80
  -1   5  -3   67.69    3.90
  -1   5  -3   68.09    3.70
   1  -5   3   63.69    3.80
   1  -5   3   68.19    3.80
   1  -5   3   67.59    3.80
  -2   5  -3    3.60    0.90
  -2   5  -3    6.60    0.90
  -2   5  -3    3.90    0.70
   2  -5   3    5.10    0.80
   2  -5   3    4.90    0.90
  -3   5  -3    0.20    0.80
   3  -5   3    0.40    0.90
   3  -5   3    0.50    0.70
  -4   5  -3   13.10    1.60
  -4   5  -3   11.10    1.10
   4  -5   3   11.00    1.40
   4  -5   3   12.00    1.20
  -5   5  -3    2.00    1.20
  -5   5  -3    3.20    0.70
   5  -5   3    2.20    0.90
  -6   5  -3    0.50    1.30
  -6   5  -3    1.40    0.70
   6  -5   3    1.70    1.00
  -7   5  -3    3.50    1.60
   7  -5   3    2.50    1.10
  -8   5  -3    1.60    2.00
   8  -5   3    0.90    1.20
  -9   5  -3    2.10    2.50
   9  -5   3   -0.40    1.40
  11   4  -3   19.30    1.70
  11   4  -3   15.30    2.70
 -11  -4   3   16.70    2.60
  10   4  -3    6.00    0.90
  10   4  -3    3.60    1.60
 -10  -4   3    3.40    1.70
   9   4  -3   24.40    1.70
   9   4  -3   27.00    2.30
   9   4  -3   28.30    2.40
  -9  -4   3   23.10    2.40
   8   4  -3   12.40    1.60
   8   4  -3   12.30    1.10
  -8  -4   3   13.10    1.70
   7   4  -3   46.10    2.50
   7   4  -3   44.50    2.90
  -7  -4   3   44.20    3.00
   6   4  -3   16.90    1.10
   6   4  -3   15.40    1.50
  -6  -4   3   16.20    1.70
   5   4  -3  246.78   12.20
   5   4  -3  230.78   12.40
  -5  -4   3  251.57   12.50
   4   4  -3  196.68   10.10
   4   4  -3  192.08    9.90
   4   4  -3  203.68    9.90
  -4  -4   3  199.68    9.90
  -4  -4   3  197.68    9.90
  -4  -4   3  185.08   10.00
   3   4  -3  586.04   27.60
   3   4  -3  543.85   27.80
   3   4  -3  548.95   27.70
  -3  -4   3  527.65   27.80
  -3  -4   3  573.74   27.70
  -3  -4   3  542.95   27.70
   2   4  -3  686.83   33.20
   2   4  -3  626.74   33.30
   2   4  -3  657.13   33.20
   2   4  -3  704.73   33.30
  -2  -4   3  666.73   33.20
  -2  -4   3  655.63   33.30
   1   4  -3   36.90    2.10
   1   4  -3   35.70    2.10
   1   4  -3   39.60    2.20
   1   4  -3   39.70    2.10
  -1  -4   3   37.80    2.10
  -1  -4   3   35.90    2.10
  -1  -4   3   35.50    2.10
   0   4  -3    1.50    0.60
   0   4  -3    2.50    0.60
   0   4  -3    2.00    0.50
   0   4  -3    2.20    0.50
   0  -4   3    1.90    0.50
   0  -4   3    1.30    0.50
   0  -4   3    2.40    0.50
  -1   4  -3    7.50    0.80
  -1   4  -3    8.20    0.80
  -1   4  -3    7.40    0.80
  -1   4  -3    6.50    0.80
   1  -4   3    7.10    0.70
   1  -4   3    8.60    0.80
   1  -4   3    6.30    0.80
  -2   4  -3    4.80    0.90
  -2   4  -3    4.40    0.70
  -2   4  -3    3.70    0.60
   2  -4   3    4.20    0.70
   2  -4   3    7.00    0.80
   2  -4   3    3.40    0.60
  -3   4  -3   44.70    2.60
  -3   4  -3   45.80    2.90
  -3   4  -3   49.20    2.70
   3  -4   3   45.00    2.70
   3  -4   3   50.49    2.70
  -4   4  -3    7.30    0.70
  -4   4  -3    6.40    1.10
   4  -4   3    5.30    1.00
   4  -4   3    6.60    0.80
  -5   4  -3  105.69    5.70
  -5   4  -3  101.79    5.20
   5  -4   3   98.19    5.40
  -6   4  -3   55.19    2.90
  -6   4  -3   53.39    3.50
   6  -4   3   53.79    3.20
  -7   4  -3    2.80    1.40
   7  -4   3    2.60    0.90
  -8   4  -3    2.20    1.90
   8  -4   3   -0.10    1.00
  -9   4  -3    0.60    2.10
   9  -4   3    0.50    1.20
  12   3  -3    3.80    1.20
  12   3  -3    3.50    2.40
  11   3  -3    3.70    1.00
  11   3  -3    2.70    1.90
 -11  -3   3    3.30    2.00
  10   3  -3   -0.10    1.60
  10   3  -3    0.20    0.70
 -10  -3   3   -0.40    1.60
   9   3  -3    1.40    1.30
   9   3  -3    0.30    0.60
  -9  -3   3    0.70    1.30
   8   3  -3   26.60    2.30
   8   3  -3   26.10    1.60
   8   3  -3   26.60    2.20
  -8  -3   3   25.60    2.40
   7   3  -3    0.60    0.90
   7   3  -3    0.80    0.40
  -7  -3   3    1.60    1.00
   6   3  -3   -0.30    0.40
   6   3  -3   -0.10    0.70
  -6  -3   3    0.10    0.80
   5   3  -3   39.10    2.30
   5   3  -3   37.90    2.10
   5   3  -3   36.00    2.10
   5   3  -3   34.20    2.00
  -5  -3   3   35.60    2.20
   4   3  -3    5.50    0.60
   4   3  -3    6.50    0.60
   4   3  -3    6.30    0.60
   4   3  -3    5.10    0.80
  -4  -3   3    7.50    0.50
  -4  -3   3    7.80    0.50
  -4  -3   3    4.90    0.80
   3   3  -3  572.14   27.70
   3   3  -3  545.85   27.80
   3   3  -3  556.14   27.90
  -3  -3   3  561.44   27.80
  -3  -3   3  564.34   27.80
  -3  -3   3  539.75   27.90
   2   3  -3   27.20    1.50
   2   3  -3   26.20    1.40
   2   3  -3   26.20    1.50
   2   3  -3   24.90    1.60
  -2  -3   3   24.80    1.50
  -2  -3   3   24.80    1.50
   1   3  -3  121.99    6.50
   1   3  -3  132.79    6.50
   1   3  -3  130.39    6.60
   1   3  -3  128.19    6.50
  -1  -3   3  125.49    6.50
  -1  -3   3  132.49    6.50
  -1  -3   3  122.39    6.50
   0   3  -3    2.60    0.50
   0   3  -3    3.60    0.50
   0   3  -3    3.00    0.50
   0   3  -3    3.30    0.50
   0  -3   3    4.80    0.50
   0  -3   3    3.50    0.50
   0  -3   3    3.40    0.50
  -1   3  -3 1080.69   53.69
  -1   3  -3 1070.79   53.69
  -1   3  -3 1088.59   53.79
  -1   3  -3 1059.29   53.69
   1  -3   3 1084.69   53.69
   1  -3   3 1067.79   53.69
   1  -3   3 1098.09   53.69
  -2   3  -3  648.54   32.50
  -2   3  -3  650.23   32.60
  -2   3  -3  647.04   32.70
   2  -3   3  669.53   32.60
   2  -3   3  628.54   32.60
   2  -3   3  672.73   32.60
  -3   3  -3  139.39    7.40
  -3   3  -3  137.49    7.60
  -3   3  -3  150.58    7.40
   3  -3   3  151.48    7.60
   3  -3   3  148.19    7.40
   3  -3   3  146.39    7.40
  -4   3  -3   10.30    1.30
  -4   3  -3   10.60    1.00
  -4   3  -3   10.70    0.80
   4  -3   3   11.90    1.20
   4  -3   3   11.70    1.00
  -5   3  -3    0.30    1.00
  -5   3  -3   -0.30    0.40
   5  -3   3    0.10    0.50
   5  -3   3    0.50    0.90
  -6   3  -3    1.90    1.10
   6  -3   3    1.80    0.70
  -7   3  -3    9.70    1.70
   7  -3   3    7.80    1.00
  -8   3  -3    9.20    1.70
   8  -3   3    9.70    1.10
  -9   3  -3    1.90    1.90
   9  -3   3    0.80    1.00
 -10   3  -3    6.90    2.20
  10  -3   3    9.20    1.40
  11   2  -3    1.10    2.00
  11   2  -3   -0.30    0.90
  10   2  -3    2.10    0.80
  10   2  -3    3.00    1.60
   9   2  -3    4.40    0.70
   9   2  -3    4.40    1.50
  -9  -2   3    5.30    1.60
   8   2  -3    1.20    1.20
   8   2  -3    1.20    0.60
  -8  -2   3   -0.10    1.20
   7   2  -3    4.20    1.00
   7   2  -3    4.90    0.60
   7   2  -3    6.20    1.20
  -7  -2   3    7.30    1.20
   6   2  -3    1.20    0.40
   6   2  -3    1.40    0.80
   6   2  -3    1.40    0.70
  -6  -2   3    1.20    0.60
  -6  -2   3    1.80    0.90
   5   2  -3    0.10    0.50
   5   2  -3   -0.10    0.40
   5   2  -3   -0.10    0.30
  -5  -2   3    0.10    0.60
  -5  -2   3    0.00    0.50
   4   2  -3    0.20    0.40
   4   2  -3    0.30    0.30
   4   2  -3    0.50    0.40
   4   2  -3    0.70    0.50
  -4  -2   3    0.50    0.40
  -4  -2   3    0.90    0.60
   3   2  -3  993.50   48.50
   3   2  -3  946.91   48.40
  -3  -2   3  961.30   48.30
  -3  -2   3  953.20   48.50
  -3  -2   3 1006.20   48.30
   2   2  -3  180.68    9.00
   2   2  -3  174.18    9.10
  -2  -2   3  178.68    9.00
  -2  -2   3  182.88    9.10
   1   2  -3    1.30    0.40
   1   2  -3    0.90    0.30
   1   2  -3    1.60    0.30
  -1  -2   3    1.60    0.30
  -1  -2   3    0.80    0.40
  -1  -2   3    1.00    0.30
   0   2  -3   25.70    1.40
   0   2  -3   26.30    1.50
   0   2  -3   24.60    1.40
   0   2  -3   26.20    1.40
   0  -2   3   25.80    1.50
   0  -2   3   25.10    1.40
   0  -2   3   25.50    1.40
  -1   2  -3  353.16   18.10
  -1   2  -3  358.16   18.10
  -1   2  -3  378.26   18.10
  -1   2  -3  364.06   18.20
   1  -2   3  365.26   18.10
   1  -2   3  345.77   18.10
   1  -2   3  373.56   18.10
  -2   2  -3 1216.98   61.19
  -2   2  -3 1200.18   61.29
  -2   2  -3 1247.28   61.19
   2  -2   3 1258.57   61.19
   2  -2   3 1237.48   61.29
   2  -2   3 1223.78   61.19
  -3   2  -3   64.59    3.30
  -3   2  -3   59.89    3.40
  -3   2  -3   62.39    3.30
  -3   2  -3   65.99    3.30
   3  -2   3   63.89    3.30
   3  -2   3   60.19    3.30
  -4   2  -3  271.27   13.50
  -4   2  -3  263.37   13.40
  -4   2  -3  269.67   13.70
  -4   2  -3  269.87   13.40
   4  -2   3  263.07   13.40
   4  -2   3  270.07   13.50
  -5   2  -3  154.58    8.10
  -5   2  -3  151.38    7.70
  -5   2  -3  164.28    7.90
  -5   2  -3  154.98    7.70
   5  -2   3  147.99    7.80
   5  -2   3  152.58    7.90
  -6   2  -3  276.07   14.30
   6  -2   3  274.27   14.00
   6  -2   3  283.57   14.10
  -7   2  -3   22.60    2.20
   7  -2   3   21.40    1.50
  -8   2  -3    6.60    1.60
   8  -2   3    5.40    0.80
  -9   2  -3    1.80    1.70
   9  -2   3    3.60    0.90
 -10   2  -3    0.40    1.80
  10  -2   3    0.10    1.00
  11   1  -3   -0.10    1.00
  11   1  -3   -0.70    2.20
  10   1  -3   -0.90    0.80
  10   1  -3   -0.40    1.70
   9   1  -3    6.90    1.60
   9   1  -3    5.90    0.80
   8   1  -3   25.60    2.10
   8   1  -3   26.20    1.60
  -8  -1   3   24.80    2.20
   7   1  -3    2.60    1.00
   7   1  -3    2.00    0.90
   7   1  -3    2.60    0.50
  -7  -1   3    2.50    0.90
  -7  -1   3    1.20    0.90
   6   1  -3    6.60    0.60
   6   1  -3    7.20    0.90
   6   1  -3    7.20    1.00
  -6  -1   3    5.50    1.00
  -6  -1   3    9.20    0.90
   5   1  -3   88.69    4.60
   5   1  -3   86.29    4.70
   5   1  -3   88.69    4.60
   5   1  -3   87.59    4.80
  -5  -1   3   95.39    4.70
  -5  -1   3   97.29    4.80
   4   1  -3 1151.08   56.89
   4   1  -3 1146.69   56.79
   4   1  -3 1120.19   56.79
   4   1  -3 1127.69   56.89
  -4  -1   3 1143.09   56.89
  -4  -1   3 1165.18   56.79
   3   1  -3   20.50    1.30
   3   1  -3   21.70    1.30
   3   1  -3   20.90    1.20
  -3  -1   3   23.30    1.20
  -3  -1   3   22.60    1.20
  -3  -1   3   20.50    1.40
  -3  -1   3   24.70    1.20
   2   1  -3    0.10    0.20
   2   1  -3    0.20    0.30
  -2  -1   3    0.40    0.30
  -2  -1   3    0.00    0.20
   1   1  -3  491.45   25.20
   1   1  -3  515.25   25.20
   1   1  -3  502.75   25.20
  -1  -1   3  513.35   25.20
  -1  -1   3  503.25   25.20
   0   1  -3  539.55   26.50
   0   1  -3  512.05   26.60
   0   1  -3  525.75   26.50
   0   1  -3  547.35   26.50
   0  -1   3  534.45   26.50
   0  -1   3  533.75   26.50
   0  -1   3  537.45   26.50
  -1   1  -3 2376.06  116.59
  -1   1  -3 2315.87  116.59
  -1   1  -3 2351.16  116.49
   1  -1   3 2375.76  116.49
   1  -1   3 2321.97  116.49
   1  -1   3 2334.37  116.49
  -2   1  -3   74.99    3.90
  -2   1  -3   76.49    4.00
  -2   1  -3   77.69    3.90
   2  -1   3   77.29    3.90
   2  -1   3   73.39    3.90
  -3   1  -3  464.65   24.20
  -3   1  -3  494.15   24.20
  -3   1  -3  490.65   24.10
  -3   1  -3  481.55   24.10
   3  -1   3  480.45   24.10
   3  -1   3  493.05   24.10
   3  -1   3  481.45   24.10
  -4   1  -3    3.30    0.70
  -4   1  -3    2.00    0.60
   4  -1   3    2.50    0.40
   4  -1   3    3.70    0.40
   4  -1   3    2.40    0.50
  -5   1  -3   54.89    2.80
  -5   1  -3   50.69    2.90
   5  -1   3   48.40    2.80
   5  -1   3   48.90    2.70
   5  -1   3   47.20    2.60
  -6   1  -3    0.70    0.90
  -6   1  -3    0.40    0.70
   6  -1   3    0.70    0.70
   6  -1   3    0.90    0.40
  -7   1  -3   53.89    3.30
   7  -1   3   53.09    2.90
  -8   1  -3    0.50    1.30
   8  -1   3    0.20    0.60
  -9   1  -3   50.99    3.70
   9  -1   3   52.99    3.00
 -10   1  -3    1.40    1.80
  10  -1   3    1.80    0.90
 -11   1  -3   -0.50    2.30
  11  -1   3   -0.30    1.10
  11   0  -3   -0.30    1.00
  11   0  -3   -0.70    2.30
  10   0  -3    4.50    1.00
  10   0  -3    5.60    2.00
   9   0  -3    0.70    0.70
   9   0  -3    0.60    1.50
   8   0  -3    0.80    0.60
   8   0  -3    0.00    1.10
   7   0  -3   54.19    3.30
   7   0  -3   55.09    2.90
  -7   0   3   51.79    3.20
   6   0  -3    5.40    0.80
   6   0  -3    3.80    0.50
   6   0  -3    4.70    0.90
  -6   0   3    7.50    0.90
   5   0  -3   40.50    2.40
   5   0  -3   40.50    2.50
   5   0  -3   42.50    2.30
   5   0  -3   43.60    2.30
  -5   0   3   47.10    2.50
  -5   0   3   43.70    2.50
   4   0  -3   84.39    4.30
   4   0  -3   80.09    4.50
   4   0  -3   80.49    4.30
   4   0  -3   87.09    4.40
  -4   0   3   89.79    4.40
  -4   0   3   85.09    4.50
   3   0  -3    3.50    0.40
   3   0  -3    3.70    0.40
   3   0  -3    3.10    0.50
   3   0  -3    2.70    0.40
  -3   0   3    4.70    0.60
  -3   0   3    3.60    0.50
  -3   0   3    4.10    0.30
  -3   0   3    4.20    0.40
   2   0  -3 6415.76  329.07
   2   0  -3 6675.53  329.17
   2   0  -3 6667.03  329.07
  -2   0   3 6488.65  329.07
  -2   0   3 6748.82  329.07
  -2   0   3 6746.93  329.07
   1   0  -3 1069.39   52.09
   1   0  -3 1061.39   52.09
   1   0  -3 1042.50   52.09
  -1   0   3 1040.10   52.09
  -1   0   3 1041.00   52.09
  -1   0   3 1032.40   52.09
   0   0  -3  176.18    8.80
   0   0  -3  174.08    8.80
   0   0  -3  178.48    8.80
   0   0  -3  176.78    8.80
   0   0   3  174.28    8.80
   0   0   3  165.98    8.80
   0   0   3  180.88    8.80
  -1   0  -3  131.49    6.60
  -1   0  -3  136.09    6.70
  -1   0  -3  128.29    6.70
   1   0   3  131.09    6.60
  -2   0  -3  325.07   15.60
  -2   0  -3  317.37   15.60
  -2   0  -3  294.87   15.70
  -2   0  -3  315.37   15.70
   2   0   3  311.87   15.60
  -3   0  -3    0.50    0.40
  -3   0  -3    1.00    0.40
   3   0   3    0.90    0.20
   3   0   3    1.10    0.20
   3   0   3    0.40    0.30
  -4   0  -3    0.10    0.40
  -4   0  -3   -0.40    0.60
   4   0   3    0.00    0.20
   4   0   3   -0.10    0.40
   4   0   3    0.00    0.20
  -5   0  -3    4.60    0.90
  -5   0  -3    3.50    0.70
   5   0   3    3.40    0.40
   5   0   3    2.70    0.60
   5   0   3    3.30    0.40
  -6   0  -3    0.80    0.70
  -6   0  -3    0.40    0.80
   6   0   3    1.00    0.30
   6   0   3    1.10    0.70
   6   0   3    0.70    0.40
  -7   0  -3    9.60    1.30
  -7   0  -3   15.60    1.40
   7   0   3   10.90    0.90
   7   0   3   10.60    1.30
  -8   0  -3   23.90    2.10
   8   0   3   22.10    1.40
  -9   0  -3   15.80    2.00
   9   0   3   13.30    1.10
 -10   0  -3   -0.50    1.80
  10   0   3    0.30    0.70
 -11   0  -3    1.50    2.20
  11   0   3    1.30    0.90
  11  -1  -3   -0.30    1.20
  11  -1  -3    1.80    2.40
  10  -1  -3    0.60    1.00
  10  -1  -3    0.20    1.80
   9  -1  -3    1.20    1.50
   9  -1  -3    1.90    0.80
   8  -1  -3    4.10    1.30
   8  -1  -3    3.50    0.80
  -8   1   3    4.50    1.30
   7  -1  -3   -0.20    0.60
   7  -1  -3   -0.10    1.00
  -7   1   3    0.30    1.00
   6  -1  -3    0.10    0.90
   6  -1  -3    0.60    0.50
  -6   1   3    0.80    0.80
   5  -1  -3  299.77   14.30
   5  -1  -3  277.27   14.50
   5  -1  -3  274.87   14.30
  -5   1   3  288.07   14.50
   4  -1  -3  201.88    9.90
   4  -1  -3  190.28   10.10
   4  -1  -3  200.28   10.00
   4  -1  -3  193.08   10.00
  -4   1   3  194.28    9.90
  -4   1   3  204.08    9.90
  -4   1   3  200.28   10.10
   3  -1  -3   67.09    3.40
   3  -1  -3   61.99    3.50
   3  -1  -3   66.59    3.40
  -3   1   3   69.19    3.40
  -3   1   3   66.59    3.50
  -3   1   3   63.19    3.40
   2  -1  -3    7.10    0.80
   2  -1  -3    9.40    0.70
   2  -1  -3   10.20    0.60
  -2   1   3   10.40    0.70
  -2   1   3   11.70    0.80
   1  -1  -3 8894.91  446.96
   1  -1  -3 9262.37  446.76
   1  -1  -3 8990.60  446.76
   1  -1  -3 8778.12  446.66
  -1   1   3 9074.29  446.86
  -1   1   3 8959.00  446.96
   0  -1  -3  310.47   15.30
   0  -1  -3  298.57   15.20
   0  -1  -3  309.57   15.30
   0  -1  -3  308.67   15.20
   0   1   3  300.87   15.20
   0   1   3  304.67   15.30
   0   1   3  307.07   15.20
  -1  -1  -3  127.59    6.50
  -1  -1  -3  130.59    6.50
  -1  -1  -3  133.89    6.50
  -1  -1  -3  131.89    6.50
   1   1   3  124.49    6.50
   1   1   3  127.49    6.50
  -2  -1  -3    0.30    0.30
  -2  -1  -3    0.50    0.10
  -2  -1  -3    0.50    0.30
  -2  -1  -3    0.80    0.20
  -2  -1  -3    0.10    0.10
   2   1   3    0.60    0.30
   2   1   3    0.20    0.20
   2   1   3    0.10    0.20
  -3  -1  -3   59.69    3.20
  -3  -1  -3   62.59    3.10
  -3  -1  -3   61.99    3.20
   3   1   3   58.89    3.00
   3   1   3   60.19    3.10
  -4  -1  -3 2652.73  130.19
  -4  -1  -3 2504.45  130.29
  -4  -1  -3 2685.63  130.29
   4   1   3 2574.84  130.09
   4   1   3 2685.63  130.09
  -5  -1  -3  403.06   20.70
  -5  -1  -3  424.26   20.60
  -5  -1  -3  408.86   20.60
   5   1   3  410.16   20.40
   5   1   3  407.96   20.40
   5   1   3  409.06   20.60
  -6  -1  -3  108.59    5.40
  -6  -1  -3  112.89    5.50
  -6  -1  -3  106.09    5.60
   6   1   3  102.89    5.40
   6   1   3   98.59    5.20
   6   1   3   98.09    5.20
  -7  -1  -3    4.00    0.90
  -7  -1  -3    2.20    0.90
  -7  -1  -3    4.70    1.20
   7   1   3    2.20    0.30
   7   1   3    2.10    0.40
   7   1   3    3.30    0.90
  -8  -1  -3   42.90    2.90
  -8  -1  -3   35.90    2.80
   8   1   3   37.60    2.60
   8   1   3   40.10    2.10
  -9  -1  -3   -1.20    1.20
   9   1   3    0.10    0.50
 -10  -1  -3    6.00    1.70
  10   1   3    5.00    0.70
 -11  -1  -3    0.20    2.00
  11   1   3    0.40    0.70
  12   1   3    0.50    0.90
  10  -2  -3    4.20    1.20
  10  -2  -3    2.60    2.20
   9  -2  -3    9.60    2.00
   9  -2  -3    6.10    1.10
  -9   2   3    8.70    1.90
   8  -2  -3    0.00    0.70
   8  -2  -3   -0.40    1.20
  -8   2   3   -0.30    1.30
   7  -2  -3    9.60    1.50
   7  -2  -3    8.10    1.00
  -7   2   3   13.60    1.60
   6  -2  -3    7.40    1.20
   6  -2  -3    7.60    0.80
  -6   2   3    5.10    1.00
   5  -2  -3    0.40    0.50
   5  -2  -3    0.40    0.70
  -5   2   3    0.50    0.70
  -5   2   3   -0.10    0.30
  -5   2   3    0.30    0.30
   4  -2  -3   23.30    1.40
   4  -2  -3   23.60    1.70
  -4   2   3   24.80    1.40
  -4   2   3   24.80    1.40
  -4   2   3   21.70    1.60
   3  -2  -3    3.20    0.50
   3  -2  -3    3.40    0.70
  -3   2   3    3.60    0.50
  -3   2   3    3.50    0.60
  -3   2   3    3.40    0.40
   2  -2  -3  287.97   13.40
   2  -2  -3  253.97   13.50
   2  -2  -3  262.37   13.40
   2  -2  -3  277.87   13.60
  -2   2   3  263.87   13.50
  -2   2   3  261.07   13.40
   1  -2  -3 2475.05  122.19
   1  -2  -3 2475.25  122.29
   1  -2  -3 2332.87  122.19
   1  -2  -3 2490.85  122.19
  -1   2   3 2512.65  122.19
  -1   2   3 2473.95  122.19
   0  -2  -3   66.29    3.50
   0  -2  -3   67.09    3.50
   0  -2  -3   71.09    3.50
   0  -2  -3   68.29    3.50
   0   2   3   68.99    3.50
   0   2   3   67.79    3.60
   0   2   3   67.59    3.50
  -1  -2  -3    9.00    0.60
  -1  -2  -3    8.90    0.70
  -1  -2  -3    8.50    0.70
   1   2   3   10.20    0.60
   1   2   3   11.20    0.80
  -2  -2  -3   18.10    1.20
  -2  -2  -3   20.20    1.00
  -2  -2  -3   19.70    1.00
  -2  -2  -3   19.90    1.10
   2   2   3   18.10    1.00
   2   2   3   19.30    1.20
  -3  -2  -3   23.00    1.40
  -3  -2  -3   21.20    1.30
  -3  -2  -3   22.60    1.30
   3   2   3   19.80    1.30
   3   2   3   21.80    1.20
  -4  -2  -3   36.40    2.10
  -4  -2  -3   36.40    2.10
  -4  -2  -3   38.10    2.00
   4   2   3   33.90    2.10
   4   2   3   35.70    1.80
   4   2   3   34.30    1.80
  -5  -2  -3  108.89    5.60
  -5  -2  -3  106.49    5.70
  -5  -2  -3  106.29    5.50
  -6  -2  -3    3.30    0.80
  -6  -2  -3    5.00    1.00
  -6  -2  -3    4.80    0.80
  -7  -2  -3   44.30    2.60
  -7  -2  -3   42.80    2.70
  -7  -2  -3   43.00    2.80
   7   2   3   40.70    2.60
  -8  -2  -3   72.09    4.30
  -8  -2  -3   78.29    4.20
  -8  -2  -3   73.09    4.20
   8   2   3   72.99    4.20
  -9  -2  -3   86.69    5.00
   9   2   3   84.09    4.30
 -10  -2  -3   27.50    2.80
  10   2   3   28.20    1.60
 -11  -2  -3    2.30    2.30
  11   2   3   -0.40    0.50
  12   2   3   -0.90    0.70
  10  -3  -3    9.80    2.70
  10  -3  -3    7.40    1.40
   9  -3  -3   92.69    5.60
   9  -3  -3   85.79    5.00
  -9   3   3   90.89    5.50
   8  -3  -3   -0.10    1.60
   8  -3  -3   -0.10    0.90
  -8   3   3    0.40    1.50
   7  -3  -3    6.70    1.40
   7  -3  -3    8.50    1.00
  -7   3   3   10.30    1.50
   6  -3  -3  104.79    5.50
   6  -3  -3   99.19    5.20
  -6   3   3   92.29    5.40
   5  -3  -3  329.57   16.90
   5  -3  -3  331.97   16.70
  -5   3   3  329.57   16.90
  -5   3   3  335.37   16.60
   4  -3  -3   14.50    1.40
   4  -3  -3   15.20    1.10
  -4   3   3   15.70    1.00
  -4   3   3   13.10    1.40
   3  -3  -3   62.39    3.50
   3  -3  -3   68.99    3.50
   3  -3  -3   63.09    3.40
  -3   3   3   65.29    3.50
  -3   3   3   60.99    3.40
   2  -3  -3   26.40    1.50
   2  -3  -3   25.50    1.60
   2  -3  -3   27.60    1.60
  -2   3   3   24.00    1.50
  -2   3   3   25.70    1.60
   1  -3  -3   63.09    3.20
   1  -3  -3   62.59    3.30
   1  -3  -3   62.69    3.40
   1  -3  -3   59.69    3.30
  -1   3   3   64.89    3.40
  -1   3   3   61.89    3.30
  -1   3   3   66.79    3.30
   0  -3  -3   14.60    0.90
   0  -3  -3   16.00    1.00
   0  -3  -3   15.00    1.10
   0   3   3   13.50    1.00
   0   3   3   16.30    1.10
   0   3   3   14.60    0.90
  -1  -3  -3   62.49    3.30
  -1  -3  -3   60.19    3.30
  -1  -3  -3   60.59    3.30
   1   3   3   64.69    3.30
   1   3   3   68.19    3.30
   1   3   3   61.59    3.40
  -2  -3  -3  582.44   27.40
  -2  -3  -3  553.14   27.30
  -2  -3  -3  538.05   27.40
  -2  -3  -3  541.45   27.40
   2   3   3  547.35   27.30
   2   3   3  531.05   27.40
  -3  -3  -3  536.05   26.50
  -3  -3  -3  534.75   26.30
  -3  -3  -3  552.54   26.30
  -3  -3  -3  532.55   26.50
   3   3   3  513.05   26.40
   3   3   3  523.65   26.40
   3   3   3  515.95   26.50
  -4  -3  -3    1.50    0.60
  -4  -3  -3    1.30    0.60
  -4  -3  -3    1.50    0.50
   4   3   3    1.40    0.20
   4   3   3    1.80    0.60
   4   3   3    1.90    0.30
  -5  -3  -3  168.68    8.80
  -5  -3  -3  171.58    8.80
  -5  -3  -3  176.08    8.70
   5   3   3  172.68    8.50
   5   3   3  164.58    8.50
   5   3   3  171.88    8.80
  -6  -3  -3   21.20    1.60
  -6  -3  -3   19.40    1.40
  -6  -3  -3   20.40    1.50
   6   3   3   15.20    1.50
  -7  -3  -3  108.39    5.50
  -7  -3  -3  106.79    5.60
  -7  -3  -3   98.59    5.60
   7   3   3  100.09    5.60
  -8  -3  -3    8.80    1.30
  -8  -3  -3    8.70    1.40
  -8  -3  -3    9.70    1.50
   8   3   3   11.90    1.50
  -9  -3  -3   25.80    2.30
  -9  -3  -3   24.50    2.30
  -9  -3  -3   26.10    2.40
   9   3   3   29.00    2.40
   9   3   3   26.60    2.20
   9   3   3   22.50    2.30
 -10  -3  -3    0.40    1.60
  10   3   3    0.40    1.60
 -10   4   3    1.10    3.00
   9  -4  -3    3.30    2.20
   9  -4  -3    0.70    1.10
  -9   4   3    1.90    2.00
   8  -4  -3    9.10    2.00
   8  -4  -3    9.50    1.30
  -8   4   3   11.30    1.90
   7  -4  -3    4.10    1.00
   7  -4  -3    3.00    1.40
  -7   4   3    2.40    1.40
   6  -4  -3    4.30    0.90
   6  -4  -3    6.40    1.40
  -6   4   3    7.00    1.40
  -6   4   3    4.60    0.60
   5  -4  -3   11.90    1.40
   5  -4  -3   11.70    1.20
  -5   4   3   11.80    1.50
  -5   4   3   12.20    1.00
   4  -4  -3   60.39    3.90
  -4   4   3   73.09    3.70
  -4   4   3   72.09    4.00
   3  -4  -3   78.09    4.10
   3  -4  -3   79.09    4.30
  -3   4   3   77.39    4.30
  -3   4   3   75.59    4.10
   2  -4  -3    8.30    1.00
   2  -4  -3    9.40    0.90
   2  -4  -3    9.70    0.90
  -2   4   3    9.80    0.60
  -2   4   3    9.10    1.10
  -2   4   3    6.30    0.70
  -2   4   3    9.80    0.90
   1  -4  -3  212.88   11.40
   1  -4  -3  222.78   11.30
   1  -4  -3  223.08   11.30
   1  -4  -3  229.28   11.20
  -1   4   3  222.88   11.30
  -1   4   3  220.58   11.40
  -1   4   3  226.78   11.30
  -1   4   3  228.78   11.20
   0  -4  -3  108.09    5.30
   0  -4  -3  105.39    5.40
   0  -4  -3  102.09    5.40
   0  -4  -3  104.39    5.30
   0   4   3  103.09    5.40
   0   4   3   98.59    5.50
   0   4   3  105.39    5.30
  -1  -4  -3   39.60    2.20
  -1  -4  -3   39.50    2.10
  -1  -4  -3   43.20    2.20
  -1  -4  -3   34.60    2.20
   1   4   3   38.60    2.10
   1   4   3   38.10    2.30
   1   4   3   40.90    2.20
  -2  -4  -3  110.99    5.80
  -2  -4  -3  116.89    5.90
  -2  -4  -3  117.69    5.90
   2   4   3  119.19    6.00
   2   4   3  109.69    5.80
  -3  -4  -3    4.30    0.70
  -3  -4  -3    6.40    0.50
  -3  -4  -3    5.40    0.70
  -3  -4  -3    6.90    0.50
   3   4   3    5.90    0.60
   3   4   3    4.70    0.70
  -4  -4  -3    2.30    0.70
  -4  -4  -3    1.50    0.60
   4   4   3    1.90    0.60
   4   4   3    1.80    0.40
   4   4   3    2.30    0.40
  -5  -4  -3   71.69    3.80
  -5  -4  -3   70.99    3.90
   5   4   3   66.79    3.60
   5   4   3   71.39    3.80
   5   4   3   72.49    3.60
  -6  -4  -3    4.70    0.90
  -6  -4  -3    6.30    1.00
   6   4   3    6.00    1.00
   6   4   3    6.60    0.50
   6   4   3    5.20    0.50
  -7  -4  -3   47.40    2.80
  -7  -4  -3   51.19    2.90
  -7  -4  -3   48.40    2.90
   7   4   3   44.90    2.40
   7   4   3   46.00    2.40
   7   4   3   45.40    2.90
  -8  -4  -3  175.28    9.70
  -8  -4  -3  185.28    9.70
  -8  -4  -3  186.18    9.80
   8   4   3  193.58    9.80
   8   4   3  190.18    9.80
  -9  -4  -3   36.90    2.90
  -9  -4  -3   35.90    2.90
  -9  -4  -3   40.40    2.80
   9   4   3   37.60    2.90
   9   4   3   40.80    2.90
 -10  -4  -3    2.60    1.60
 -10  -4  -3    1.10    1.50
  10   4   3    2.20    2.40
  10   4   3    2.20    1.50
   9  -5  -3   -0.50    1.50
  -9   5   3    1.80    2.20
   8  -5  -3   -0.20    2.00
   8  -5  -3   -0.10    1.10
  -8   5   3    0.20    1.90
   7  -5  -3    3.20    1.60
   7  -5  -3    4.50    1.10
  -7   5   3    4.00    1.60
  -7   5   3    4.70    0.60
   6  -5  -3   25.90    2.40
   6  -5  -3   19.00    1.80
  -6   5   3   23.70    2.40
  -6   5   3   20.90    1.50
   5  -5  -3    1.50    0.80
   5  -5  -3    0.80    1.10
  -5   5   3    1.00    1.20
  -5   5   3    0.10    0.60
   4  -5  -3   21.50    1.60
   4  -5  -3   19.70    2.00
  -4   5   3   19.60    1.40
  -4   5   3   20.00    1.80
   3  -5  -3    4.10    1.00
   3  -5  -3    7.00    0.90
  -3   5   3    6.40    1.20
  -3   5   3    4.50    0.70
   2  -5  -3   11.90    1.00
   2  -5  -3    9.60    1.00
   2  -5  -3    8.60    1.10
  -2   5   3    6.20    0.80
  -2   5   3    9.20    1.10
   1  -5  -3   47.30    2.70
   1  -5  -3   48.50    2.70
   1  -5  -3   42.30    2.70
  -1   5   3   48.50    2.60
  -1   5   3   45.80    2.60
  -1   5   3   47.80    2.50
   0  -5  -3   17.60    1.30
   0  -5  -3   22.30    1.30
   0  -5  -3   18.60    1.30
   0  -5  -3   16.70    1.40
   0   5   3   16.10    1.40
   0   5   3   20.50    1.30
   0   5   3   18.30    1.30
   0   5   3   20.30    1.20
  -1  -5  -3    1.50    0.50
  -1  -5  -3    0.30    0.50
  -1  -5  -3    4.70    0.60
  -1  -5  -3    1.60    0.60
   1   5   3    0.50    0.40
   1   5   3    0.60    0.50
   1   5   3    1.20    0.50
   1   5   3    0.00    0.60
  -2  -5  -3 1267.27   63.99
  -2  -5  -3 1244.28   63.89
   2   5   3 1262.27   63.89
   2   5   3 1297.87   64.09
   2   5   3 1349.96   63.89
  -3  -5  -3   39.70    1.90
  -3  -5  -3   33.90    2.10
  -3  -5  -3   34.00    1.90
  -3  -5  -3   30.40    2.10
   3   5   3   30.90    2.10
   3   5   3   34.60    1.90
  -4  -5  -3   33.80    2.10
  -4  -5  -3   35.50    1.80
  -4  -5  -3   33.50    1.80
  -4  -5  -3   29.80    2.10
   4   5   3   33.30    1.90
   4   5   3   31.30    2.10
  -5  -5  -3   57.59    3.20
  -5  -5  -3   52.39    3.10
   5   5   3   54.39    3.10
   5   5   3   52.99    2.90
  -6  -5  -3   76.59    4.20
  -6  -5  -3   78.39    4.10
   6   5   3   71.79    4.10
   6   5   3   70.19    3.80
   6   5   3   77.49    4.20
  -7  -5  -3  227.18   11.70
  -7  -5  -3  218.18   11.50
   7   5   3  228.48   11.30
   7   5   3  224.48   11.60
   7   5   3  221.08   11.60
  -8  -5  -3    3.00    1.10
  -8  -5  -3    1.40    1.00
   8   5   3    1.90    0.40
   8   5   3    1.30    1.10
   8   5   3    1.20    1.00
  -9  -5  -3    3.60    1.40
  -9  -5  -3    2.80    1.40
   9   5   3    2.40    1.40
   9   5   3    3.70    1.60
   9   5   3    3.40    0.50
 -10  -5  -3    1.60    1.60
 -10  -5  -3    0.60    1.50
  10   5   3    0.60    1.40
  10   5   3    1.00    0.40
 -11  -5  -3    1.00    1.90
  11   5   3   -0.60    2.10
   8  -6  -3    1.60    1.50
   8  -6  -3   -0.70    2.10
  -8   6   3   -0.30    1.90
   7  -6  -3    3.40    1.30
   7  -6  -3    2.60    1.80
  -7   6   3    3.60    0.70
  -7   6   3    1.50    1.70
   6  -6  -3    4.20    1.80
   6  -6  -3    3.70    1.00
  -6   6   3    4.10    0.80
  -6   6   3    3.00    1.50
   5  -6  -3    7.90    1.70
   5  -6  -3    3.40    1.00
  -5   6   3    5.00    1.50
  -5   6   3    5.00    0.90
   4  -6  -3    4.90    1.00
   4  -6  -3    3.60    1.30
  -4   6   3    3.90    1.20
  -4   6   3    4.30    0.80
   3  -6  -3    2.30    1.10
   3  -6  -3    5.30    1.00
  -3   6   3    5.90    1.20
  -3   6   3    5.60    0.90
   2  -6  -3   82.49    4.50
   2  -6  -3   86.79    4.70
  -2   6   3   78.99    4.50
  -2   6   3   88.69    4.80
   1  -6  -3   10.90    1.00
   1  -6  -3    8.60    1.20
   1  -6  -3    9.20    1.10
  -1   6   3    8.00    0.90
  -1   6   3   11.40    1.30
  -1   6   3    9.00    0.90
  -1   6   3    9.20    1.10
   0  -6  -3   50.59    2.70
   0  -6  -3   45.80    2.80
   0  -6  -3   41.90    2.70
   0   6   3   47.80    2.70
   0   6   3   49.60    2.60
   0   6   3   46.60    2.90
   0   6   3   46.80    2.70
  -1  -6  -3   18.30    1.60
  -1  -6  -3   24.40    1.60
  -1  -6  -3   26.60    1.60
  -1  -6  -3   22.00    1.60
   1   6   3   21.60    1.60
   1   6   3   24.30    1.60
   1   6   3   26.50    1.60
   1   6   3   24.80    1.80
  -2  -6  -3   70.19    3.90
  -2  -6  -3   66.89    3.70
  -2  -6  -3   72.89    3.90
   2   6   3   71.29    4.00
   2   6   3   67.39    3.80
   2   6   3   73.49    3.70
   2   6   3   68.69    3.80
  -3  -6  -3    0.00    0.60
  -3  -6  -3    0.00    0.40
  -3  -6  -3    0.00    0.60
   3   6   3   -0.20    0.70
   3   6   3   -0.30    0.60
   3   6   3    0.40    0.40
  -4  -6  -3    0.60    0.70
  -4  -6  -3    0.30    0.40
  -4  -6  -3    0.60    0.70
   4   6   3   -0.50    0.70
   4   6   3    0.20    0.60
   4   6   3    0.30    0.40
  -5  -6  -3    9.80    1.20
  -5  -6  -3    7.10    1.10
   5   6   3    9.80    1.10
   5   6   3    8.60    0.80
   5   6   3    6.40    1.10
  -6  -6  -3    5.90    1.10
  -6  -6  -3    3.60    1.00
   6   6   3    3.00    1.00
   6   6   3    4.80    1.10
   6   6   3    5.70    0.60
  -7  -6  -3   65.59    3.80
  -7  -6  -3   54.19    3.50
   7   6   3   61.29    3.70
   7   6   3   62.09    3.20
  -8  -6  -3  161.68    8.80
  -8  -6  -3  156.08    8.60
   8   6   3  154.88    8.30
   8   6   3  176.88    8.80
   8   6   3  172.48    8.70
  -9  -6  -3    2.80    1.50
  -9  -6  -3    2.20    1.50
   9   6   3    3.10    1.50
   9   6   3    2.80    0.60
 -10  -6  -3    0.30    1.60
 -10  -6  -3   -1.00    1.60
  10   6   3    0.10    0.50
  10   6   3    0.70    1.60
 -11  -6  -3    2.30    1.80
 -11  -6  -3    3.40    2.00
  11   6   3    3.40    0.60
  11   6   3    3.10    1.80
   7  -7  -3    3.60    2.40
   7  -7  -3    3.80    1.60
  -7   7   3    4.20    2.10
  -7   7   3    4.40    0.90
   6  -7  -3    0.70    1.90
   6  -7  -3    0.80    1.30
  -6   7   3    0.90    1.90
  -6   7   3    1.40    0.90
   5  -7  -3    7.20    1.40
   5  -7  -3    5.80    1.70
  -5   7   3    5.10    1.00
  -5   7   3    6.50    1.80
   4  -7  -3    4.50    1.20
   4  -7  -3    7.20    1.50
  -4   7   3    5.60    1.00
  -4   7   3    4.10    1.50
   3  -7  -3   49.70    3.30
   3  -7  -3   51.79    3.10
  -3   7   3   46.30    3.40
  -3   7   3   48.90    3.00
   2  -7  -3  161.18    8.30
   2  -7  -3  157.28    8.40
  -2   7   3  160.88    8.30
  -2   7   3  154.48    8.50
   1  -7  -3   60.79    3.60
   1  -7  -3   60.69    3.40
   1  -7  -3   54.99    3.40
  -1   7   3   52.69    3.30
  -1   7   3   60.59    3.60
   0  -7  -3    2.90    1.00
   0  -7  -3    1.20    0.80
   0   7   3    1.30    0.70
   0   7   3    1.80    0.80
   0   7   3    1.70    0.90
   0   7   3    1.20    0.70
  -1  -7  -3    2.20    0.80
  -1  -7  -3    2.40    0.90
   1   7   3    3.00    0.80
   1   7   3    4.80    0.80
   1   7   3    2.90    0.70
   1   7   3    4.50    1.00
  -2  -7  -3   10.70    1.20
  -2  -7  -3   11.80    1.10
  -2  -7  -3   13.40    1.30
   2   7   3   11.40    1.20
   2   7   3    9.00    1.20
   2   7   3   12.90    1.10
  -3  -7  -3    0.30    0.80
  -3  -7  -3    0.10    0.50
  -3  -7  -3    1.20    0.80
   3   7   3   -0.10    0.90
   3   7   3   -0.10    0.70
   3   7   3    0.10    0.60
  -4  -7  -3   25.00    2.00
  -4  -7  -3   24.50    1.50
  -4  -7  -3   24.80    1.90
   4   7   3   23.60    2.00
   4   7   3   24.10    1.80
   4   7   3   24.30    1.60
  -5  -7  -3    8.50    0.80
  -5  -7  -3    8.00    1.30
  -5  -7  -3   10.40    1.30
   5   7   3    8.40    0.90
   5   7   3    8.90    1.20
   5   7   3   10.70    1.40
  -6  -7  -3   60.89    3.70
  -6  -7  -3   71.59    3.90
   6   7   3   60.49    3.80
   6   7   3   63.19    3.50
   6   7   3   65.99    3.90
  -7  -7  -3   22.80    2.10
  -7  -7  -3   27.30    2.40
   7   7   3   29.30    2.40
   7   7   3   27.60    2.20
   7   7   3   26.00    1.70
  -8  -7  -3   26.70    2.20
  -8  -7  -3   28.00    2.40
   8   7   3   27.30    1.70
   8   7   3   23.40    2.30
  -9  -7  -3    2.70    1.40
  -9  -7  -3    2.90    1.50
   9   7   3    3.50    1.50
   9   7   3    1.40    0.60
 -10  -7  -3    0.30    1.70
 -10  -7  -3    2.50    1.60
  10   7   3   -0.90    1.50
  10   7   3    0.80    0.70
 -11  -7  -3   -0.80    2.10
 -11  -7  -3    2.00    2.00
  11   7   3    0.20    1.90
  11   7   3    0.90    0.80
   7  -8  -3    0.40    1.80
   6  -8  -3    3.80    2.40
   6  -8  -3    0.90    1.60
  -6   8   3    2.10    1.00
  -6   8   3    2.20    2.30
   5  -8  -3    1.10    1.90
   5  -8  -3    0.60    1.30
  -5   8   3    1.00    1.00
  -5   8   3    1.60    1.90
   4  -8  -3   14.20    1.70
   4  -8  -3   12.80    2.10
  -4   8   3   13.00    2.10
  -4   8   3   16.60    1.60
   3  -8  -3    1.00    1.50
  -3   8   3    1.30    1.40
  -3   8   3    2.90    1.00
   2  -8  -3  335.47   17.30
  -2   8   3  338.37   17.20
  -2   8   3  337.37   17.40
   1  -8  -3  211.88   11.10
  -1   8   3  215.08   11.00
  -1   8   3  210.58   11.20
   0  -8  -3    2.40    1.10
   0  -8  -3    1.60    1.00
   0   8   3    2.80    1.00
   0   8   3    2.40    1.30
  -1  -8  -3   35.50    2.40
  -1  -8  -3   32.80    2.30
   1   8   3   35.00    2.30
   1   8   3   34.80    2.70
  -2  -8  -3    9.00    1.00
  -2  -8  -3    4.30    1.20
   2   8   3    5.80    1.00
   2   8   3    4.90    0.90
   2   8   3    6.70    1.30
  -3  -8  -3   60.09    3.80
  -3  -8  -3   59.29    3.50
  -3  -8  -3   61.59    3.80
   3   8   3   66.69    3.90
   3   8   3   64.79    3.50
   3   8   3   65.19    3.70
  -4  -8  -3   34.30    2.40
  -4  -8  -3   33.30    2.40
  -4  -8  -3   32.10    2.00
   4   8   3   33.10    2.40
   4   8   3   31.90    2.10
   4   8   3   36.30    2.60
  -5  -8  -3   84.59    4.90
  -5  -8  -3   85.39    5.00
  -5  -8  -3   84.99    4.50
   5   8   3   86.79    5.00
   5   8   3   82.79    4.90
   5   8   3   90.09    4.60
  -6  -8  -3   79.99    5.00
  -6  -8  -3   83.99    5.10
   6   8   3   91.49    5.10
   6   8   3   93.49    5.10
   6   8   3   89.99    4.70
  -7  -8  -3   38.90    2.90
  -7  -8  -3   41.40    2.80
   7   8   3   37.70    2.90
   7   8   3   39.40    2.40
  -8  -8  -3   -0.20    1.40
  -8  -8  -3    0.00    1.40
   8   8   3   -0.10    1.40
   8   8   3    0.30    0.70
  -9  -8  -3    4.80    1.70
  -9  -8  -3    2.00    1.60
   9   8   3    3.50    0.80
   9   8   3    2.60    1.60
 -10  -8  -3   -0.80    1.70
 -10  -8  -3    0.60    1.80
  10   8   3   -1.60    1.70
  10   8   3    0.10    0.80
 -11  -8  -3   -0.60    2.30
  11   8   3    1.60    0.90
  11   8   3   -0.60    1.90
   5  -9  -3    1.80    2.40
  -5   9   3    0.90    2.20
  -5   9   3    0.30    1.20
   4  -9  -3    1.20    2.00
  -4   9   3    0.20    1.20
  -4   9   3    1.60    2.00
   3  -9  -3   27.30    2.70
  -3   9   3   25.00    2.70
  -3   9   3   22.10    2.20
   2  -9  -3   29.40    2.70
  -2   9   3   30.20    2.40
  -2   9   3   29.00    2.70
   1  -9  -3   37.50    3.00
  -1   9   3   39.20    3.10
  -1   9   3   48.30    3.00
   0  -9  -3    6.30    1.60
   0  -9  -3    5.00    1.20
   0   9   3    5.40    1.60
  -1  -9  -3   10.90    1.40
  -1  -9  -3    8.40    1.40
   1   9   3    9.70    1.60
  -2  -9  -3    5.60    1.00
  -2  -9  -3    4.80    1.30
   2   9   3    6.30    1.10
   2   9   3    6.80    1.50
   2   9   3    5.30    1.30
  -3  -9  -3   20.10    2.00
  -3  -9  -3   19.60    1.60
   3   9   3   16.80    1.70
   3   9   3   17.10    1.80
   3   9   3   20.30    2.10
  -4  -9  -3   22.90    2.20
  -4  -9  -3   24.20    1.80
   4   9   3   26.10    2.40
   4   9   3   23.70    1.90
   4   9   3   25.40    2.10
  -5  -9  -3    9.10    1.60
  -5  -9  -3    7.20    1.40
  -5  -9  -3    6.40    0.90
   5   9   3    9.90    1.60
   5   9   3    7.30    1.10
   5   9   3    9.00    1.60
  -6  -9  -3    5.70    1.40
  -6  -9  -3    6.10    1.50
  -6  -9  -3    8.00    0.70
   6   9   3    9.40    1.70
   6   9   3    6.90    1.00
   6   9   3    8.30    1.60
  -7  -9  -3    3.20    1.60
  -7  -9  -3    5.20    1.60
   7   9   3    3.30    0.90
   7   9   3    4.20    1.50
  -8  -9  -3    2.90    1.80
  -8  -9  -3    1.80    1.50
   8   9   3    3.90    1.70
   8   9   3    2.10    0.90
  -9  -9  -3    4.20    1.80
  -9  -9  -3    1.50    1.60
   9   9   3    1.50    1.00
   9   9   3    2.10    1.60
 -10  -9  -3    5.50    2.20
  10   9   3    6.00    2.20
  10   9   3    7.90    1.20
 -11  -9  -3   -2.50    2.50
  11   9   3    3.70    2.40
   4 -10  -3    1.30    2.60
  -4  10   3    0.10    1.50
  -4  10   3    1.20    2.10
   3 -10  -3    0.20    2.20
  -3  10   3    0.50    1.90
  -3  10   3    0.30    1.50
   2 -10  -3    7.60    2.20
  -2  10   3    6.30    1.50
  -2  10   3    6.20    2.00
   1 -10  -3    2.00    1.60
  -1  10   3    1.10    1.50
  -1  10   3    2.40    1.40
   0 -10  -3    6.70    1.60
   0 -10  -3    2.40    1.40
   0  10   3    4.80    1.80
  -1 -10  -3    1.00    1.50
  -1 -10  -3    1.90    1.30
   1  10   3    1.20    1.40
  -2 -10  -3    0.90    1.10
  -2 -10  -3    3.90    1.40
   2  10   3    3.30    1.70
  -3 -10  -3    0.40    1.00
  -3 -10  -3    0.10    1.20
   3  10   3   -0.10    1.30
   3  10   3   -0.20    1.10
   3  10   3   -0.20    1.20
  -4 -10  -3    7.30    1.50
  -4 -10  -3    6.80    1.00
   4  10   3    3.90    1.10
   4  10   3    5.80    1.60
   4  10   3    4.80    1.70
  -5 -10  -3   54.29    3.60
  -5 -10  -3   53.69    3.10
   5  10   3   49.80    3.70
   5  10   3   51.59    3.30
   5  10   3   55.29    3.80
  -6 -10  -3    1.80    1.60
  -6 -10  -3    4.10    0.70
   6  10   3    3.40    1.40
   6  10   3    5.00    1.10
  -7 -10  -3   30.90    2.80
   7  10   3   31.40    2.80
   7  10   3   33.30    2.40
  -8 -10  -3    0.20    1.80
   8  10   3    0.40    1.00
   8  10   3    0.20    1.80
  -9 -10  -3    5.50    2.00
   9  10   3    5.90    1.30
   9  10   3    7.10    2.20
 -10 -10  -3    1.50    2.00
  10  10   3    0.20    2.00
  10  10   3    0.70    1.30
   3 -11  -3   13.30    2.90
  -3  11   3   17.00    2.20
   2 -11  -3    0.70    2.50
  -2  11   3   -0.20    1.80
  -2  11   3   -0.10    2.40
   1 -11  -3    0.70    1.80
  -1  11   3    2.70    2.20
   0 -11  -3    0.50    1.90
   0  11   3   -1.80    1.90
  -1 -11  -3    0.00    1.40
  -1 -11  -3   -0.10    1.60
   1  11   3    0.40    1.90
  -2 -11  -3   15.90    1.80
  -2 -11  -3   12.10    2.20
   2  11   3   15.20    2.30
  -3 -11  -3    0.40    1.40
  -3 -11  -3    0.60    1.20
   3  11   3    0.60    1.80
   3  11   3   -0.20    1.50
  -4 -11  -3    8.60    1.80
  -4 -11  -3    9.10    1.30
   4  11   3   11.00    1.90
   4  11   3   12.60    2.30
   4  11   3   13.70    1.70
  -5 -11  -3    8.90    1.90
  -5 -11  -3   10.10    1.20
   5  11   3    9.80    1.50
   5  11   3    8.60    2.00
  -6 -11  -3    9.40    1.10
  -6 -11  -3    8.60    2.00
   6  11   3   13.80    2.30
   6  11   3   11.70    1.60
  -7 -11  -3    2.30    1.80
   7  11   3    0.70    1.30
   7  11   3    1.60    1.80
  -8 -11  -3   11.60    2.50
   8  11   3    9.30    1.60
   8  11   3    8.70    2.40
  -9 -11  -3   -1.20    2.00
   9  11   3    0.10    1.50
  -1  12   3   -1.20    4.70
   0 -12  -3   -0.80    2.10
   0  12   3    0.50    2.30
  -1 -12  -3    8.80    2.50
  -1 -12  -3    6.90    1.90
   1  12   3    7.40    2.40
  -2 -12  -3    6.50    1.80
  -2 -12  -3    2.90    2.00
   2  12   3    8.70    2.50
  -3 -12  -3    0.50    1.40
  -3 -12  -3    0.50    1.80
   3  12   3    0.20    2.10
  -4 -12  -3   -0.40    2.00
  -4 -12  -3    0.30    1.30
   4  12   3    0.10    1.70
  -5 -12  -3    1.20    2.10
  -5 -12  -3    0.90    1.20
   5  12   3   -0.40    1.60
   5  12   3    0.90    1.80
  -6 -12  -3    1.70    2.00
  -6 -12  -3    0.80    1.00
   6  12   3   -1.40    2.00
   6  12   3   -0.20    1.60
  -7 -12  -3    2.90    2.40
   7  12   3    1.80    2.30
   7  12   3    1.10    1.50
   7  11  -4    3.80    1.90
  -7 -11   4    3.90    1.00
   6  11  -4    0.60    1.70
   6  11  -4   -0.90    2.20
  -6 -11   4    1.50    2.30
  -6 -11   4    0.70    1.10
   5  11  -4   23.10    2.90
  -5 -11   4   21.30    2.00
  -5 -11   4   23.30    3.00
   4  11  -4   11.40    2.40
  -4 -11   4    9.90    1.70
  -4 -11   4   11.70    2.60
   3  11  -4    3.60    2.10
  -3 -11   4    4.20    2.20
  -3 -11   4    3.60    1.70
  -2 -11   4    0.10    1.70
  -2 -11   4    0.40    2.10
  -1 -11   4    2.50    1.90
   8  10  -4   23.90    2.80
   8  10  -4   18.40    2.00
  -8 -10   4   16.80    2.60
   7  10  -4    0.00    1.40
   7  10  -4    0.10    1.80
  -7 -10   4    0.10    2.10
  -7 -10   4    0.50    0.70
   6  10  -4    2.60    1.90
   6  10  -4    6.80    1.40
  -6 -10   4    3.50    1.00
  -6 -10   4    2.90    2.00
   5  10  -4    8.30    1.50
   5  10  -4    8.10    1.80
  -5 -10   4    7.20    1.20
  -5 -10   4   10.00    2.10
   4  10  -4    0.60    1.50
  -4 -10   4   -0.40    1.60
  -4 -10   4   -0.40    1.10
   3  10  -4    0.70    1.60
  -3 -10   4    0.50    1.30
  -3 -10   4    2.70    1.80
   2  10  -4   18.00    2.30
  -2 -10   4   21.10    2.30
  -2 -10   4   26.90    2.50
  -1 -10   4    0.00    1.50
  -1 -10   4    0.30    1.70
  -1  10  -4   -0.40    2.00
  -2  10  -4   12.10    2.50
  -2  10  -4   13.70    2.00
  -3  10  -4    1.10    2.60
  -3  10  -4    1.80    1.70
   9   9  -4    2.50    1.30
   9   9  -4    4.20    2.10
  -9  -9   4    2.30    2.40
   8   9  -4    1.00    1.70
   8   9  -4   -0.40    1.10
  -8  -9   4    1.90    2.00
   7   9  -4    0.00    1.10
   7   9  -4    0.10    1.50
  -7  -9   4    0.40    1.60
   6   9  -4   21.50    2.00
   6   9  -4   18.80    2.20
  -6  -9   4   24.00    2.40
  -6  -9   4   20.20    1.60
   5   9  -4   15.10    1.60
   5   9  -4   23.50    2.40
  -5  -9   4   23.40    2.40
  -5  -9   4   20.40    1.70
   4   9  -4    1.40    1.30
   4   9  -4    1.10    1.10
  -4  -9   4    0.60    1.30
  -4  -9   4    1.60    1.00
   3   9  -4    5.90    1.20
   3   9  -4    9.30    1.70
  -3  -9   4    4.40    1.20
  -3  -9   4    4.40    1.60
   2   9  -4    0.90    1.20
  -2  -9   4    0.70    1.10
  -2  -9   4    1.90    1.40
   1   9  -4   51.19    3.50
  -1  -9   4   57.09    3.70
  -1  -9   4   60.99    3.80
   0   9  -4   -0.30    1.50
   0  -9   4    0.20    1.40
  -1   9  -4   -0.40    1.20
  -1   9  -4    0.40    1.60
  -2   9  -4   -0.20    1.20
  -2   9  -4    2.00    1.70
  -3   9  -4   21.10    2.10
  -3   9  -4   20.20    2.70
  -4   9  -4   -0.40    2.30
  -4   9  -4    0.30    1.40
  10   8  -4   -0.80    1.90
  10   8  -4    1.80    1.20
 -10  -8   4    1.10    2.10
   9   8  -4    5.60    1.30
   9   8  -4    4.60    2.10
  -9  -8   4    5.20    2.00
   8   8  -4   27.60    2.20
   8   8  -4   32.50    3.10
  -8  -8   4   31.60    3.00
   7   8  -4   14.40    1.40
   7   8  -4   13.60    1.80
  -7  -8   4   12.10    1.80
   6   8  -4    4.00    1.00
   6   8  -4    0.80    1.20
  -6  -8   4    1.30    1.30
  -6  -8   4    3.30    0.70
   5   8  -4    7.80    1.10
   5   8  -4    7.80    1.50
  -5  -8   4    8.40    1.00
  -5  -8   4   11.10    1.50
   4   8  -4    0.70    1.20
   4   8  -4    0.60    0.90
  -4  -8   4    0.40    0.80
  -4  -8   4    1.00    1.20
   3   8  -4   11.00    1.30
   3   8  -4   12.10    1.60
  -3  -8   4   11.90    1.60
  -3  -8   4   11.30    1.30
   2   8  -4   95.99    5.40
   2   8  -4   89.09    5.10
  -2  -8   4   98.49    5.20
  -2  -8   4   91.99    5.30
   1   8  -4   13.00    1.70
   1   8  -4   14.50    1.70
  -1  -8   4   12.00    1.50
  -1  -8   4   14.70    1.70
   0   8  -4    0.10    1.10
   0   8  -4    0.50    1.30
   0   8  -4   -0.30    1.10
   0  -8   4    1.10    1.10
   0  -8   4   -0.30    1.20
  -1   8  -4   13.00    1.90
  -1   8  -4   11.20    1.50
   1  -8   4   12.10    1.70
  -2   8  -4    5.40    1.60
  -3   8  -4   16.30    2.20
  -3   8  -4   23.10    2.00
  -4   8  -4    1.70    1.70
  -4   8  -4   -0.40    1.10
  -5   8  -4   -0.60    1.10
  -5   8  -4    0.30    2.20
  -6   8  -4    0.50    2.50
  -6   8  -4    0.10    1.20
   6  -8   4    0.30    1.90
  11   7  -4    2.30    2.40
  10   7  -4    0.50    1.90
  10   7  -4    1.10    1.00
 -10  -7   4   -0.40    1.90
   9   7  -4    0.70    0.90
   9   7  -4    0.10    1.70
  -9  -7   4   -0.90    1.80
   8   7  -4   -0.20    0.80
   8   7  -4    0.10    1.50
  -8  -7   4   -0.20    1.40
   7   7  -4   63.09    3.50
   7   7  -4   57.39    3.90
  -7  -7   4   61.89    4.00
   6   7  -4   16.50    1.50
   6   7  -4   20.90    2.10
  -6  -7   4   18.60    1.20
  -6  -7   4   18.80    1.90
   5   7  -4   25.40    2.20
   5   7  -4   26.10    1.90
  -5  -7   4   29.40    2.30
  -5  -7   4   26.40    1.70
   4   7  -4    5.10    1.20
   4   7  -4    5.90    0.90
  -4  -7   4    4.90    0.80
  -4  -7   4    6.20    1.30
   3   7  -4  152.38    8.30
   3   7  -4  157.68    8.50
  -3  -7   4  167.38    8.40
  -3  -7   4  162.18    8.30
   2   7  -4  385.46   19.40
   2   7  -4  370.66   19.20
  -2  -7   4  391.86   19.40
  -2  -7   4  377.16   19.20
   1   7  -4  124.59    7.00
   1   7  -4  138.49    6.90
   1   7  -4  130.79    7.00
  -1  -7   4  132.99    7.00
  -1  -7   4  129.09    6.90
   0   7  -4   -0.10    0.90
   0   7  -4   -0.50    0.90
   0   7  -4   -0.10    1.00
   0  -7   4    0.60    0.90
   0  -7   4    1.20    1.00
  -1   7  -4   16.40    1.60
  -1   7  -4   18.30    1.80
  -1   7  -4   18.00    1.90
   1  -7   4   20.00    1.80
  -2   7  -4   95.19    5.50
  -3   7  -4    0.60    0.90
  -3   7  -4   -0.20    1.30
   3  -7   4    0.60    1.10
  -4   7  -4    1.10    1.60
  -4   7  -4    0.30    0.90
   4  -7   4    0.30    1.20
  -5   7  -4    3.10    1.00
  -5   7  -4    4.80    1.70
   5  -7   4    7.10    1.50
  -6   7  -4    2.00    2.10
  -6   7  -4    1.30    1.00
   6  -7   4    1.70    1.50
  -7   7  -4    0.40    1.00
  -7   7  -4   -0.10    2.10
   7  -7   4   -0.20    1.60
  11   6  -4    1.20    2.40
  11   6  -4    0.90    1.10
 -11  -6   4   -0.20    2.40
  10   6  -4    0.50    0.90
  10   6  -4   -0.30    1.70
  10   6  -4   -0.60    1.80
 -10  -6   4   -0.30    1.80
   9   6  -4    9.70    1.90
   9   6  -4   10.20    1.10
  -9  -6   4   12.60    2.10
   8   6  -4    0.30    0.70
   8   6  -4   -1.00    1.30
  -8  -6   4   -0.30    1.30
   7   6  -4    0.30    1.10
   7   6  -4    0.90    0.70
  -7  -6   4   -0.10    1.20
   6   6  -4   13.30    1.10
   6   6  -4    7.00    1.40
  -6  -6   4    9.90    1.40
  -6  -6   4   10.70    0.80
   5   6  -4    0.40    0.60
   5   6  -4    0.20    0.90
  -5  -6   4    0.40    0.50
  -5  -6   4    0.80    1.00
   4   6  -4   39.30    2.50
   4   6  -4   37.00    2.30
  -4  -6   4   40.20    2.50
  -4  -6   4   37.60    2.20
   3   6  -4   38.90    2.30
   3   6  -4   40.40    2.60
  -3  -6   4   35.00    2.50
  -3  -6   4   39.00    2.30
   2   6  -4   49.80    3.00
   2   6  -4   58.39    3.00
   2   6  -4   53.69    3.10
  -2  -6   4   47.40    3.10
  -2  -6   4   51.69    3.00
   1   6  -4    8.60    1.10
   1   6  -4    9.50    1.10
   1   6  -4    6.40    0.90
   1   6  -4    7.70    1.10
  -1  -6   4    5.60    0.90
  -1  -6   4    7.40    1.00
   0   6  -4   54.19    3.40
   0   6  -4   46.20    2.90
   0   6  -4   49.20    2.80
   0   6  -4   47.10    2.80
   0  -6   4   46.30    2.80
   0  -6   4   45.40    2.80
  -1   6  -4   49.70    3.10
  -1   6  -4   48.70    3.00
   1  -6   4   51.79    3.00
   1  -6   4   51.79    3.00
   1  -6   4   48.30    3.00
  -2   6  -4  101.99    5.20
  -2   6  -4   94.09    5.40
   2  -6   4   99.29    5.20
   2  -6   4   90.29    5.20
  -3   6  -4   49.50    2.90
  -3   6  -4   47.80    3.20
   3  -6   4   48.20    3.00
  -4   6  -4    1.40    1.40
  -4   6  -4    0.40    0.80
   4  -6   4    1.70    0.90
  -5   6  -4    0.00    0.70
  -5   6  -4    0.70    1.30
   5  -6   4    0.70    1.00
  -6   6  -4   23.00    2.60
  -6   6  -4   17.30    1.60
   6  -6   4   23.20    2.00
  -7   6  -4    4.90    1.90
  -7   6  -4    6.00    0.90
   7  -6   4    6.40    1.50
  -8   6  -4    3.90    2.90
   8  -6   4    3.00    1.60
  11   5  -4   30.50    3.30
  11   5  -4   26.20    2.10
 -11  -5   4   24.50    3.20
  10   5  -4    1.90    1.70
  10   5  -4    1.60    1.80
  10   5  -4    2.90    0.90
 -10  -5   4    2.30    1.70
   9   5  -4   -1.30    1.40
   9   5  -4    0.30    0.70
  -9  -5   4   -0.30    1.30
   8   5  -4    2.10    1.20
   8   5  -4    1.00    0.70
  -8  -5   4    2.00    1.40
   7   5  -4   28.00    2.30
   7   5  -4   26.70    1.80
  -7  -5   4   27.80    2.20
   6   5  -4   -0.30    0.90
   6   5  -4    0.40    0.50
  -6  -5   4    0.90    1.10
   5   5  -4    6.70    1.10
   5   5  -4    6.80    0.80
  -5  -5   4   10.30    1.20
  -5  -5   4    7.40    0.70
   4   5  -4    1.70    0.50
   4   5  -4    1.10    0.80
  -4  -5   4    3.40    0.80
  -4  -5   4    2.90    0.50
   3   5  -4    7.20    0.80
   3   5  -4    6.80    1.00
  -3  -5   4    7.90    0.80
  -3  -5   4    8.10    1.00
   2   5  -4    0.70    0.70
   2   5  -4    0.50    0.50
   2   5  -4    0.50    0.60
   2   5  -4    0.60    0.60
  -2  -5   4    0.90    0.70
  -2  -5   4   -0.10    0.50
   1   5  -4    3.70    0.70
   1   5  -4    4.40    0.80
   1   5  -4    4.40    0.80
   1   5  -4    3.00    0.60
  -1  -5   4    3.60    0.70
  -1  -5   4    4.60    0.80
  -1  -5   4    3.70    0.70
   0   5  -4    0.20    0.50
   0   5  -4    0.90    0.70
   0   5  -4    0.50    0.70
   0   5  -4    0.60    0.60
   0  -5   4    0.20    0.60
   0  -5   4    0.20    0.60
   0  -5   4    0.80    0.70
  -1   5  -4   12.80    1.40
  -1   5  -4   14.60    1.30
  -1   5  -4   12.60    1.20
   1  -5   4   12.80    1.30
   1  -5   4   15.30    1.30
   1  -5   4   13.00    1.20
  -2   5  -4   10.00    1.10
  -2   5  -4   14.30    1.40
  -2   5  -4   12.00    1.20
   2  -5   4   12.50    1.30
   2  -5   4   14.60    1.30
  -3   5  -4    1.00    0.60
  -3   5  -4    1.50    0.80
  -3   5  -4    0.90    0.90
   3  -5   4    0.50    0.90
   3  -5   4    1.60    0.70
  -4   5  -4   41.80    2.40
  -4   5  -4   37.40    2.90
   4  -5   4   41.30    2.60
  -5   5  -4    4.80    0.80
  -5   5  -4    4.40    1.40
   5  -5   4    2.60    0.90
  -6   5  -4    6.40    1.70
  -6   5  -4    9.10    0.90
   6  -5   4   11.70    1.30
  -7   5  -4   14.60    2.30
   7  -5   4   13.40    1.50
  -8   5  -4   -0.80    1.80
   8  -5   4    0.20    1.30
  11   4  -4    1.50    2.20
  11   4  -4    1.60    1.10
 -11  -4   4    2.30    2.20
  10   4  -4   43.90    2.60
  10   4  -4   37.90    3.30
 -10  -4   4   40.90    3.30
   9   4  -4    1.20    0.70
   9   4  -4    2.10    1.50
   9   4  -4    2.60    1.30
  -9  -4   4    3.60    1.60
   8   4  -4   22.20    1.50
   8   4  -4   23.20    2.20
  -8  -4   4   23.20    2.30
   7   4  -4   16.50    1.30
   7   4  -4   20.30    1.90
  -7  -4   4   17.30    1.70
   6   4  -4   -0.50    0.80
   6   4  -4    0.20    0.50
  -6  -4   4    0.30    0.90
   5   4  -4  253.57   13.20
   5   4  -4  264.17   13.00
  -5  -4   4  257.47   12.90
  -5  -4   4  260.87   12.90
  -5  -4   4  250.57   13.20
   4   4  -4    5.60    1.00
   4   4  -4    5.90    0.70
  -4  -4   4    6.20    0.60
  -4  -4   4    8.00    0.80
  -4  -4   4    5.70    0.90
   3   4  -4    0.30    0.60
   3   4  -4    0.00    0.60
   3   4  -4    0.50    0.40
   3   4  -4    0.20    0.50
  -3  -4   4   -0.50    0.60
  -3  -4   4    0.40    0.40
   2   4  -4   58.99    3.00
   2   4  -4   56.29    3.00
   2   4  -4   55.39    2.90
   2   4  -4   50.59    3.10
  -2  -4   4   59.49    3.00
  -2  -4   4   53.79    3.10
  -2  -4   4   51.69    3.00
   1   4  -4  122.39    6.30
   1   4  -4  127.49    6.40
   1   4  -4  126.09    6.30
   1   4  -4  119.99    6.30
  -1  -4   4  118.49    6.30
  -1  -4   4  111.99    6.30
  -1  -4   4  127.59    6.30
   0   4  -4   22.90    1.30
   0   4  -4   20.40    1.30
   0   4  -4   16.90    1.40
   0   4  -4   20.30    1.30
   0  -4   4   17.00    1.30
   0  -4   4   16.90    1.30
   0  -4   4   19.90    1.30
  -1   4  -4   36.10    2.30
  -1   4  -4   37.50    2.30
  -1   4  -4   41.90    2.30
   1  -4   4   44.00    2.30
   1  -4   4   36.80    2.30
   1  -4   4   38.70    2.20
  -2   4  -4    1.80    0.70
  -2   4  -4    1.80    0.70
  -2   4  -4    0.80    0.50
   2  -4   4    0.70    0.60
   2  -4   4    1.40    0.80
   2  -4   4    1.80    0.60
  -3   4  -4    1.10    0.70
  -3   4  -4    0.30    0.80
  -3   4  -4    1.10    0.50
   3  -4   4    1.10    0.80
   3  -4   4    0.90    0.60
  -4   4  -4   73.59    4.20
  -4   4  -4   69.69    3.80
   4  -4   4   74.69    3.90
  -5   4  -4   58.49    3.20
  -5   4  -4   61.59    3.80
   5  -4   4   60.29    3.40
  -6   4  -4   18.20    2.00
  -6   4  -4   15.00    1.10
   6  -4   4   14.60    1.50
  -7   4  -4    3.70    1.50
   7  -4   4    2.80    0.90
  -8   4  -4   -0.10    1.60
   8  -4   4    1.20    1.00
  -9   4  -4    5.00    2.30
   9  -4   4    5.70    1.30
  11   3  -4    3.50    2.00
  11   3  -4    4.00    1.10
 -11  -3   4    3.20    2.00
  10   3  -4    1.70    0.80
  10   3  -4    0.50    1.60
 -10  -3   4    0.80    1.50
   9   3  -4   10.20    1.00
   9   3  -4   12.40    1.80
  -9  -3   4   11.60    1.80
   8   3  -4   21.00    2.00
   8   3  -4   25.40    2.10
   8   3  -4   22.10    1.50
  -8  -3   4   22.10    2.10
   7   3  -4    0.30    0.50
   7   3  -4    1.30    1.00
   7   3  -4    1.70    1.00
  -7  -3   4    0.50    0.90
   6   3  -4    2.70    0.50
   6   3  -4    4.30    1.00
  -6  -3   4    1.90    0.90
   5   3  -4    2.30    0.50
   5   3  -4    2.90    0.80
  -5  -3   4    1.50    0.80
   4   3  -4  149.69    7.80
   4   3  -4  145.89    7.60
  -4  -3   4  154.28    7.50
  -4  -3   4  145.49    7.80
  -4  -3   4  151.68    7.50
   3   3  -4  120.99    6.10
   3   3  -4  118.39    6.20
  -3  -3   4  113.19    6.20
  -3  -3   4  126.39    6.10
  -3  -3   4  115.19    6.00
   2   3  -4  177.98    9.70
   2   3  -4  194.88    9.60
   2   3  -4  202.88    9.50
  -2  -3   4  182.78    9.60
  -2  -3   4  189.58    9.70
   1   3  -4   24.60    1.50
   1   3  -4   23.30    1.30
   1   3  -4   22.60    1.40
  -1  -3   4   20.40    1.40
  -1  -3   4   22.30    1.40
  -1  -3   4   23.20    1.40
   0   3  -4  274.37   13.60
   0   3  -4  271.27   13.50
   0   3  -4  263.27   13.60
   0   3  -4  274.67   13.50
   0  -3   4  271.57   13.50
   0  -3   4  264.07   13.50
   0  -3   4  265.77   13.60
  -1   3  -4  177.98    8.90
  -1   3  -4  167.88    8.80
  -1   3  -4  179.68    8.80
  -1   3  -4  166.28    8.90
   1  -3   4  174.98    8.80
   1  -3   4  171.78    8.80
   1  -3   4  182.08    8.90
  -2   3  -4   69.69    4.00
  -2   3  -4   70.09    3.90
  -2   3  -4   76.39    4.00
   2  -3   4   75.49    4.00
   2  -3   4   77.19    3.90
   2  -3   4   79.09    3.90
  -3   3  -4  503.25   25.80
  -3   3  -4  499.45   26.00
  -3   3  -4  520.15   25.90
   3  -3   4  539.55   25.80
   3  -3   4  519.85   25.80
  -4   3  -4   35.00    1.90
  -4   3  -4   32.30    2.30
  -4   3  -4   35.30    2.10
   4  -3   4   34.90    2.10
   4  -3   4   34.70    2.00
  -5   3  -4   61.39    3.20
  -5   3  -4   57.59    3.60
   5  -3   4   61.09    3.30
  -6   3  -4    7.00    1.40
  -6   3  -4    6.10    0.60
   6  -3   4    4.50    0.80
  -7   3  -4   12.90    1.90
   7  -3   4   10.80    1.10
  -8   3  -4    0.70    1.40
   8  -3   4   -0.10    0.80
  -9   3  -4   11.80    2.20
   9  -3   4   14.10    1.50
 -10   3  -4   -1.00    2.30
  10  -3   4    0.90    1.20
  11   2  -4    1.30    2.20
  11   2  -4    1.90    1.10
  10   2  -4    2.80    0.80
  10   2  -4    2.30    1.70
   9   2  -4    8.60    1.60
   9   2  -4   12.20    1.20
  -9  -2   4    8.60    1.60
   8   2  -4   26.00    2.30
   8   2  -4   26.50    1.70
  -8  -2   4   23.00    2.30
   7   2  -4    6.50    0.70
   7   2  -4    8.10    1.20
   7   2  -4    6.70    1.10
  -7  -2   4    8.20    1.30
   6   2  -4   16.90    1.10
   6   2  -4   12.10    1.40
   6   2  -4   18.70    1.50
  -6  -2   4   16.60    1.60
   5   2  -4  127.79    6.70
   5   2  -4  124.79    6.50
  -5  -2   4  124.99    6.80
  -5  -2   4  137.89    6.60
   4   2  -4    0.20    0.30
   4   2  -4    0.40    0.40
   4   2  -4   -0.10    0.30
   4   2  -4    0.20    0.50
  -4  -2   4    0.00    0.60
  -4  -2   4    0.30    0.30
  -4  -2   4    0.10    0.30
   3   2  -4  523.75   27.50
   3   2  -4  552.64   27.60
  -3  -2   4  564.64   27.50
  -3  -2   4  563.24   27.50
  -3  -2   4  551.74   27.60
   2   2  -4    0.80    0.30
   2   2  -4    1.30    0.40
   2   2  -4    1.50    0.50
  -2  -2   4    1.20    0.30
  -2  -2   4    0.60    0.40
   1   2  -4  194.38    9.80
   1   2  -4  201.68    9.80
   1   2  -4  188.98    9.90
   1   2  -4  197.48    9.80
  -1  -2   4  187.98    9.80
  -1  -2   4  196.58    9.80
  -1  -2   4  199.68    9.80
   0   2  -4    2.90    0.40
   0   2  -4    2.60    0.40
   0   2  -4    2.80    0.40
   0   2  -4    3.00    0.50
   0  -2   4    2.30    0.40
   0  -2   4    2.10    0.40
   0  -2   4    2.40    0.50
  -1   2  -4   21.80    1.20
  -1   2  -4   18.10    1.20
  -1   2  -4   19.90    1.20
  -1   2  -4   18.30    1.20
   1  -2   4   20.90    1.20
   1  -2   4   18.10    1.20
   1  -2   4   19.00    1.10
  -2   2  -4    4.40    0.60
  -2   2  -4    4.90    0.50
  -2   2  -4    3.40    0.70
   2  -2   4    4.60    0.50
   2  -2   4    5.10    0.60
   2  -2   4    3.90    0.50
  -3   2  -4  280.57   13.80
  -3   2  -4  272.27   14.00
  -3   2  -4  272.67   13.90
  -3   2  -4  269.47   13.80
   3  -2   4  283.97   13.80
   3  -2   4  274.47   13.80
  -4   2  -4   21.80    1.20
  -4   2  -4   20.80    1.40
  -4   2  -4   21.00    1.30
  -4   2  -4   21.10    1.70
   4  -2   4   22.40    1.30
   4  -2   4   20.90    1.40
  -5   2  -4    3.80    0.40
  -5   2  -4    3.80    1.00
  -5   2  -4    3.80    0.80
  -5   2  -4    3.50    0.40
   5  -2   4    3.10    0.60
   5  -2   4    2.70    0.90
  -6   2  -4  285.07   14.60
   6  -2   4  282.87   14.30
  -7   2  -4    0.80    1.30
   7  -2   4    0.50    0.60
  -8   2  -4    4.50    1.40
   8  -2   4    7.80    0.90
  -9   2  -4   -0.20    1.70
   9  -2   4    0.70    0.80
 -10   2  -4   -0.50    1.90
  10  -2   4    1.40    1.00
  11   1  -4   -0.40    1.10
  11   1  -4   -0.20    2.30
  10   1  -4    3.60    0.90
  10   1  -4    3.30    1.70
   9   1  -4    0.50    0.70
   9   1  -4    0.30    1.40
   8   1  -4    1.70    1.20
   8   1  -4    2.50    0.70
   7   1  -4    1.10    1.10
   7   1  -4    2.10    0.60
  -7  -1   4    2.70    1.20
   6   1  -4   -0.10    0.80
   6   1  -4    0.40    0.70
   6   1  -4    0.70    0.40
  -6  -1   4    0.40    0.60
  -6  -1   4    0.90    0.80
   5   1  -4   23.30    1.70
   5   1  -4   26.40    1.50
   5   1  -4   25.00    1.70
   5   1  -4   25.70    1.60
  -5  -1   4   29.80    1.60
  -5  -1   4   26.70    1.80
   4   1  -4  543.45   27.10
   4   1  -4  541.15   27.00
   4   1  -4  524.85   27.00
   4   1  -4  530.85   27.20
  -4  -1   4  534.45   27.20
  -4  -1   4  547.65   27.00
  -4  -1   4  559.24   27.00
  -4  -1   4  552.74   27.00
   3   1  -4   15.50    1.20
   3   1  -4   15.50    1.10
   3   1  -4   16.20    1.00
  -3  -1   4   16.90    1.00
  -3  -1   4   16.10    1.20
  -3  -1   4   17.90    1.00
  -3  -1   4   18.80    1.00
   2   1  -4  401.96   20.00
   2   1  -4  408.66   20.00
  -2  -1   4  378.16   20.00
  -2  -1   4  410.06   20.00
   1   1  -4  172.68    8.50
   1   1  -4  172.38    8.60
   1   1  -4  165.38    8.60
   1   1  -4  174.78    8.60
  -1  -1   4  171.28    8.50
  -1  -1   4  171.28    8.60
  -1  -1   4  168.58    8.60
   0   1  -4  122.99    6.10
   0   1  -4  118.19    6.10
   0   1  -4  120.39    6.10
   0   1  -4  120.19    6.10
   0  -1   4  114.09    6.10
   0  -1   4  123.79    6.00
   0  -1   4  120.19    6.10
  -1   1  -4 1765.32   89.89
  -1   1  -4 1849.52   89.79
  -1   1  -4 1793.32   89.79
  -1   1  -4 1760.72   89.89
   1  -1   4 1772.62   89.79
   1  -1   4 1879.01   89.89
   1  -1   4 1835.12   89.79
  -2   1  -4  225.48   11.30
  -2   1  -4  224.08   11.20
  -2   1  -4  222.48   11.30
   2  -1   4  226.18   11.20
   2  -1   4  222.98   11.20
  -3   1  -4    2.60    0.60
  -3   1  -4    3.50    0.40
  -3   1  -4    4.10    0.40
  -3   1  -4    3.20    0.70
   3  -1   4    2.50    0.40
   3  -1   4    3.20    0.40
  -4   1  -4   41.90    2.40
  -4   1  -4   44.30    2.20
  -4   1  -4   43.70    2.20
  -4   1  -4   38.90    2.50
   4  -1   4   41.10    2.30
   4  -1   4   41.20    2.30
   4  -1   4   40.00    2.30
  -5   1  -4  121.49    6.10
  -5   1  -4  117.99    6.20
   5  -1   4  114.09    6.00
   5  -1   4  114.29    5.90
  -6   1  -4    1.40    0.90
  -6   1  -4    0.50    0.80
   6  -1   4    1.80    0.50
  -7   1  -4  122.89    6.80
   7  -1   4  126.89    6.40
  -8   1  -4   23.90    2.50
   8  -1   4   29.40    1.80
  -9   1  -4    0.60    1.40
   9  -1   4    0.20    0.70
 -10   1  -4    0.00    1.90
  10  -1   4    1.80    0.90
 -11   1  -4    1.60    2.50
  11  -1   4    0.90    1.20
  11   0  -4    2.60    1.20
  11   0  -4    1.10    2.30
  10   0  -4   -0.40    0.90
  10   0  -4    0.90    1.90
   9   0  -4    9.00    1.10
   9   0  -4    9.40    1.90
   8   0  -4   48.60    3.20
   8   0  -4   49.10    2.80
   7   0  -4  110.89    5.70
   7   0  -4  105.79    6.00
  -7   0   4  114.59    6.10
   6   0  -4    0.40    0.80
   6   0  -4    1.40    0.50
  -6   0   4    1.90    0.80
   5   0  -4    1.40    0.80
   5   0  -4    1.50    0.40
   5   0  -4    1.40    0.50
  -5   0   4    0.50    0.60
   4   0  -4   59.79    3.20
   4   0  -4   61.29    3.20
   4   0  -4   62.09    3.30
   4   0  -4   56.09    3.40
  -4   0   4   62.79    3.30
  -4   0   4   62.49    3.40
  -4   0   4   64.09    3.10
   3   0  -4   50.39    2.70
   3   0  -4   49.00    2.70
   3   0  -4   49.10    2.60
  -3   0   4   50.39    2.60
  -3   0   4   50.59    2.60
  -3   0   4   46.80    2.70
  -3   0   4   51.19    2.60
   2   0  -4 1120.59   56.39
   2   0  -4 1153.28   56.39
   2   0  -4 1147.39   56.39
  -2   0   4 1120.89   56.39
  -2   0   4 1110.29   56.39
  -2   0   4 1149.69   56.39
   1   0  -4  684.33   34.50
   1   0  -4  697.93   34.50
   1   0  -4  713.33   34.50
   1   0  -4  689.53   34.50
  -1   0   4  680.63   34.50
  -1   0   4  687.43   34.50
  -1   0   4  686.93   34.50
  -1   0   4  705.53   34.50
   0   0  -4 1570.44   78.39
   0   0  -4 1607.84   78.39
   0   0  -4 1582.34   78.39
   0   0  -4 1593.64   78.39
   0   0  -4 1551.54   78.39
   0   0   4 1623.24   78.39
   0   0   4 1523.05   78.39
   0   0   4 1568.24   78.39
  -1   0  -4   82.69    4.10
  -1   0  -4   75.89    4.00
  -1   0  -4   75.49    4.00
   1   0   4   79.19    4.00
   1   0   4   78.19    4.00
  -2   0  -4  188.28    9.20
  -2   0  -4  190.78    9.20
  -2   0  -4  180.88    9.30
  -2   0  -4  174.58    9.30
   2   0   4  185.18    9.20
  -3   0  -4  170.98    8.70
  -3   0  -4  171.98    8.50
  -3   0  -4  170.18    8.70
  -3   0  -4  171.48    8.50
   3   0   4  164.18    8.60
   3   0   4  174.78    8.60
   3   0   4  172.98    8.60
  -4   0  -4  535.55   26.10
  -4   0  -4  516.45   26.10
   4   0   4  525.75   25.90
   4   0   4  519.95   25.90
   4   0   4  505.85   25.90
  -5   0  -4   83.99    4.50
  -5   0  -4   89.19    4.40
   5   0   4   79.49    4.20
   5   0   4   81.99    4.30
   5   0   4   80.19    4.20
  -6   0  -4    5.70    0.90
  -6   0  -4    3.10    1.00
   6   0   4    3.60    0.80
   6   0   4    3.30    0.50
  -7   0  -4   17.60    1.70
  -7   0  -4   16.60    1.60
   7   0   4   16.40    1.10
  -8   0  -4    0.10    1.20
   8   0   4    0.90    0.50
  -9   0  -4   11.70    1.90
   9   0   4    9.30    0.90
 -10   0  -4    5.50    1.90
  10   0   4    8.10    0.90
 -11   0  -4    1.20    2.10
  11   0   4    1.30    0.90
  11  -1  -4    1.70    2.20
  11  -1  -4    2.20    1.30
  10  -1  -4    4.30    2.00
  10  -1  -4    3.60    1.10
   9  -1  -4    1.40    0.90
   9  -1  -4    2.00    1.40
   8  -1  -4    7.90    1.00
   8  -1  -4   10.30    1.70
   7  -1  -4   10.60    1.00
   7  -1  -4   11.40    1.60
  -7   1   4   13.70    1.50
   6  -1  -4   25.70    2.00
   6  -1  -4   22.60    1.50
  -6   1   4   24.30    1.80
   5  -1  -4   68.39    4.20
   5  -1  -4   74.39    4.00
  -5   1   4   77.19    3.80
  -5   1   4   77.89    3.80
  -5   1   4   78.59    4.10
   4  -1  -4  547.05   27.40
   4  -1  -4  540.75   27.30
   4  -1  -4  553.94   27.30
  -4   1   4  549.65   27.20
  -4   1   4  535.85   27.20
  -4   1   4  555.44   27.40
   3  -1  -4   36.20    2.00
   3  -1  -4   37.60    1.90
   3  -1  -4   33.30    2.10
  -3   1   4   37.50    1.90
  -3   1   4   35.50    1.90
  -3   1   4   34.20    2.00
   2  -1  -4  117.59    5.70
   2  -1  -4  111.49    5.70
   2  -1  -4  110.19    5.80
  -2   1   4  114.89    5.80
  -2   1   4  109.39    5.70
   1  -1  -4 7794.02  381.06
   1  -1  -4 7594.34  381.16
   1  -1  -4 7478.25  381.26
  -1   1   4 7532.65  381.36
  -1   1   4 7876.11  381.16
  -1   1   4 7751.12  381.16
   0  -1  -4    7.40    0.60
   0  -1  -4    7.70    0.60
   0  -1  -4    8.10    0.60
   0  -1  -4    7.70    0.60
   0   1   4    6.80    0.60
   0   1   4    8.10    0.60
   0   1   4    7.30    0.60
  -1  -1  -4  552.64   27.60
  -1  -1  -4  555.14   27.50
  -1  -1  -4  575.74   27.60
  -1  -1  -4  550.74   27.60
   1   1   4  544.65   27.60
   1   1   4  542.75   27.60
  -2  -1  -4  560.64   26.90
  -2  -1  -4  546.75   27.00
  -2  -1  -4  547.25   26.90
  -2  -1  -4  512.25   27.00
  -2  -1  -4  557.14   26.90
   2   1   4  519.35   27.00
   2   1   4  541.95   26.90
  -3  -1  -4  448.26   22.20
  -3  -1  -4  460.15   22.10
  -3  -1  -4  438.86   22.20
   3   1   4  426.36   22.10
   3   1   4  445.16   22.10
  -4  -1  -4  208.98   10.40
  -4  -1  -4  202.38   10.50
  -4  -1  -4  213.18   10.60
   4   1   4  206.48   10.30
   4   1   4  203.98   10.30
  -5  -1  -4   14.00    1.00
  -5  -1  -4   13.70    1.20
  -5  -1  -4   12.60    1.20
   5   1   4   10.70    0.70
   5   1   4   11.70    0.70
   5   1   4   10.00    1.00
  -6  -1  -4   26.60    1.60
  -6  -1  -4   25.20    1.80
  -6  -1  -4   25.10    1.90
   6   1   4   24.00    1.30
   6   1   4   23.00    1.60
   6   1   4   23.40    1.30
  -7  -1  -4   -0.30    0.80
  -7  -1  -4   -0.40    0.80
  -7  -1  -4   -0.10    0.80
   7   1   4    0.10    0.80
   7   1   4    0.20    0.30
  -8  -1  -4   16.60    1.90
  -8  -1  -4   22.10    1.90
   8   1   4   21.30    1.30
  -9  -1  -4    0.10    1.40
   9   1   4    0.40    0.50
 -10  -1  -4    1.80    1.50
  10   1   4    2.90    0.60
 -11  -1  -4    1.80    2.10
  11   1   4    1.10    0.80
  10  -2  -4   -0.90    2.20
  10  -2  -4   -1.20    1.10
   9  -2  -4    3.10    1.80
   9  -2  -4    3.30    1.00
   8  -2  -4    5.00    1.40
   8  -2  -4    5.10    1.00
  -8   2   4    6.70    1.50
   7  -2  -4    5.50    0.90
   7  -2  -4    3.90    1.20
  -7   2   4    6.20    1.30
   6  -2  -4    4.20    1.10
   6  -2  -4    4.20    0.70
  -6   2   4    3.20    1.00
   5  -2  -4    1.00    0.80
   5  -2  -4    0.30    0.50
  -5   2   4    0.90    0.40
  -5   2   4    1.40    0.80
  -5   2   4    1.40    0.40
   4  -2  -4    9.70    0.90
   4  -2  -4    9.30    1.10
  -4   2   4    9.90    0.80
  -4   2   4   11.40    1.10
  -4   2   4   11.00    0.90
   3  -2  -4    0.20    0.50
   3  -2  -4    0.10    0.40
   3  -2  -4    0.30    0.30
  -3   2   4    2.90    0.60
  -3   2   4    0.60    0.30
  -3   2   4    0.30    0.50
   2  -2  -4    4.00    0.60
   2  -2  -4    5.30    0.50
   2  -2  -4    5.50    0.50
   2  -2  -4    4.60    0.60
  -2   2   4    4.40    0.60
  -2   2   4    4.20    0.50
   1  -2  -4  422.66   20.90
   1  -2  -4  414.56   20.90
   1  -2  -4  436.36   20.90
   1  -2  -4  414.46   20.90
  -1   2   4  420.36   20.90
  -1   2   4  400.96   20.90
   0  -2  -4    5.50    0.50
   0  -2  -4    6.80    0.60
   0  -2  -4    4.70    0.50
   0  -2  -4    4.60    0.50
   0   2   4    4.40    0.50
   0   2   4    4.70    0.50
   0   2   4    5.10    0.60
  -1  -2  -4  242.18   11.80
  -1  -2  -4  237.28   11.80
  -1  -2  -4  226.68   11.80
   1   2   4  228.58   11.80
   1   2   4  237.28   11.80
   1   2   4  237.98   11.80
  -2  -2  -4  651.53   32.30
  -2  -2  -4  643.94   32.40
  -2  -2  -4  679.13   32.30
  -2  -2  -4  662.93   32.30
   2   2   4  627.74   32.30
   2   2   4  629.64   32.40
  -3  -2  -4  280.07   13.90
  -3  -2  -4  278.47   14.00
  -3  -2  -4  278.77   14.00
   3   2   4  272.87   13.80
   3   2   4  267.37   13.90
   3   2   4  281.97   13.80
  -4  -2  -4  750.02   37.30
  -4  -2  -4  758.52   37.20
  -4  -2  -4  747.13   37.30
   4   2   4  748.43   37.10
   4   2   4  732.13   37.30
   4   2   4  743.93   37.10
  -5  -2  -4   -0.20    0.60
  -5  -2  -4    0.10    0.50
  -5  -2  -4    0.30    0.70
   5   2   4   -0.10    0.20
   5   2   4   -0.10    0.20
  -6  -2  -4  117.99    6.40
  -6  -2  -4  120.39    6.40
  -6  -2  -4  126.69    6.20
   6   2   4  118.99    6.00
   6   2   4  118.89    6.00
  -7  -2  -4    1.10    0.90
  -7  -2  -4   -0.60    0.90
  -7  -2  -4    0.30    0.80
   7   2   4    1.10    0.80
   7   2   4    0.70    0.20
   7   2   4    0.60    0.30
  -8  -2  -4    6.10    1.40
  -8  -2  -4    6.70    1.40
  -8  -2  -4    8.40    1.30
   8   2   4    5.90    0.50
  -9  -2  -4    0.90    1.40
  -9  -2  -4    1.10    2.00
   9   2   4    1.40    0.40
 -10  -2  -4    1.40    1.60
  10   2   4    0.50    0.50
 -11  -2  -4    5.60    2.00
  11   2   4    6.00    0.70
  12   2   4   11.20    1.10
  10  -3  -4    2.30    1.40
  10  -3  -4    1.00    2.30
   9  -3  -4    0.80    2.00
   9  -3  -4    0.70    1.20
   8  -3  -4    3.40    1.50
   8  -3  -4   -0.10    0.90
  -8   3   4    1.00    1.50
   7  -3  -4    0.80    0.80
   7  -3  -4    1.20    1.30
  -7   3   4    1.50    1.20
   6  -3  -4    8.50    1.00
   6  -3  -4   12.70    1.60
  -6   3   4   10.60    1.40
  -6   3   4   10.20    0.80
   5  -3  -4   30.90    2.20
   5  -3  -4   29.60    1.90
  -5   3   4   31.10    2.20
  -5   3   4   29.50    1.70
   4  -3  -4    6.20    1.10
   4  -3  -4    6.40    0.80
  -4   3   4    7.40    0.70
  -4   3   4    7.00    1.00
   3  -3  -4    6.50    1.00
   3  -3  -4    5.70    0.70
   3  -3  -4    8.30    0.90
  -3   3   4    7.00    0.90
  -3   3   4    7.10    0.70
   2  -3  -4  103.79    5.80
   2  -3  -4  112.29    5.80
   2  -3  -4  114.99    5.80
   2  -3  -4  112.79    5.60
  -2   3   4  120.19    5.80
  -2   3   4  108.69    5.90
  -2   3   4  110.79    5.80
   1  -3  -4    2.90    0.50
   1  -3  -4    3.50    0.50
   1  -3  -4    3.20    0.40
   1  -3  -4    2.90    0.60
  -1   3   4    2.90    0.50
  -1   3   4    2.50    0.40
  -1   3   4    4.20    0.70
   0  -3  -4   22.10    1.20
   0  -3  -4   20.20    1.20
   0  -3  -4   18.00    1.20
   0  -3  -4   20.30    1.30
   0   3   4   19.20    1.30
   0   3   4   18.60    1.20
   0   3   4   21.10    1.20
  -1  -3  -4  116.89    5.90
  -1  -3  -4  112.29    5.90
  -1  -3  -4  111.69    5.90
  -1  -3  -4  115.09    5.90
   1   3   4  118.49    6.00
   1   3   4  117.19    5.90
   1   3   4  119.39    5.90
  -2  -3  -4   42.40    2.30
  -2  -3  -4   41.50    2.20
   2   3   4   38.80    2.30
   2   3   4   42.10    2.20
  -3  -3  -4  263.67   13.20
  -3  -3  -4  271.27   13.10
  -3  -3  -4  261.37   13.10
  -3  -3  -4  265.17   13.30
   3   3   4  256.37   13.10
   3   3   4  259.47   13.10
   3   3   4  256.97   13.20
  -4  -3  -4  495.15   24.90
  -4  -3  -4  500.25   25.00
  -4  -3  -4  497.55   25.00
   4   3   4  507.65   24.80
   4   3   4  492.15   24.80
   4   3   4  497.85   25.00
  -5  -3  -4   85.59    4.60
  -5  -3  -4   83.89    4.60
  -5  -3  -4   92.89    4.50
   5   3   4   85.69    4.30
   5   3   4   81.09    4.60
   5   3   4   85.69    4.30
  -6  -3  -4   13.30    1.30
  -6  -3  -4   13.30    1.40
  -6  -3  -4   11.40    1.10
   6   3   4   10.50    0.70
   6   3   4   11.60    1.20
   6   3   4    9.80    0.60
  -7  -3  -4    3.00    1.10
  -7  -3  -4    6.80    1.00
  -7  -3  -4    5.20    1.20
   7   3   4    4.60    1.10
  -8  -3  -4    5.20    1.30
  -8  -3  -4    3.50    1.30
  -8  -3  -4    4.70    1.10
   8   3   4    3.20    1.30
  -9  -3  -4    0.10    1.30
  -9  -3  -4   -0.70    1.40
   9   3   4   -0.10    1.30
 -10  -3  -4   14.60    2.10
  10   3   4   12.20    2.00
 -11  -3  -4    2.50    2.00
   9  -4  -4    0.50    1.20
   9  -4  -4   -0.90    2.10
  -9   4   4    0.30    2.00
   8  -4  -4    0.20    1.70
   8  -4  -4    1.80    1.10
  -8   4   4    0.50    1.50
   7  -4  -4    0.50    1.50
   7  -4  -4   -0.30    0.90
  -7   4   4   -0.10    1.30
   6  -4  -4    8.70    1.20
   6  -4  -4   10.50    1.70
  -6   4   4   13.90    1.70
  -6   4   4   12.50    1.00
   5  -4  -4   64.29    3.60
   5  -4  -4   65.29    3.90
  -5   4   4   67.69    3.50
  -5   4   4   63.09    3.90
   4  -4  -4   79.79    4.40
   4  -4  -4   79.49    4.60
  -4   4   4   81.39    4.60
  -4   4   4   82.99    4.30
   3  -4  -4    1.70    0.60
   3  -4  -4    1.30    0.80
  -3   4   4    1.90    0.50
  -3   4   4    1.70    0.80
   2  -4  -4   -0.20    0.60
   2  -4  -4   -0.20    0.60
   2  -4  -4    0.30    0.50
   2  -4  -4    0.10    0.30
  -2   4   4    0.60    0.60
  -2   4   4    0.40    0.50
  -2   4   4   -0.10    0.70
  -2   4   4    0.30    0.30
   1  -4  -4    0.70    0.40
   1  -4  -4    0.90    0.50
   1  -4  -4    0.90    0.60
   1  -4  -4    0.80    0.50
  -1   4   4    0.60    0.40
  -1   4   4    0.40    0.60
  -1   4   4    0.60    0.40
   0  -4  -4  112.19    5.80
   0  -4  -4  106.79    5.70
   0  -4  -4  108.59    5.70
   0  -4  -4  113.39    5.70
   0   4   4  112.39    5.70
   0   4   4  113.89    5.80
   0   4   4  107.29    5.70
  -1  -4  -4    3.10    0.60
  -1  -4  -4    4.30    0.50
  -1  -4  -4    2.00    0.40
  -1  -4  -4    2.70    0.60
   1   4   4    2.10    0.40
   1   4   4    2.40    0.50
   1   4   4    3.50    0.60
  -2  -4  -4  111.89    5.70
  -2  -4  -4  107.79    5.80
  -2  -4  -4  103.49    5.60
   2   4   4  111.79    5.80
   2   4   4  114.89    5.70
   2   4   4  118.79    5.90
  -3  -4  -4   12.80    1.00
  -3  -4  -4   14.90    0.90
  -3  -4  -4   16.50    0.90
  -3  -4  -4   13.10    1.20
   3   4   4   12.20    1.10
   3   4   4   14.20    0.90
  -4  -4  -4   12.50    1.10
  -4  -4  -4   12.10    1.10
   4   4   4    9.70    1.10
   4   4   4   11.00    0.80
   4   4   4   11.50    0.90
  -5  -4  -4   -0.30    0.60
  -5  -4  -4    0.60    0.60
   5   4   4   -0.50    0.70
   5   4   4    0.40    0.30
   5   4   4    0.20    0.30
  -6  -4  -4   12.90    1.20
  -6  -4  -4   13.60    1.30
  -6  -4  -4   13.90    1.40
   6   4   4   10.20    0.70
   6   4   4   10.30    0.80
   6   4   4   12.40    1.30
  -7  -4  -4   -0.10    0.90
  -7  -4  -4    0.30    0.80
  -7  -4  -4    0.00    1.00
   7   4   4    0.10    0.30
   7   4   4    0.50    0.30
   7   4   4    0.40    0.90
  -8  -4  -4    4.10    1.20
  -8  -4  -4    6.80    1.40
  -8  -4  -4    6.30    1.30
   8   4   4    5.40    0.50
   8   4   4    4.50    1.20
  -9  -4  -4   10.70    1.70
  -9  -4  -4    9.00    1.60
  -9  -4  -4   11.50    1.50
   9   4   4    8.90    1.60
 -10  -4  -4   16.00    2.20
 -10  -4  -4   17.80    2.10
  10   4   4   18.60    2.20
  10   4   4   15.50    2.00
   9  -5  -4   -0.40    2.30
   9  -5  -4    1.60    1.50
  -9   5   4    1.30    2.40
   8  -5  -4    5.10    1.30
   8  -5  -4    5.70    2.30
  -8   5   4    5.70    2.10
   7  -5  -4    3.40    1.10
   7  -5  -4    2.50    1.60
  -7   5   4    5.90    1.70
   6  -5  -4   19.40    2.20
   6  -5  -4   13.90    1.60
  -6   5   4   22.20    2.30
  -6   5   4   23.20    1.40
   5  -5  -4    6.70    1.10
   5  -5  -4    7.60    1.50
  -5   5   4    8.50    0.90
  -5   5   4    9.00    1.50
   4  -5  -4   -0.10    1.10
   4  -5  -4    0.00    0.80
  -4   5   4    0.10    1.10
  -4   5   4    0.20    0.60
   3  -5  -4    2.90    0.80
   3  -5  -4    3.10    1.10
  -3   5   4    1.70    0.60
  -3   5   4    3.30    1.00
   2  -5  -4  110.69    6.30
   2  -5  -4  117.49    6.20
   2  -5  -4  131.59    6.20
  -2   5   4  117.39    6.30
  -2   5   4  115.19    6.20
   1  -5  -4    0.60    0.70
   1  -5  -4    0.60    0.60
   1  -5  -4    0.70    0.50
   1  -5  -4    0.60    0.60
  -1   5   4    1.60    0.60
  -1   5   4    0.70    0.70
  -1   5   4    1.10    0.50
  -1   5   4    0.70    0.50
   0  -5  -4  212.48   10.70
   0  -5  -4  205.38   10.70
   0  -5  -4  216.48   10.60
   0  -5  -4  218.68   10.60
   0   5   4  195.58   10.80
  -1  -5  -4   37.20    2.30
  -1  -5  -4   43.00    2.40
  -1  -5  -4   45.80    2.50
  -1  -5  -4   41.80    2.40
   1   5   4   42.60    2.60
   1   5   4   42.20    2.40
   1   5   4   41.40    2.30
  -2  -5  -4  207.58   10.70
  -2  -5  -4  206.58   10.80
  -2  -5  -4  215.88   10.80
   2   5   4  208.08   10.80
   2   5   4  211.98   10.70
   2   5   4  216.48   10.70
  -3  -5  -4   49.60    2.50
  -3  -5  -4   46.10    2.60
  -3  -5  -4   42.40    2.70
  -3  -5  -4   45.20    2.40
   3   5   4   42.50    2.70
   3   5   4   46.50    2.50
  -4  -5  -4   10.10    1.10
  -4  -5  -4    8.80    0.70
  -4  -5  -4   11.40    0.70
  -4  -5  -4    9.60    1.10
   4   5   4   11.20    1.20
   4   5   4   10.20    0.80
  -5  -5  -4  173.78    9.10
  -5  -5  -4  180.18    9.00
   5   5   4  173.08    9.10
   5   5   4  174.18    8.90
  -6  -5  -4   43.20    2.70
  -6  -5  -4   40.60    2.50
   6   5   4   38.80    2.70
   6   5   4   44.60    2.30
  -7  -5  -4    8.20    1.20
  -7  -5  -4    8.40    1.40
   7   5   4    9.30    1.30
   7   5   4    8.30    0.80
  -8  -5  -4    4.90    1.30
  -8  -5  -4    2.00    1.10
   8   5   4    2.40    0.50
   8   5   4    2.40    1.20
  -9  -5  -4    3.00    1.30
  -9  -5  -4    5.10    1.50
   9   5   4    3.70    1.40
   9   5   4    3.50    0.50
   9   5   4    4.60    1.50
 -10  -5  -4    4.90    1.70
  10   5   4    2.70    1.60
  10   5   4    5.70    0.60
 -11  -5  -4    0.00    1.80
  11   5   4    0.90    1.80
   8  -6  -4   -2.00    2.10
   8  -6  -4   -0.50    1.30
  -8   6   4   -0.10    1.90
   7  -6  -4    0.40    1.20
   7  -6  -4    0.20    1.90
  -7   6   4   -0.10    1.70
   6  -6  -4    6.40    1.90
   6  -6  -4    5.30    1.20
  -6   6   4    5.50    0.90
  -6   6   4    3.70    1.50
   5  -6  -4    0.40    0.90
   5  -6  -4    0.90    1.30
  -5   6   4   -0.30    1.20
  -5   6   4    0.90    0.80
   4  -6  -4    0.20    0.80
   4  -6  -4   -0.70    1.10
  -4   6   4   -0.20    1.10
  -4   6   4    0.20    0.70
   3  -6  -4    8.50    1.40
   3  -6  -4    5.70    1.00
  -3   6   4    8.80    1.00
  -3   6   4    6.10    1.20
   2  -6  -4    0.20    0.70
   2  -6  -4   -0.20    1.00
  -2   6   4   -0.10    0.60
  -2   6   4   -0.50    1.00
   1  -6  -4    0.10    0.70
   1  -6  -4    1.70    1.00
   1  -6  -4    0.70    0.70
  -1   6   4    0.30    0.80
  -1   6   4    0.60    0.60
   0  -6  -4   13.30    1.20
   0  -6  -4    9.90    1.10
   0  -6  -4    7.60    1.00
   0  -6  -4   11.80    1.20
   0   6   4   10.20    1.20
   0   6   4   11.60    1.10
   0   6   4   13.30    1.10
   0   6   4   12.20    1.10
  -1  -6  -4   36.00    2.30
  -1  -6  -4   39.80    2.40
  -1  -6  -4   40.00    2.30
  -1  -6  -4   35.40    2.30
   1   6   4   39.20    2.30
   1   6   4   36.60    2.50
   1   6   4   39.10    2.30
   1   6   4   42.80    2.30
  -2  -6  -4   25.80    1.90
  -2  -6  -4   26.30    1.70
  -2  -6  -4   28.30    1.90
   2   6   4   31.40    1.90
   2   6   4   27.20    1.70
   2   6   4   29.00    2.00
   2   6   4   27.40    1.80
  -3  -6  -4   43.10    2.40
  -3  -6  -4   45.60    2.60
  -3  -6  -4   44.50    2.60
   3   6   4   44.30    2.40
   3   6   4   41.20    2.70
  -4  -6  -4   42.10    2.80
  -4  -6  -4   50.29    2.80
  -4  -6  -4   47.00    2.50
   4   6   4   46.70    2.90
   4   6   4   47.90    2.60
  -5  -6  -4   16.50    1.60
  -5  -6  -4   14.60    1.30
   5   6   4   12.20    1.40
   5   6   4   12.90    1.10
  -6  -6  -4  683.93   34.80
  -6  -6  -4  710.73   34.90
   6   6   4  693.73   34.80
   6   6   4  684.63   34.60
  -7  -6  -4  187.38    9.90
  -7  -6  -4  192.18   10.00
   7   6   4  193.28    9.90
   7   6   4  187.08    9.60
   7   6   4  190.38   10.00
  -8  -6  -4   14.30    1.90
  -8  -6  -4   14.90    1.70
   8   6   4   14.50    1.10
   8   6   4   18.10    1.90
   8   6   4   17.70    1.80
  -9  -6  -4   52.89    3.50
  -9  -6  -4   45.20    3.40
   9   6   4   52.89    3.50
   9   6   4   52.49    2.80
   9   6   4   54.49    3.60
 -10  -6  -4    6.90    1.80
 -10  -6  -4    6.20    1.80
  10   6   4    8.80    0.80
  10   6   4    7.60    1.70
 -11  -6  -4    9.50    2.10
  11   6   4   11.70    2.20
  11   6   4   11.20    1.00
   7  -7  -4   -0.20    2.30
   7  -7  -4    0.10    1.60
  -7   7   4    0.10    1.90
   6  -7  -4    1.30    1.80
   6  -7  -4    5.80    1.50
  -6   7   4    2.20    1.80
  -6   7   4    2.70    0.90
   5  -7  -4   -0.30    1.20
   5  -7  -4    0.30    1.60
  -5   7   4    0.30    0.80
  -5   7   4   -0.10    1.50
   4  -7  -4    0.80    1.30
   4  -7  -4    0.10    1.10
  -4   7   4    0.10    0.90
  -4   7   4    0.00    1.30
   3  -7  -4    8.10    1.30
   3  -7  -4    7.80    1.60
  -3   7   4    9.10    1.60
  -3   7   4    6.00    1.00
   2  -7  -4   14.50    1.50
   2  -7  -4   14.30    1.70
  -2   7   4   16.40    1.80
  -2   7   4   12.70    1.40
   1  -7  -4    1.30    0.90
   1  -7  -4    2.10    0.90
   1  -7  -4    2.30    1.10
  -1   7   4    2.10    1.10
  -1   7   4    2.10    0.90
   0  -7  -4    2.00    0.90
   0  -7  -4    2.70    1.10
   0   7   4    3.20    0.80
   0   7   4    4.90    1.20
   0   7   4    1.20    0.70
   0   7   4    2.70    0.80
  -1  -7  -4   29.70    2.10
  -1  -7  -4   32.10    2.20
  -1  -7  -4   33.90    2.20
   1   7   4   35.10    2.20
   1   7   4   35.10    2.10
   1   7   4   34.70    2.40
   1   7   4   30.90    2.10
  -2  -7  -4   58.49    3.50
  -2  -7  -4   50.99    3.40
  -2  -7  -4   60.99    3.30
   2   7   4   61.09    3.30
   2   7   4   57.29    3.50
   2   7   4   62.89    3.40
  -3  -7  -4    2.10    0.60
  -3  -7  -4    3.30    0.90
  -3  -7  -4    3.20    0.90
   3   7   4    2.10    0.60
   3   7   4    2.50    1.00
   3   7   4    2.90    0.90
  -4  -7  -4    0.50    0.90
  -4  -7  -4    0.90    0.50
  -4  -7  -4    0.60    0.80
   4   7   4    0.00    0.80
   4   7   4    0.60    0.90
   4   7   4    0.20    0.50
  -5  -7  -4    3.20    1.00
  -5  -7  -4    4.30    0.50
  -5  -7  -4    4.40    1.00
   5   7   4    2.50    1.10
   5   7   4    4.70    1.00
   5   7   4    3.40    0.60
  -6  -7  -4   34.00    2.40
  -6  -7  -4   36.00    2.50
   6   7   4   36.80    2.60
   6   7   4   34.50    2.50
   6   7   4   35.90    2.10
  -7  -7  -4   -0.10    1.10
  -7  -7  -4    0.50    1.20
   7   7   4    0.10    0.50
   7   7   4    1.30    1.20
   7   7   4    0.80    1.20
  -8  -7  -4   10.30    1.70
  -8  -7  -4   11.70    1.60
   8   7   4   16.50    1.80
   8   7   4   10.20    1.70
   8   7   4    7.50    0.90
  -9  -7  -4    2.50    1.50
  -9  -7  -4    0.80    1.40
   9   7   4    1.00    0.60
   9   7   4    0.90    1.30
 -10  -7  -4    6.40    1.90
 -10  -7  -4    2.30    1.80
  10   7   4    2.50    0.70
  10   7   4    1.00    1.70
 -11  -7  -4   -0.30    2.10
  11   7   4    0.00    2.10
  11   7   4    0.00    0.80
   6  -8  -4    2.10    2.40
   6  -8  -4    3.70    1.70
  -6   8   4    4.40    2.30
  -6   8   4    2.70    1.10
   5  -8  -4    0.50    2.00
   5  -8  -4   -0.60    1.40
  -5   8   4    0.60    1.90
  -5   8   4    1.00    1.00
   4  -8  -4    1.30    1.50
   4  -8  -4    0.80    1.30
  -4   8   4    0.40    1.50
  -4   8   4   -0.50    1.00
   3  -8  -4   38.10    2.80
  -3   8   4   29.00    3.00
  -3   8   4   34.30    2.40
   2  -8  -4  131.79    7.10
  -2   8   4  121.39    7.00
  -2   8   4  127.29    6.80
   1  -8  -4   69.89    4.50
  -1   8   4   78.79    4.30
  -1   8   4   72.59    4.60
   0  -8  -4  114.29    6.30
   0  -8  -4  122.49    6.50
   0   8   4  125.19    6.60
   0   8   4  110.89    6.30
  -1  -8  -4    0.30    0.80
  -1  -8  -4    0.20    1.00
   1   8   4    0.40    1.10
   1   8   4    0.00    0.80
   1   8   4    0.30    0.80
  -2  -8  -4   41.40    2.60
  -2  -8  -4   37.80    2.70
  -2  -8  -4   40.00    2.70
   2   8   4   41.60    2.90
   2   8   4   41.50    2.60
   2   8   4   46.30    2.70
  -3  -8  -4    3.30    1.10
  -3  -8  -4    2.80    1.10
  -3  -8  -4    2.20    0.70
   3   8   4    3.50    0.90
   3   8   4    2.90    1.10
   3   8   4    3.00    1.20
  -4  -8  -4   35.40    2.60
  -4  -8  -4   39.30    2.60
  -4  -8  -4   34.70    2.20
   4   8   4   34.10    2.50
   4   8   4   38.10    2.30
   4   8   4   38.50    2.70
  -5  -8  -4   -0.90    1.00
  -5  -8  -4    0.30    0.50
  -5  -8  -4    0.30    1.00
   5   8   4   -0.70    1.00
   5   8   4   -0.30    0.70
   5   8   4   -0.70    0.90
  -6  -8  -4   71.69    4.40
  -6  -8  -4   66.79    4.30
   6   8   4   78.69    4.40
   6   8   4   71.99    4.00
   6   8   4   75.89    4.40
  -7  -8  -4    9.00    1.70
  -7  -8  -4   10.80    1.70
   7   8   4   12.80    1.20
   7   8   4   10.40    1.70
   7   8   4   12.30    1.80
  -8  -8  -4    1.00    1.50
  -8  -8  -4    0.10    1.30
   8   8   4    0.70    0.70
   8   8   4    0.70    1.40
  -9  -8  -4    0.80    1.40
  -9  -8  -4    1.80    1.50
   9   8   4    1.20    0.80
   9   8   4    2.10    1.50
 -10  -8  -4   -0.30    1.90
 -10  -8  -4    0.40    1.80
  10   8   4   -0.10    0.80
  10   8   4    0.10    1.90
 -11  -8  -4    0.00    2.20
 -11  -8  -4   -0.10    2.10
  11   8   4    0.30    0.90
  11   8   4   -0.70    2.10
   5  -9  -4   -0.40    2.40
  -5   9   4    0.30    1.30
  -5   9   4    1.00    2.00
   4  -9  -4    2.60    2.10
  -4   9   4    1.50    1.30
  -4   9   4    0.50    1.90
   3  -9  -4    4.10    1.70
  -3   9   4    4.00    1.30
  -3   9   4    5.50    2.00
   2  -9  -4    7.10    1.90
  -2   9   4    7.40    1.30
  -2   9   4    4.50    1.70
   1  -9  -4    8.10    1.80
  -1   9   4    7.70    1.70
  -1   9   4    8.10    1.40
   0  -9  -4   28.30    2.40
   0  -9  -4   31.50    2.40
   0   9   4   26.10    2.50
  -1  -9  -4    2.50    1.00
  -1  -9  -4    2.30    1.30
   1   9   4    0.20    1.30
  -2  -9  -4    9.30    1.50
  -2  -9  -4   12.10    1.30
   2   9   4   12.40    1.40
   2   9   4    8.00    1.60
   2   9   4   10.30    1.20
  -3  -9  -4  112.69    5.80
  -3  -9  -4  111.89    6.00
  -3  -9  -4  102.89    6.10
   3   9   4  114.89    5.90
   3   9   4  112.59    6.30
   3   9   4  100.79    6.00
  -4  -9  -4   21.60    2.20
  -4  -9  -4   16.40    1.50
  -4  -9  -4   18.50    1.90
   4   9   4   18.60    1.70
   4   9   4   18.00    2.00
   4   9   4   23.00    2.20
  -5  -9  -4   51.49    3.20
  -5  -9  -4   46.20    3.20
  -5  -9  -4   46.50    2.70
   5   9   4   50.49    3.30
   5   9   4   47.00    2.90
   5   9   4   50.49    3.40
  -6  -9  -4   23.30    2.40
  -6  -9  -4   18.90    2.00
  -6  -9  -4   21.30    1.40
   6   9   4   26.50    2.50
   6   9   4   23.60    1.80
   6   9   4   22.70    2.30
  -7  -9  -4    5.60    1.70
  -7  -9  -4    3.20    1.40
   7   9   4    5.90    1.00
   7   9   4    5.60    1.60
  -8  -9  -4   10.30    1.90
  -8  -9  -4    8.50    1.90
   8   9   4    6.40    1.00
   8   9   4    6.80    1.80
  -9  -9  -4    2.80    2.00
  -9  -9  -4    0.40    1.80
   9   9   4    1.90    1.90
   9   9   4    1.10    0.90
 -10  -9  -4    0.40    2.00
 -10  -9  -4    0.40    2.20
  10   9   4    0.80    1.00
  10   9   4    1.60    2.20
 -11  -9  -4   -0.80    2.50
   4 -10  -4    3.90    2.70
  -4  10   4    1.40    2.10
  -4  10   4    0.00    1.50
   3 -10  -4    7.60    2.20
  -3  10   4    8.20    2.20
  -3  10   4    5.40    1.60
   2 -10  -4   10.00    2.20
  -2  10   4   13.30    2.40
  -2  10   4   16.50    1.90
   1 -10  -4   25.00    2.60
  -1  10   4   19.50    2.00
  -1  10   4   17.30    2.30
   0 -10  -4    2.50    1.40
   0 -10  -4    2.10    1.70
   0  10   4    3.30    1.80
  -1 -10  -4   19.40    1.90
  -1 -10  -4   13.90    2.00
   1  10   4   25.50    2.60
  -2 -10  -4   -0.20    1.40
  -2 -10  -4    1.20    1.10
   2  10   4   -0.30    1.60
  -3 -10  -4    5.50    1.10
  -3 -10  -4    4.20    1.40
   3  10   4    2.50    1.40
   3  10   4    3.90    1.10
   3  10   4    2.00    1.20
  -4 -10  -4   28.40    2.60
  -4 -10  -4   25.30    2.00
   4  10   4   30.30    2.80
   4  10   4   26.30    2.50
   4  10   4   30.60    2.20
  -5 -10  -4   17.60    1.50
  -5 -10  -4   18.10    2.00
   5  10   4   12.10    1.50
   5  10   4   17.80    2.20
   5  10   4   15.70    2.00
  -6 -10  -4   -0.20    1.50
  -6 -10  -4    0.20    1.50
  -6 -10  -4   -0.10    0.70
   6  10   4   -0.90    1.40
   6  10   4    0.30    0.90
   6  10   4    0.10    1.70
  -7 -10  -4    3.70    1.90
  -7 -10  -4    6.10    1.80
   7  10   4    8.40    2.00
   7  10   4    5.50    1.10
  -8 -10  -4    0.90    1.80
  -8 -10  -4   -1.10    1.80
   8  10   4    0.40    1.70
   8  10   4    0.30    0.90
  -9 -10  -4   19.10    2.60
  -9 -10  -4   16.80    2.50
   9  10   4   19.10    2.50
   9  10   4   21.40    2.00
 -10 -10  -4    0.80    2.00
  10  10   4    0.50    1.30
  10  10   4    0.30    2.20
   3 -11  -4   20.40    3.10
  -3  11   4   19.50    2.50
   2 -11  -4    0.30    2.40
  -2  11   4    1.00    2.20
  -2  11   4   -0.40    1.70
   1 -11  -4    0.70    2.00
  -1  11   4   -0.10    1.90
   0 -11  -4    0.80    1.90
   0  11   4    0.10    2.00
  -1 -11  -4    0.80    1.70
  -1 -11  -4    1.00    1.40
   1  11   4    4.10    2.00
  -2 -11  -4   -0.20    1.30
  -2 -11  -4   -0.40    1.50
   2  11   4    0.00    1.80
  -3 -11  -4   10.80    1.50
  -3 -11  -4    9.70    1.80
   3  11   4    9.90    1.90
  -4 -11  -4    0.90    1.00
  -4 -11  -4    1.70    1.50
   4  11   4    0.00    1.20
   4  11   4   -0.10    1.80
   4  11   4    0.60    1.60
  -5 -11  -4   25.00    2.00
  -5 -11  -4   27.70    2.60
   5  11   4   29.10    3.10
   5  11   4   24.60    2.70
   5  11   4   23.20    2.30
  -6 -11  -4   14.80    2.30
  -6 -11  -4   13.00    1.20
   6  11   4   14.00    2.10
   6  11   4   12.70    1.60
  -7 -11  -4    2.50    1.90
   7  11   4    2.00    1.90
   7  11   4    1.70    1.20
  -8 -11  -4    1.60    2.20
   8  11   4    1.00    2.10
   8  11   4    1.70    1.30
  -9 -11  -4   -1.10    2.20
   9  11   4    0.10    1.50
   9  11   4   -0.90    2.20
   1 -12  -4   -0.20    2.80
   0 -12  -4    7.90    2.40
   0  12   4    4.10    2.50
  -1 -12  -4    0.40    1.90
  -1 -12  -4    0.10    2.20
   1  12   4    0.70    2.30
  -2 -12  -4   -0.20    1.50
  -2 -12  -4   -0.50    1.90
   2  12   4    0.10    2.20
  -3 -12  -4    1.20    1.50
  -3 -12  -4   -0.70    1.80
   3  12   4    0.60    2.20
  -4 -12  -4    1.50    2.00
  -4 -12  -4    1.60    1.20
   4  12   4    2.60    2.40
  -5 -12  -4    0.50    1.20
  -5 -12  -4   -0.90    1.80
   5  12   4   -0.30    1.50
   5  12   4    0.30    1.90
  -6 -12  -4    1.10    2.20
  -6 -12  -4    1.30    1.10
   6  12   4    2.20    1.60
   6  12   4    1.20    2.20
  -7 -12  -4    3.20    2.30
   7  12   4    2.50    1.70
   7  12   4    4.90    2.40
   6  11  -5    2.40    1.80
  -6 -11   5    0.60    2.40
   5  11  -5   -1.30    2.20
  -5 -11   5    0.40    1.30
  -5 -11   5   -0.90    2.00
   4  11  -5   -1.00    2.20
  -4 -11   5    0.50    1.50
  -4 -11   5   -0.20    2.30
   3  11  -5    2.70    1.90
  -3 -11   5   -0.20    2.00
  -3 -11   5    1.20    1.60
  -2 -11   5    1.70    1.80
  -1 -11   5   22.30    2.70
   8  10  -5   -0.40    1.50
   7  10  -5    2.00    1.90
   7  10  -5    6.20    1.60
  -7 -10   5    2.50    0.90
  -7 -10   5    1.40    2.20
   6  10  -5    1.10    1.80
   6  10  -5    0.40    1.40
  -6 -10   5    0.20    1.10
  -6 -10   5   -0.10    1.80
   5  10  -5   -0.20    1.70
   5  10  -5   -0.20    1.30
  -5 -10   5    0.00    1.10
  -5 -10   5   -0.40    1.90
   4  10  -5    1.10    1.80
  -4 -10   5    3.00    1.90
  -4 -10   5    2.70    1.30
   3  10  -5    0.30    1.50
  -3 -10   5    0.30    1.80
  -3 -10   5    1.60    1.40
   2  10  -5    2.30    1.70
  -2 -10   5    0.30    1.70
  -2 -10   5    1.00    1.50
  -1 -10   5   15.80    2.00
  -1  10  -5   -0.10    1.80
  -2  10  -5    1.70    2.40
  -2  10  -5    2.40    1.70
   9   9  -5    0.60    2.30
   9   9  -5    0.10    1.40
  -9  -9   5    1.90    2.80
   8   9  -5    4.00    1.40
   8   9  -5    2.30    1.90
  -8  -9   5    4.50    2.00
   7   9  -5    0.40    1.60
   7   9  -5    1.10    1.20
  -7  -9   5    1.80    1.70
  -7  -9   5    1.10    0.60
   6   9  -5    1.40    1.50
   6   9  -5    0.70    1.10
  -6  -9   5    2.20    0.90
  -6  -9   5    2.10    1.60
   5   9  -5    2.30    1.60
   5   9  -5    2.60    1.20
  -5  -9   5    2.80    1.70
  -5  -9   5    2.30    1.00
   4   9  -5    8.90    1.50
   4   9  -5    5.80    1.60
  -4  -9   5    8.00    1.20
  -4  -9   5    9.10    1.80
   3   9  -5   34.00    2.90
  -3  -9   5   33.50    2.90
  -3  -9   5   29.90    2.50
   2   9  -5   42.60    3.10
  -2  -9   5   47.10    3.30
  -2  -9   5   41.50    3.10
   1   9  -5    4.10    1.60
  -1  -9   5    2.00    1.60
  -1  -9   5    4.00    1.40
  -1   9  -5    0.60    1.30
  -1   9  -5    0.60    1.70
  -2   9  -5   -0.70    1.30
  -2   9  -5   -0.50    1.80
  -3   9  -5    3.10    2.10
  -3   9  -5    2.10    1.40
  -4   9  -5    2.20    2.50
  -4   9  -5    0.40    1.40
  10   8  -5    1.50    2.20
   9   8  -5    3.50    1.90
   9   8  -5    4.80    1.30
  -9  -8   5    4.00    2.00
   8   8  -5   20.20    2.40
   8   8  -5   18.30    1.80
  -8  -8   5   23.90    2.50
   7   8  -5   16.30    2.20
   7   8  -5   13.80    1.50
  -7  -8   5   14.30    2.00
   6   8  -5    9.30    1.70
   6   8  -5    6.70    1.20
  -6  -8   5    9.00    1.70
  -6  -8   5    7.80    0.90
   5   8  -5    1.80    1.20
   5   8  -5    2.00    1.00
  -5  -8   5    2.90    1.50
  -5  -8   5    3.10    0.80
   4   8  -5   46.30    2.90
   4   8  -5   48.70    3.30
  -4  -8   5   41.50    2.70
  -4  -8   5   44.40    3.20
   3   8  -5   15.90    1.60
   3   8  -5   13.80    1.80
  -3  -8   5   15.50    1.80
  -3  -8   5   12.20    1.40
   2   8  -5    2.30    1.30
  -2  -8   5    2.10    1.20
  -2  -8   5    1.80    1.10
   1   8  -5    3.00    1.20
  -1  -8   5    6.50    1.30
  -1  -8   5    6.70    1.40
   0   8  -5   16.00    1.90
   0   8  -5   18.50    2.00
   0  -8   5   17.50    1.90
   0  -8   5   12.50    1.80
  -1   8  -5    3.00    1.40
  -1   8  -5    1.40    1.10
  -2   8  -5   -0.20    1.50
  -2   8  -5    0.80    1.10
  -3   8  -5    9.30    1.40
  -3   8  -5    8.90    2.00
  -4   8  -5    1.70    2.00
  -4   8  -5    2.80    1.20
  -5   8  -5    0.60    2.00
  -5   8  -5   -0.50    1.30
  10   7  -5   -0.60    1.10
  10   7  -5    0.30    2.10
 -10  -7   5   -0.70    2.00
   9   7  -5    2.10    1.10
   9   7  -5    2.10    1.70
  -9  -7   5   -0.20    1.90
   8   7  -5    0.10    0.90
   8   7  -5    1.20    1.50
  -8  -7   5   -1.40    1.70
   7   7  -5    6.00    1.50
   7   7  -5    6.90    1.00
  -7  -7   5    5.00    1.50
   6   7  -5   13.60    1.80
   6   7  -5   14.40    1.40
  -6  -7   5   12.50    1.80
  -6  -7   5   13.30    1.10
   5   7  -5    3.30    1.30
   5   7  -5    3.60    0.90
  -5  -7   5    4.30    1.30
  -5  -7   5    5.90    0.80
   4   7  -5  156.88    8.20
   4   7  -5  155.08    8.40
  -4  -7   5  155.08    8.10
  -4  -7   5  162.28    8.40
   3   7  -5  176.08    8.80
   3   7  -5  163.08    8.90
  -3  -7   5  164.68    8.90
  -3  -7   5  169.48    8.70
   2   7  -5  100.49    6.00
   2   7  -5  108.29    5.90
  -2  -7   5  117.69    5.90
  -2  -7   5  115.59    6.00
   1   7  -5    0.80    0.90
   1   7  -5   -0.10    1.50
  -1  -7   5    1.70    0.90
  -1  -7   5    1.60    1.10
   0   7  -5   38.10    2.60
   0   7  -5   38.60    2.70
   0   7  -5   38.20    2.60
   0  -7   5   39.30    2.60
   0  -7   5   38.80    2.60
  -1   7  -5    5.50    1.30
  -1   7  -5    3.70    1.10
  -1   7  -5    4.90    1.20
   1  -7   5    4.10    1.40
  -2   7  -5    0.80    1.00
  -2   7  -5    2.20    1.30
  -3   7  -5   -0.40    1.40
  -3   7  -5    1.10    0.90
   3  -7   5    0.20    1.10
  -4   7  -5    5.50    1.80
  -4   7  -5    2.60    1.00
   4  -7   5    7.10    1.50
  -5   7  -5   -0.50    1.00
  -5   7  -5   -0.30    1.60
   5  -7   5    0.30    1.30
  -6   7  -5    1.10    1.90
  -6   7  -5    1.60    1.10
   6  -7   5    1.20    1.50
  -7   7  -5   -0.20    1.00
   7  -7   5   -2.40    1.70
  10   6  -5    2.80    1.90
  10   6  -5   -0.30    1.90
  10   6  -5    1.80    1.10
 -10  -6   5    1.20    1.90
   9   6  -5   10.50    2.00
   9   6  -5   13.30    1.30
  -9  -6   5   13.10    2.00
   8   6  -5    0.40    1.40
   8   6  -5   -0.50    0.80
  -8  -6   5   -0.50    1.30
   7   6  -5    1.90    1.20
   7   6  -5    1.00    0.80
  -7  -6   5    2.60    1.30
   6   6  -5    2.70    0.70
   6   6  -5    1.30    1.10
  -6  -6   5    2.80    0.50
  -6  -6   5    1.80    1.10
   5   6  -5    0.20    0.70
   5   6  -5    0.20    0.90
  -5  -6   5   -0.60    0.90
  -5  -6   5   -0.50    0.50
   4   6  -5    8.80    1.30
   4   6  -5    8.40    1.00
  -4  -6   5    8.80    0.90
  -4  -6   5   11.40    1.40
   3   6  -5   -0.20    0.80
   3   6  -5    0.20    0.70
  -3  -6   5   -0.10    0.70
  -3  -6   5    0.20    0.90
   2   6  -5   17.50    1.60
   2   6  -5   20.10    1.50
  -2  -6   5   18.60    1.50
  -2  -6   5   15.50    1.50
   1   6  -5  158.98    8.20
   1   6  -5  159.68    8.30
   1   6  -5  159.48    8.20
   1   6  -5  160.38    8.20
  -1  -6   5  156.68    8.20
  -1  -6   5  150.88    8.20
   0   6  -5    1.30    0.90
   0   6  -5    0.70    0.90
   0  -6   5    1.30    0.90
   0  -6   5    1.40    0.90
  -1   6  -5    3.80    0.90
  -1   6  -5    2.80    1.00
  -1   6  -5    4.00    1.10
   1  -6   5    5.00    1.20
   1  -6   5    5.40    1.00
   1  -6   5    5.20    1.00
  -2   6  -5    1.30    0.80
  -2   6  -5    1.70    1.10
  -2   6  -5    1.30    1.00
   2  -6   5    1.50    0.90
  -3   6  -5   50.59    2.90
  -3   6  -5   52.29    3.40
   3  -6   5   44.70    3.10
  -4   6  -5    0.80    0.80
  -4   6  -5   -0.50    1.40
   4  -6   5    0.60    1.00
  -5   6  -5   12.10    1.20
  -5   6  -5   13.40    1.90
   5  -6   5   11.80    1.50
  -6   6  -5    0.20    1.70
  -6   6  -5    1.40    0.90
   6  -6   5    1.70    1.20
  -7   6  -5    2.50    2.20
  -7   6  -5    2.10    0.80
   7  -6   5    1.00    1.40
   8  -6   5    0.30    1.60
  11   5  -5   12.90    1.50
  11   5  -5    8.70    2.50
 -11  -5   5    9.80    2.50
  10   5  -5    2.20    1.00
  10   5  -5    2.70    2.00
 -10  -5   5    2.10    2.10
   9   5  -5   12.90    2.00
   9   5  -5   14.20    1.90
   9   5  -5    9.90    1.20
  -9  -5   5   12.40    1.90
   8   5  -5    0.70    0.70
   8   5  -5    0.40    1.20
  -8  -5   5   -0.10    1.40
   7   5  -5   26.50    1.70
   7   5  -5   23.70    2.10
  -7  -5   5   20.50    2.10
   6   5  -5    1.10    0.90
   6   5  -5   -0.10    0.60
  -6  -5   5    1.20    0.40
  -6  -5   5    1.10    1.20
  -6  -5   5    1.20    0.30
   5   5  -5    1.20    1.00
   5   5  -5    0.90    0.60
  -5  -5   5    1.10    0.50
  -5  -5   5    0.90    1.00
   4   5  -5    7.30    1.10
   4   5  -5    7.10    0.80
  -4  -5   5    6.10    0.70
  -4  -5   5    6.10    1.20
   3   5  -5    0.10    0.50
   3   5  -5   -0.20    0.70
  -3  -5   5   -0.20    0.50
  -3  -5   5    0.80    0.80
   2   5  -5   15.60    1.20
   2   5  -5   11.50    1.20
   2   5  -5   17.30    1.50
   2   5  -5   14.00    1.30
  -2  -5   5   15.00    1.20
  -2  -5   5   15.10    1.40
   1   5  -5   20.10    1.50
   1   5  -5   21.00    1.50
   1   5  -5   21.60    1.60
  -1  -5   5   18.90    1.50
  -1  -5   5   18.00    1.50
   0   5  -5    1.70    0.70
   0   5  -5    2.40    0.80
   0   5  -5    1.90    0.70
   0   5  -5    2.60    0.80
   0  -5   5    2.10    0.80
   0  -5   5    2.80    0.80
   0  -5   5    1.90    0.80
  -1   5  -5   84.49    4.50
  -1   5  -5   86.39    4.60
  -1   5  -5   77.29    4.60
   1  -5   5   84.09    4.50
   1  -5   5   86.09    4.50
   1  -5   5   83.19    4.50
  -2   5  -5  103.39    5.80
  -2   5  -5  104.39    5.70
  -2   5  -5  111.49    5.60
   2  -5   5  101.29    5.60
   2  -5   5  110.19    5.60
  -3   5  -5    7.50    1.40
  -3   5  -5    8.30    1.20
  -3   5  -5    8.10    1.00
   3  -5   5    7.20    1.00
  -4   5  -5    4.50    1.40
  -4   5  -5    4.10    0.80
   4  -5   5    4.20    1.00
  -5   5  -5    0.40    1.20
  -5   5  -5    1.00    0.70
   5  -5   5    1.10    0.90
  -6   5  -5    1.90    0.70
  -6   5  -5    3.30    1.50
   6  -5   5    2.10    1.00
  -7   5  -5    1.70    1.90
  -7   5  -5    1.00    0.50
   7  -5   5    0.70    1.10
  -8   5  -5   -0.10    2.10
   8  -5   5   -0.30    1.30
  11   4  -5   14.60    2.80
  11   4  -5   15.10    1.60
 -11  -4   5   19.30    2.90
  10   4  -5   80.79    5.10
  10   4  -5   74.09    4.20
 -10  -4   5   77.19    5.10
   9   4  -5    3.70    0.80
   9   4  -5    5.70    1.60
   9   4  -5    3.50    1.50
  -9  -4   5    4.30    1.60
   8   4  -5   63.59    3.80
   8   4  -5   58.69    3.70
   8   4  -5   59.99    3.30
  -8  -4   5   51.09    3.70
   7   4  -5   82.49    4.40
   7   4  -5   85.19    4.70
  -7  -4   5   81.09    4.70
   6   4  -5   41.20    2.40
   6   4  -5   41.20    2.80
  -6  -4   5   44.90    2.70
   5   4  -5    0.20    0.70
   5   4  -5    0.20    0.50
  -5  -4   5    0.60    0.90
  -5  -4   5    0.50    0.40
   4   4  -5   16.10    1.20
   4   4  -5   14.40    1.50
  -4  -4   5   14.70    1.40
  -4  -4   5   16.80    1.10
   3   4  -5   43.80    2.80
   3   4  -5   52.39    2.70
  -3  -4   5   47.90    2.80
  -3  -4   5   48.20    2.60
   2   4  -5  126.19    6.80
   2   4  -5  129.89    6.70
   2   4  -5  137.89    6.60
   2   4  -5  132.79    6.70
  -2  -4   5  130.09    6.70
  -2  -4   5  124.69    6.70
  -2  -4   5  126.69    6.80
   1   4  -5    2.00    0.60
   1   4  -5    2.70    0.70
   1   4  -5    1.90    0.60
   1   4  -5    2.10    0.50
  -1  -4   5    2.00    0.60
  -1  -4   5    1.90    0.60
  -1  -4   5    2.90    0.70
   0   4  -5    0.60    0.60
   0   4  -5    0.70    0.60
   0   4  -5    0.00    0.50
   0   4  -5    1.60    0.60
   0  -4   5    0.40    0.60
   0  -4   5    0.50    0.60
   0  -4   5    0.20    0.50
  -1   4  -5    1.60    0.70
  -1   4  -5    2.30    0.80
  -1   4  -5    3.10    0.70
  -1   4  -5    2.30    0.60
   1  -4   5    2.60    0.70
   1  -4   5    2.60    0.60
   1  -4   5    1.40    0.70
  -2   4  -5   16.90    1.60
  -2   4  -5   18.70    1.30
  -2   4  -5   19.10    1.40
   2  -4   5   17.40    1.30
   2  -4   5   19.40    1.40
   2  -4   5   16.30    1.60
  -3   4  -5   94.79    5.60
  -3   4  -5  100.59    5.50
  -3   4  -5  110.09    5.40
   3  -4   5  106.89    5.40
  -4   4  -5   28.10    2.00
  -4   4  -5   27.70    2.10
  -4   4  -5   28.50    1.80
   4  -4   5   27.30    1.90
  -5   4  -5   23.50    1.60
  -5   4  -5   23.30    2.10
   5  -4   5   25.40    1.80
  -6   4  -5   23.80    2.60
  -6   4  -5   28.90    1.70
   6  -4   5   32.80    2.10
  -7   4  -5    4.60    1.50
   7  -4   5    4.40    1.00
  -8   4  -5    0.20    1.90
   8  -4   5    0.20    1.10
  -9   4  -5    1.00    2.30
   9  -4   5    1.80    1.30
  11   3  -5    6.50    2.50
  11   3  -5    3.30    1.20
  10   3  -5    0.40    0.90
  10   3  -5   -0.40    1.60
 -10  -3   5    1.40    1.70
   9   3  -5    9.50    1.80
   9   3  -5    8.70    1.00
  -9  -3   5   10.00    1.90
   8   3  -5    6.90    1.40
   8   3  -5    4.90    0.80
   8   3  -5    6.80    1.50
  -8  -3   5    6.20    1.60
   7   3  -5   57.19    3.20
   7   3  -5   64.69    3.60
   7   3  -5   55.99    3.60
  -7  -3   5   56.39    3.70
   6   3  -5   -0.10    0.70
   6   3  -5    0.00    0.50
  -6  -3   5    0.60    0.90
   5   3  -5   13.60    1.40
   5   3  -5   15.30    1.10
  -5  -3   5   16.40    0.90
  -5  -3   5   13.90    1.40
  -5  -3   5   15.20    0.90
   4   3  -5  111.69    5.70
   4   3  -5  106.69    5.90
  -4  -3   5  111.79    5.70
  -4  -3   5  119.49    5.70
  -4  -3   5  104.59    5.90
   3   3  -5  159.88    8.50
   3   3  -5  167.28    8.40
   3   3  -5  179.18    8.50
  -3  -3   5  166.38    8.40
  -3  -3   5  156.58    8.50
   2   3  -5    0.80    0.40
   2   3  -5    1.00    0.50
   2   3  -5    1.10    0.30
   2   3  -5    0.50    0.50
  -2  -3   5    1.10    0.60
  -2  -3   5    0.60    0.50
  -2  -3   5    0.70    0.40
   1   3  -5  168.28    8.30
   1   3  -5  163.58    8.50
   1   3  -5  160.08    8.40
   1   3  -5  165.58    8.40
  -1  -3   5  157.68    8.40
  -1  -3   5  174.68    8.40
  -1  -3   5  162.68    8.40
   0   3  -5  163.08    8.30
   0   3  -5  160.78    8.30
   0   3  -5  160.88    8.40
   0   3  -5  164.68    8.30
   0  -3   5  161.68    8.30
   0  -3   5  166.38    8.30
   0  -3   5  163.38    8.30
  -1   3  -5  566.84   29.20
  -1   3  -5  591.64   29.20
  -1   3  -5  593.84   29.20
  -1   3  -5  582.04   29.20
   1  -3   5  576.54   29.20
   1  -3   5  590.64   29.10
   1  -3   5  586.44   29.20
  -2   3  -5  362.36   19.40
  -2   3  -5  386.36   19.40
  -2   3  -5  400.76   19.40
  -2   3  -5  368.36   19.30
   2  -3   5  384.46   19.40
   2  -3   5  408.16   19.30
   2  -3   5  389.56   19.40
  -3   3  -5    1.20    0.70
  -3   3  -5    0.70    0.70
  -3   3  -5    0.90    0.50
   3  -3   5    1.90    0.60
   3  -3   5    0.40    0.50
  -4   3  -5    1.80    0.80
  -4   3  -5    2.60    0.50
  -4   3  -5    2.40    0.90
   4  -3   5    1.60    0.60
  -5   3  -5   54.69    3.50
  -5   3  -5   55.29    2.90
   5  -3   5   55.19    3.10
  -6   3  -5   -0.60    1.20
  -6   3  -5    0.10    0.40
   6  -3   5    0.00    0.70
  -7   3  -5    6.00    1.70
   7  -3   5    7.30    1.00
  -8   3  -5    0.40    1.60
   8  -3   5    1.10    0.90
  -9   3  -5    4.80    1.90
   9  -3   5    4.30    1.20
 -10   3  -5    2.30    2.40
  10  -3   5   -0.10    1.40
  11   2  -5    0.30    1.10
  11   2  -5   -0.90    2.20
  10   2  -5    1.00    1.80
  10   2  -5    1.80    0.90
   9   2  -5    4.60    1.70
   9   2  -5    4.00    0.80
  -9  -2   5    6.20    1.70
   8   2  -5   22.50    2.10
   8   2  -5   19.30    1.50
  -8  -2   5   21.80    2.20
   7   2  -5   -0.20    0.90
   7   2  -5   -0.40    1.10
   7   2  -5   -0.60    0.50
  -7  -2   5   -0.10    1.20
   6   2  -5   18.70    1.70
   6   2  -5   18.90    1.60
   6   2  -5   20.80    1.30
  -6  -2   5   19.90    1.70
   5   2  -5   35.00    2.10
   5   2  -5   32.20    1.90
   5   2  -5   30.70    2.10
  -5  -2   5   34.60    1.70
  -5  -2   5   29.80    2.10
  -5  -2   5   34.10    1.70
   4   2  -5   53.69    3.10
   4   2  -5   57.29    3.00
  -4  -2   5   58.59    2.90
  -4  -2   5   62.29    2.90
  -4  -2   5   43.60    3.10
   3   2  -5    6.60    0.80
   3   2  -5    6.70    0.70
  -3  -2   5    8.50    0.70
  -3  -2   5    5.20    0.60
  -3  -2   5    7.00    0.80
   2   2  -5   30.50    1.80
   2   2  -5   31.30    1.90
   2   2  -5   30.70    1.70
  -2  -2   5   30.30    1.70
  -2  -2   5   29.20    1.80
   1   2  -5   57.29    3.10
   1   2  -5   54.49    3.10
   1   2  -5   58.39    3.00
  -1  -2   5   61.69    3.10
  -1  -2   5   55.39    3.00
  -1  -2   5   56.89    3.00
   0   2  -5  599.94   31.90
   0   2  -5  654.13   31.90
   0   2  -5  644.64   32.00
   0   2  -5  630.14   31.90
   0  -2   5  653.93   31.90
   0  -2   5  641.44   31.90
   0  -2   5  654.33   31.90
  -1   2  -5 1122.09   53.49
  -1   2  -5 1042.60   53.59
  -1   2  -5 1072.69   53.49
   1  -2   5 1047.40   53.49
   1  -2   5 1055.59   53.49
   1  -2   5 1107.69   53.39
  -2   2  -5  422.66   20.90
  -2   2  -5  417.76   21.00
  -2   2  -5  396.76   21.00
   2  -2   5  414.06   20.90
   2  -2   5  422.06   20.90
   2  -2   5  431.66   20.80
  -3   2  -5    0.20    0.60
  -3   2  -5    0.50    0.60
  -3   2  -5    0.00    0.50
  -3   2  -5    0.30    0.40
   3  -2   5    0.10    0.40
   3  -2   5   -0.10    0.40
  -4   2  -5   11.50    1.10
  -4   2  -5   10.10    0.80
  -4   2  -5    8.20    1.10
   4  -2   5   10.80    0.90
  -5   2  -5  685.93   33.80
  -5   2  -5  683.93   33.80
  -5   2  -5  669.53   34.10
  -5   2  -5  667.73   33.90
   5  -2   5  682.23   33.90
  -6   2  -5  355.26   18.40
   6  -2   5  364.66   18.10
  -7   2  -5    0.70    1.30
   7  -2   5   -0.30    0.70
  -8   2  -5    3.20    1.40
   8  -2   5    3.50    0.90
  -9   2  -5    2.70    1.70
   9  -2   5    3.90    1.00
 -10   2  -5    7.20    2.40
  10  -2   5    5.70    1.20
  11   1  -5    0.30    1.20
  11   1  -5   -0.30    2.30
  10   1  -5    1.30    1.00
  10   1  -5    0.30    1.60
   9   1  -5    1.60    1.50
   9   1  -5    1.10    0.80
   8   1  -5   38.50    2.30
   8   1  -5   39.30    2.90
   7   1  -5   12.30    1.10
   7   1  -5   12.40    1.50
  -7  -1   5   11.00    1.50
   6   1  -5   -0.40    0.70
   6   1  -5    0.30    0.50
   6   1  -5   -0.40    0.80
  -6  -1   5    0.00    0.80
   5   1  -5    2.70    0.80
   5   1  -5    4.50    0.80
   5   1  -5    3.80    0.50
  -5  -1   5    4.00    0.40
  -5  -1   5    3.80    0.90
  -5  -1   5    4.00    0.40
  -5  -1   5    5.00    0.70
   4   1  -5   38.30    2.20
   4   1  -5   37.90    2.30
   4   1  -5   39.10    2.10
  -4  -1   5   37.50    2.00
  -4  -1   5   39.50    2.00
  -4  -1   5   30.30    2.20
  -4  -1   5   40.60    2.00
   3   1  -5   71.19    3.60
   3   1  -5   63.99    3.60
   3   1  -5   67.89    3.50
  -3  -1   5   65.59    3.50
  -3  -1   5   63.39    3.60
  -3  -1   5   70.39    3.40
   2   1  -5   42.30    2.40
   2   1  -5   43.80    2.30
   2   1  -5   44.00    2.40
   2   1  -5   45.00    2.40
  -2  -1   5   46.50    2.30
  -2  -1   5   43.30    2.30
  -2  -1   5   42.30    2.40
   1   1  -5  361.06   18.80
   1   1  -5  393.36   18.80
   1   1  -5  368.86   18.80
   1   1  -5  381.66   18.70
  -1  -1   5  375.66   18.80
  -1  -1   5  373.36   18.80
  -1  -1   5  381.96   18.70
  -1  -1   5  365.46   18.80
   0   1  -5   65.59    3.40
   0   1  -5   64.79    3.40
   0   1  -5   64.19    3.40
   0   1  -5   68.79    3.50
   0  -1   5   65.39    3.40
   0  -1   5   62.79    3.40
   0  -1   5   68.39    3.40
  -1   1  -5   46.70    2.40
  -1   1  -5   44.60    2.30
  -1   1  -5   43.10    2.40
  -1   1  -5   40.70    2.30
   1  -1   5   45.10    2.40
   1  -1   5   44.20    2.20
   1  -1   5   42.40    2.30
  -2   1  -5   59.39    3.10
  -2   1  -5   59.59    3.20
  -2   1  -5   58.59    3.20
   2  -1   5   58.69    3.10
   2  -1   5   58.29    3.20
  -3   1  -5  381.06   18.50
  -3   1  -5  359.76   18.70
  -3   1  -5  361.96   18.50
  -3   1  -5  371.36   18.60
   3  -1   5  372.96   18.40
   3  -1   5  373.36   18.50
  -4   1  -5  159.78    8.10
  -4   1  -5  144.49    8.20
  -4   1  -5  161.18    7.90
  -4   1  -5  159.58    7.90
   4  -1   5  157.98    8.00
   4  -1   5  162.18    8.00
  -5   1  -5    4.20    0.80
  -5   1  -5    5.30    1.00
   5  -1   5    5.20    0.60
  -6   1  -5    0.20    0.90
  -6   1  -5    0.20    0.80
   6  -1   5    0.20    0.50
  -7   1  -5  141.59    7.50
   7  -1   5  134.79    7.00
  -8   1  -5   14.50    2.00
   8  -1   5   13.70    1.20
  -9   1  -5   16.80    2.20
   9  -1   5   14.90    1.40
 -10   1  -5    5.70    2.20
  10  -1   5    1.80    0.90
 -11   1  -5   -0.30    2.60
  11  -1   5    0.60    1.10
  11   0  -5   -1.70    2.40
  11   0  -5    0.80    1.30
  10   0  -5    2.20    2.10
  10   0  -5    0.80    1.00
   9   0  -5   27.00    2.50
   9   0  -5   24.20    1.80
   8   0  -5    0.00    1.20
   8   0  -5   -0.20    0.70
   7   0  -5   66.89    3.70
   7   0  -5   72.09    4.10
   6   0  -5    2.20    0.60
   6   0  -5    1.10    0.90
  -6   0   5    2.20    0.90
   5   0  -5    4.70    0.90
   5   0  -5    6.60    0.70
   5   0  -5    6.10    0.80
  -5   0   5    5.60    0.50
  -5   0   5    5.80    0.50
  -5   0   5    6.90    0.80
   4   0  -5  796.42   40.10
   4   0  -5  810.22   40.00
   4   0  -5  784.52   39.90
  -4   0   5  826.82   39.90
  -4   0   5  784.42   39.90
  -4   0   5  816.82   40.00
  -4   0   5  791.32   40.10
   3   0  -5  131.89    7.00
   3   0  -5  138.19    7.10
   3   0  -5  137.69    7.00
  -3   0   5  134.29    7.00
  -3   0   5  144.99    7.00
  -3   0   5  134.99    7.10
  -3   0   5  141.89    7.00
   2   0  -5  304.87   15.10
   2   0  -5  296.67   15.10
   2   0  -5  313.67   15.20
   2   0  -5  305.67   15.20
  -2   0   5  303.87   15.10
  -2   0   5  299.87   15.20
  -2   0   5  291.27   15.10
   1   0  -5  372.76   18.20
   1   0  -5  362.36   18.20
   1   0  -5  362.16   18.30
   1   0  -5  361.86   18.20
  -1   0   5  358.86   18.20
  -1   0   5  366.96   18.20
  -1   0   5  365.26   18.30
  -1   0   5  369.06   18.20
   0   0  -5   55.49    3.00
   0   0  -5   55.19    3.00
   0   0  -5   57.29    2.90
   0   0  -5   58.39    3.00
   0   0   5   55.79    2.90
   0   0   5   55.99    3.00
   0   0   5   57.79    3.00
  -1   0  -5    9.60    0.80
  -1   0  -5   11.00    0.70
  -1   0  -5   11.00    0.80
  -1   0  -5    9.60    0.80
  -1   0  -5   11.00    0.60
   1   0   5    9.90    0.80
   1   0   5   10.00    0.70
  -2   0  -5   25.50    1.40
  -2   0  -5   25.70    1.60
  -2   0  -5   26.00    1.60
   2   0   5   26.60    1.40
  -3   0  -5   16.50    1.00
  -3   0  -5   16.40    0.90
  -3   0  -5   15.70    1.20
  -3   0  -5   14.70    1.20
   3   0   5   16.20    1.00
  -4   0  -5  103.29    5.80
  -4   0  -5  111.39    5.50
  -4   0  -5  110.19    5.80
  -4   0  -5  110.79    5.50
   4   0   5  109.79    5.60
   4   0   5  108.99    5.60
   4   0   5  114.49    5.60
  -5   0  -5  220.08   11.40
  -5   0  -5  215.08   11.40
   5   0   5  216.98   11.20
   5   0   5  227.48   11.20
   5   0   5  235.08   11.30
  -6   0  -5    3.60    1.00
  -6   0  -5    3.80    0.90
   6   0   5    2.80    0.50
  -7   0  -5   35.60    2.50
  -7   0  -5   37.00    2.70
   7   0   5   39.70    2.10
  -8   0  -5   -0.30    1.30
   8   0   5    0.20    0.50
  -9   0  -5   -0.60    1.50
   9   0   5    1.20    0.60
 -10   0  -5    3.40    1.90
  10   0   5    3.60    0.80
 -11   0  -5    3.80    2.40
  11   0   5    2.40    1.00
  11  -1  -5    1.20    2.60
  10  -1  -5    0.70    2.00
  10  -1  -5    1.60    1.10
   9  -1  -5    5.50    1.10
   9  -1  -5    5.30    1.80
   8  -1  -5   -0.60    0.80
   8  -1  -5    0.30    1.40
   7  -1  -5   12.20    1.20
   7  -1  -5   14.30    1.70
  -7   1   5   14.10    2.40
   6  -1  -5   22.10    2.00
   6  -1  -5   26.50    1.60
  -6   1   5   21.20    1.80
   5  -1  -5  136.99    7.60
   5  -1  -5  144.39    7.40
  -5   1   5  147.19    7.30
  -5   1   5  145.39    7.30
  -5   1   5  153.08    7.60
   4  -1  -5   14.90    1.10
   4  -1  -5   13.90    1.30
   4  -1  -5   16.90    1.10
  -4   1   5   16.80    1.00
  -4   1   5   16.90    1.10
  -4   1   5   15.50    1.20
   3  -1  -5 1563.94   75.09
   3  -1  -5 1490.25   75.09
   3  -1  -5 1544.35   75.19
  -3   1   5 1514.25   75.09
  -3   1   5 1440.06   75.09
  -3   1   5 1506.15   75.09
   2  -1  -5   35.90    2.00
   2  -1  -5   38.50    2.00
   2  -1  -5   37.70    2.00
   2  -1  -5   38.90    2.10
  -2   1   5   31.60    2.00
  -2   1   5   40.50    2.10
   1  -1  -5 1392.26   69.59
   1  -1  -5 1399.26   69.69
   1  -1  -5 1433.26   69.69
   1  -1  -5 1434.26   69.59
  -1   1   5 1385.66   69.69
  -1   1   5 1422.66   69.59
  -1   1   5 1336.67   69.59
   0  -1  -5   67.19    3.40
   0  -1  -5   63.69    3.50
   0  -1  -5   69.79    3.50
   0  -1  -5   67.79    3.50
   0   1   5   66.09    3.40
   0   1   5   66.29    3.50
   0   1   5   65.99    3.40
  -1  -1  -5    0.60    0.20
  -1  -1  -5    0.60    0.40
  -1  -1  -5    0.30    0.30
  -1  -1  -5    0.50    0.40
   1   1   5    0.40    0.40
   1   1   5    0.30    0.30
   1   1   5    0.00    0.20
  -2  -1  -5 1484.05   72.29
  -2  -1  -5 1487.55   72.09
  -2  -1  -5 1435.56   72.19
  -2  -1  -5 1409.56   72.29
   2   1   5 1438.86   72.29
   2   1   5 1457.15   72.19
  -3  -1  -5  561.64   27.50
  -3  -1  -5  522.25   27.60
  -3  -1  -5  562.44   27.60
  -3  -1  -5  576.44   27.50
  -3  -1  -5  541.15   27.50
   3   1   5  537.95   27.50
   3   1   5  561.34   27.50
  -4  -1  -5   25.30    1.60
  -4  -1  -5   24.50    1.30
  -4  -1  -5   22.60    1.60
   4   1   5   20.50    1.30
   4   1   5   23.50    1.30
  -5  -1  -5   22.80    1.70
  -5  -1  -5   26.00    1.40
  -5  -1  -5   22.60    1.60
   5   1   5   21.10    1.30
   5   1   5   23.80    1.30
   5   1   5   21.60    1.40
  -6  -1  -5   74.79    4.40
  -6  -1  -5   83.89    4.20
  -6  -1  -5   81.89    4.30
   6   1   5   75.79    4.10
   6   1   5   79.09    4.00
   6   1   5   75.99    4.00
  -7  -1  -5    3.10    1.20
  -7  -1  -5    5.00    1.10
   7   1   5    6.20    0.60
  -8  -1  -5    0.90    1.10
  -8  -1  -5    2.90    1.20
   8   1   5    3.20    0.50
  -9  -1  -5   13.10    2.00
   9   1   5   13.40    1.10
 -10  -1  -5    0.70    1.70
  10   1   5   -0.10    0.60
 -11  -1  -5    8.10    2.30
  11   1   5    6.50    1.00
  10  -2  -5   -0.70    1.20
  10  -2  -5    0.70    2.30
   9  -2  -5   12.10    1.40
   9  -2  -5   13.70    2.30
   8  -2  -5    5.50    1.50
   8  -2  -5    3.90    1.00
   7  -2  -5   13.10    1.20
   7  -2  -5    8.10    1.60
  -7   2   5   13.00    1.60
   6  -2  -5   11.30    1.50
   6  -2  -5   10.70    1.10
  -6   2   5   11.80    0.70
  -6   2   5   11.10    0.70
  -6   2   5   10.80    1.30
   5  -2  -5   42.50    2.60
   5  -2  -5   43.70    2.30
  -5   2   5   39.50    2.50
  -5   2   5   37.50    2.10
   4  -2  -5   19.20    1.60
   4  -2  -5   18.00    1.30
  -4   2   5   17.40    1.40
  -4   2   5   20.30    1.20
   3  -2  -5   42.50    2.40
   3  -2  -5   44.40    2.50
   3  -2  -5   39.50    2.30
   3  -2  -5   44.40    2.20
  -3   2   5   43.10    2.40
  -3   2   5   38.20    2.30
   2  -2  -5    7.00    0.70
   2  -2  -5    7.00    0.80
   2  -2  -5    7.70    0.80
   2  -2  -5    8.30    0.70
  -2   2   5    8.60    0.80
  -2   2   5    7.50    0.70
   1  -2  -5  348.17   17.10
   1  -2  -5  358.36   17.10
   1  -2  -5  342.47   17.20
   1  -2  -5  344.07   17.10
  -1   2   5  333.27   17.10
  -1   2   5  342.17   17.10
  -1   2   5  326.47   17.20
   0  -2  -5   83.19    4.10
   0  -2  -5   80.09    4.10
   0  -2  -5   75.19    4.10
   0  -2  -5   79.59    4.10
   0   2   5   80.69    4.20
  -1  -2  -5   28.00    1.60
  -1  -2  -5   26.20    1.50
  -1  -2  -5   26.20    1.50
  -1  -2  -5   26.20    1.60
   1   2   5   26.00    1.50
   1   2   5   26.70    1.50
   1   2   5   25.70    1.60
  -2  -2  -5  364.76   18.10
  -2  -2  -5  373.26   18.20
  -2  -2  -5  357.76   18.10
   2   2   5  358.86   18.10
   2   2   5  359.96   18.20
  -3  -2  -5  337.47   17.10
  -3  -2  -5  360.36   17.10
  -3  -2  -5  351.16   17.10
  -3  -2  -5  339.87   17.30
  -3  -2  -5  335.97   17.20
   3   2   5  327.07   17.20
   3   2   5  349.96   17.10
   3   2   5  335.17   17.10
  -4  -2  -5   15.80    1.00
  -4  -2  -5   14.60    1.20
  -4  -2  -5   15.60    1.20
   4   2   5   12.70    1.10
   4   2   5   14.20    0.90
   4   2   5   12.20    0.80
  -5  -2  -5  123.49    6.40
  -5  -2  -5  126.69    6.40
  -5  -2  -5  123.49    6.20
   5   2   5  119.39    6.10
   5   2   5  118.89    6.10
   5   2   5  114.49    6.40
  -6  -2  -5   59.89    3.10
  -6  -2  -5   55.59    3.20
  -6  -2  -5   55.79    3.20
   6   2   5   53.79    2.80
   6   2   5   54.29    2.90
  -7  -2  -5    3.10    0.90
  -7  -2  -5    2.90    1.00
  -7  -2  -5    1.30    1.00
   7   2   5    1.80    0.40
  -8  -2  -5    1.80    1.10
  -8  -2  -5   -0.10    1.20
   8   2   5    0.70    0.40
  -9  -2  -5    5.30    1.60
  -9  -2  -5    5.60    1.50
   9   2   5    5.80    0.60
 -10  -2  -5    3.60    1.80
  10   2   5    4.60    0.60
 -11  -2  -5    0.20    2.00
  11   2   5    0.90    0.70
  11   2   5    2.40    2.20
 -12  -2  -5    8.40    2.80
  12   2   5   12.20    2.90
  12   2   5   10.80    1.10
  10  -3  -5   10.20    2.90
  10  -3  -5    9.70    1.70
   9  -3  -5   12.80    1.60
   9  -3  -5   19.50    2.60
   8  -3  -5   -0.30    0.90
   8  -3  -5    0.00    1.60
  -8   3   5    1.20    1.50
   7  -3  -5   84.49    4.80
   7  -3  -5   94.49    5.20
  -7   3   5   86.19    5.00
   6  -3  -5   44.20    3.00
   6  -3  -5   45.70    2.70
  -6   3   5   43.20    2.40
  -6   3   5   47.50    3.00
   5  -3  -5   51.89    3.00
   5  -3  -5   46.10    2.60
  -5   3   5   43.50    2.40
  -5   3   5   38.80    2.80
   4  -3  -5   25.20    2.00
   4  -3  -5   30.20    1.70
  -4   3   5   24.70    1.60
  -4   3   5   28.90    1.90
   3  -3  -5   35.90    2.00
   3  -3  -5   34.80    2.10
   3  -3  -5   28.20    2.10
  -3   3   5   36.90    2.20
  -3   3   5   31.20    1.90
   2  -3  -5   28.20    1.80
   2  -3  -5   31.50    1.80
   2  -3  -5   28.50    1.90
   2  -3  -5   28.80    1.70
  -2   3   5   29.20    1.80
  -2   3   5   30.00    1.90
  -2   3   5   36.10    1.80
   1  -3  -5  152.78    7.70
   1  -3  -5  149.49    7.80
   1  -3  -5  155.48    7.70
   1  -3  -5  147.39    7.70
  -1   3   5  151.68    7.70
  -1   3   5  153.88    7.70
  -1   3   5  147.39    7.80
   0  -3  -5    4.80    0.60
   0  -3  -5    3.50    0.60
   0  -3  -5    5.00    0.60
   0  -3  -5    3.20    0.50
   0   3   5    3.90    0.50
   0   3   5    4.10    0.60
   0   3   5    4.20    0.70
  -1  -3  -5   31.10    1.70
  -1  -3  -5   29.00    1.80
  -1  -3  -5   29.70    1.80
  -1  -3  -5   33.40    1.80
   1   3   5   32.20    1.80
   1   3   5   32.00    1.80
   1   3   5   33.20    1.90
  -2  -3  -5    9.50    0.70
  -2  -3  -5    8.50    0.90
  -2  -3  -5   10.70    0.80
   2   3   5    9.50    0.90
   2   3   5   12.00    0.70
  -3  -3  -5   42.40    2.40
  -3  -3  -5   40.30    2.20
  -3  -3  -5   44.20    2.20
  -3  -3  -5   41.00    2.30
   3   3   5   37.60    2.40
   3   3   5   43.10    2.30
   3   3   5   43.50    2.20
  -4  -3  -5  485.15   25.20
  -4  -3  -5  508.55   25.20
  -4  -3  -5  513.65   25.10
   4   3   5  506.85   25.20
   4   3   5  486.75   25.00
   4   3   5  512.35   25.00
  -5  -3  -5   39.80    2.40
  -5  -3  -5   38.70    2.20
  -5  -3  -5   42.50    2.40
   5   3   5   37.60    2.30
   5   3   5   34.60    2.00
   5   3   5   39.10    2.00
  -6  -3  -5   40.70    2.50
  -6  -3  -5   41.10    2.40
  -6  -3  -5   43.20    2.60
   6   3   5   40.90    2.10
   6   3   5   38.70    2.50
   6   3   5   39.30    2.10
  -7  -3  -5    3.10    1.10
  -7  -3  -5    5.60    1.00
  -7  -3  -5    3.80    1.00
   7   3   5    4.60    0.50
   7   3   5    3.50    1.00
   7   3   5    4.90    0.40
  -8  -3  -5   28.90    2.30
  -8  -3  -5   24.70    2.30
   8   3   5   29.80    1.60
   8   3   5   29.80    2.30
  -9  -3  -5    2.40    1.50
  -9  -3  -5    1.80    1.30
   9   3   5    3.00    0.40
   9   3   5    2.00    1.50
 -10  -3  -5   33.80    3.10
  10   3   5   29.80    3.00
  10   3   5   30.70    1.70
 -11  -3  -5    5.80    2.20
  11   3   5    4.40    0.60
  11   3   5    5.00    2.00
   9  -4  -5   17.60    2.00
   9  -4  -5   19.30    2.80
   8  -4  -5    7.30    2.10
   8  -4  -5    6.20    1.30
  -8   4   5    7.60    1.90
   7  -4  -5   25.90    2.50
   7  -4  -5   20.80    1.90
  -7   4   5   22.70    2.40
   6  -4  -5   49.50    3.40
   6  -4  -5   48.30    2.90
  -6   4   5   43.90    2.60
  -6   4   5   49.80    3.20
   5  -4  -5    5.30    1.30
   5  -4  -5    3.80    0.90
  -5   4   5    5.20    0.70
  -5   4   5    5.20    1.10
   4  -4  -5   25.60    2.00
   4  -4  -5   26.50    1.80
  -4   4   5   27.60    2.00
  -4   4   5   26.70    1.70
   3  -4  -5    0.80    0.60
   3  -4  -5    0.80    0.80
  -3   4   5    1.80    0.60
  -3   4   5    1.60    0.90
   2  -4  -5  227.98   11.00
   2  -4  -5  219.68   11.10
   2  -4  -5  220.68   11.10
   2  -4  -5  202.68   11.20
  -2   4   5  220.58   11.20
  -2   4   5  216.38   11.10
   1  -4  -5    4.20    0.60
   1  -4  -5    5.60    0.70
   1  -4  -5    3.90    0.80
   1  -4  -5    4.50    0.70
  -1   4   5    4.00    0.70
  -1   4   5    4.50    0.80
  -1   4   5    4.80    0.70
   0  -4  -5   33.80    2.10
   0  -4  -5   37.60    2.00
   0  -4  -5   34.30    2.00
   0  -4  -5   37.60    2.00
   0   4   5   32.00    2.00
   0   4   5   33.30    2.10
  -1  -4  -5  195.78   10.20
  -1  -4  -5  204.18   10.20
  -1  -4  -5  202.18   10.20
   1   4   5  199.98   10.20
   1   4   5  204.38   10.30
   1   4   5  201.38   10.20
  -2  -4  -5   11.20    0.80
  -2  -4  -5   13.10    1.00
  -2  -4  -5    9.90    1.00
   2   4   5   11.90    1.00
   2   4   5   11.30    1.10
   2   4   5   11.10    0.90
  -3  -4  -5   33.30    1.70
  -3  -4  -5   29.70    1.90
  -3  -4  -5   30.40    1.70
  -3  -4  -5   31.60    1.80
   3   4   5   30.70    2.00
   3   4   5   29.00    1.70
  -4  -4  -5  175.18    8.50
  -4  -4  -5  174.08    8.50
  -4  -4  -5  165.28    8.80
  -4  -4  -5  163.98    8.70
   4   4   5  174.68    8.60
   4   4   5  167.18    8.80
   4   4   5  168.18    8.60
  -5  -4  -5    0.10    0.60
  -5  -4  -5   -0.20    0.70
   5   4   5    0.20    0.70
   5   4   5    0.40    0.40
   5   4   5    0.20    0.30
  -6  -4  -5   -0.50    0.90
  -6  -4  -5    0.70    0.70
  -6  -4  -5    0.50    0.80
   6   4   5    0.00    0.90
   6   4   5    0.40    0.50
   6   4   5    0.70    0.30
  -7  -4  -5   13.60    1.40
  -7  -4  -5   16.30    1.60
  -7  -4  -5   13.90    1.50
   7   4   5   12.90    0.90
   7   4   5   14.40    1.60
  -8  -4  -5    0.30    1.00
  -8  -4  -5   -1.30    1.10
  -8  -4  -5   -0.40    1.20
   8   4   5   -0.50    1.10
   8   4   5    0.20    0.40
  -9  -4  -5   36.40    2.90
  -9  -4  -5   39.00    2.90
   9   4   5   33.60    2.80
   9   4   5   36.10    1.90
 -10  -4  -5    1.90    1.70
 -10  -4  -5   -0.10    1.60
  10   4   5    0.70    1.60
 -11  -4  -5    9.50    2.20
  11   4   5    8.70    2.70
   9  -5  -5    1.70    2.40
   9  -5  -5   -0.20    1.40
  -9   5   5    1.90    2.40
   8  -5  -5    3.90    2.20
   8  -5  -5    1.70    1.30
  -8   5   5    4.00    2.00
   7  -5  -5    0.70    1.70
   7  -5  -5    1.10    1.10
  -7   5   5    1.40    0.50
  -7   5   5    1.70    1.60
   6  -5  -5    9.20    1.70
   6  -5  -5    9.40    1.40
  -6   5   5    9.00    1.70
  -6   5   5   11.40    1.00
   5  -5  -5   24.50    2.20
   5  -5  -5   21.90    1.80
  -5   5   5   24.80    2.20
  -5   5   5   21.60    1.60
   4  -5  -5   47.00    3.20
  -4   5   5   47.20    2.70
  -4   5   5   47.20    3.10
   3  -5  -5    0.70    0.70
   3  -5  -5    0.50    0.90
  -3   5   5    0.60    0.90
  -3   5   5    0.30    0.50
   2  -5  -5    4.00    0.90
   2  -5  -5    1.40    0.70
   2  -5  -5    3.70    1.00
  -2   5   5    2.00    0.90
  -2   5   5    3.10    0.70
   1  -5  -5    1.40    0.70
   1  -5  -5    1.50    0.60
   1  -5  -5    1.30    0.50
   1  -5  -5    1.50    0.70
  -1   5   5    0.70    0.60
  -1   5   5    1.90    0.60
  -1   5   5    0.20    0.70
   0  -5  -5  221.88   11.50
   0  -5  -5  223.88   11.50
   0  -5  -5  235.48   11.50
   0  -5  -5  226.58   11.60
   0   5   5  220.68   11.50
   0   5   5  236.48   11.70
   0   5   5  227.78   11.50
  -1  -5  -5   41.70    2.30
  -1  -5  -5   38.30    2.20
  -1  -5  -5   44.90    2.40
  -1  -5  -5   38.50    2.30
   1   5   5   37.50    2.40
   1   5   5   36.60    2.30
  -2  -5  -5  247.78   12.50
  -2  -5  -5  244.68   12.60
  -2  -5  -5  249.97   12.60
   2   5   5  247.78   12.60
   2   5   5  252.57   12.50
   2   5   5  241.78   12.50
  -3  -5  -5  879.91   43.90
  -3  -5  -5  913.11   43.90
  -3  -5  -5  879.81   44.00
  -3  -5  -5  870.81   44.00
   3   5   5  861.41   43.90
   3   5   5  879.41   44.10
  -4  -5  -5    3.90    0.50
  -4  -5  -5    3.50    0.70
  -4  -5  -5    3.60    0.40
  -4  -5  -5    2.40    0.80
   4   5   5    3.80    0.50
   4   5   5    2.20    0.80
  -5  -5  -5   97.59    5.20
  -5  -5  -5  104.09    5.10
   5   5   5   89.89    5.10
   5   5   5   91.59    4.90
  -6  -5  -5   36.70    2.40
  -6  -5  -5   35.80    2.30
   6   5   5   35.30    2.00
   6   5   5   38.50    2.40
  -7  -5  -5   69.69    4.00
  -7  -5  -5   68.09    3.80
   7   5   5   71.49    4.00
   7   5   5   63.59    3.50
  -8  -5  -5   52.79    3.60
  -8  -5  -5   62.09    3.50
   8   5   5   56.49    3.00
   8   5   5   56.69    3.60
  -9  -5  -5    0.20    1.30
  -9  -5  -5   -0.40    1.40
   9   5   5    0.00    0.50
   9   5   5    0.10    1.30
 -10  -5  -5    8.60    1.80
  10   5   5    6.50    1.90
  10   5   5    9.30    0.90
  10   5   5    8.80    1.80
 -11  -5  -5    0.00    1.80
  11   5   5    1.80    0.50
  11   5   5    2.50    1.80
   8  -6  -5    0.90    2.50
   8  -6  -5    0.50    1.60
  -8   6   5   -0.20    2.20
   7  -6  -5    2.60    1.30
   7  -6  -5    5.30    1.90
  -7   6   5    2.40    0.70
  -7   6   5    2.10    1.80
   6  -6  -5   14.70    1.60
   6  -6  -5   12.10    2.00
  -6   6   5   15.00    2.10
  -6   6   5   16.20    1.50
   5  -6  -5    2.20    1.00
   5  -6  -5    0.30    1.40
  -5   6   5    2.50    1.30
  -5   6   5    2.00    0.80
   4  -6  -5    0.80    1.30
   4  -6  -5    0.90    0.90
  -4   6   5    0.40    0.70
  -4   6   5    0.00    1.30
   3  -6  -5   12.80    1.30
   3  -6  -5   17.40    1.70
  -3   6   5   10.00    1.50
  -3   6   5   10.10    1.10
   2  -6  -5   -0.60    0.70
   2  -6  -5    0.30    0.90
  -2   6   5   -0.10    0.70
  -2   6   5    0.10    0.90
   1  -6  -5    8.10    1.10
   1  -6  -5   10.90    1.10
   1  -6  -5    7.10    1.20
  -1   6   5   10.60    1.30
  -1   6   5    8.10    1.00
   0  -6  -5   45.10    2.60
   0  -6  -5   40.60    2.60
   0  -6  -5   44.00    2.80
   0  -6  -5   47.20    2.70
   0   6   5   43.00    2.80
   0   6   5   51.19    2.60
   0   6   5   48.60    2.60
   0   6   5   43.00    2.60
  -1  -6  -5   49.90    2.90
  -1  -6  -5   50.29    2.80
  -1  -6  -5   51.79    3.00
   1   6   5   49.70    2.80
   1   6   5   48.50    2.90
  -2  -6  -5    4.20    0.90
  -2  -6  -5    4.80    0.80
  -2  -6  -5    3.40    0.60
   2   6   5    6.30    1.10
   2   6   5    6.80    1.00
   2   6   5    5.20    0.70
  -3  -6  -5    0.50    0.70
  -3  -6  -5    0.70    0.80
  -3  -6  -5    0.10    0.50
   3   6   5    0.30    0.80
   3   6   5    0.40    0.40
  -4  -6  -5    4.00    0.50
  -4  -6  -5    4.20    0.80
  -4  -6  -5    3.60    0.90
   4   6   5    3.50    0.90
   4   6   5    3.80    0.60
  -5  -6  -5   -0.60    0.80
  -5  -6  -5   -0.70    0.80
   5   6   5    0.30    0.90
   5   6   5   -0.10    0.50
  -6  -6  -5  499.95   25.20
  -6  -6  -5  492.55   25.10
   6   6   5  502.45   25.20
   6   6   5  495.65   24.90
  -7  -6  -5   30.20    2.40
  -7  -6  -5   25.20    2.10
   7   6   5   24.60    2.30
   7   6   5   28.60    1.70
  -8  -6  -5    1.10    1.20
  -8  -6  -5    0.00    1.30
   8   6   5    2.20    1.30
   8   6   5    0.70    0.50
  -9  -6  -5    3.20    1.60
  -9  -6  -5    3.60    1.50
   9   6   5    1.70    1.50
   9   6   5    2.30    0.60
   9   6   5    0.90    1.40
 -10  -6  -5    2.70    1.60
  10   6   5    1.30    1.60
  10   6   5    2.20    0.60
 -11  -6  -5   10.00    2.40
  11   6   5    7.20    2.10
  11   6   5   11.10    1.00
 -12  -6  -5    7.20    3.00
   7  -7  -5    8.80    1.70
   7  -7  -5   10.10    2.50
  -7   7   5    8.90    2.20
  -7   7   5   10.00    1.20
   6  -7  -5   14.90    2.40
   6  -7  -5   13.70    1.80
  -6   7   5   17.60    2.50
  -6   7   5   13.60    1.40
   5  -7  -5    0.00    1.50
   5  -7  -5    1.00    1.20
  -5   7   5    0.20    0.90
  -5   7   5    1.90    1.60
   4  -7  -5   -0.40    1.00
   4  -7  -5    1.80    1.60
  -4   7   5    0.20    0.90
  -4   7   5   -0.30    1.30
   3  -7  -5   -0.10    1.40
   3  -7  -5   -0.20    0.90
  -3   7   5   -0.30    0.80
  -3   7   5   -0.20    1.10
   2  -7  -5    2.90    1.20
   2  -7  -5    0.80    0.90
  -2   7   5    3.10    1.20
  -2   7   5    1.60    0.90
   1  -7  -5   15.60    1.50
   1  -7  -5   18.80    1.70
  -1   7   5   17.10    1.80
  -1   7   5   16.90    1.60
   0  -7  -5   10.00    1.20
   0  -7  -5   10.20    1.20
   0  -7  -5   11.10    1.40
   0   7   5    9.30    1.40
   0   7   5   12.00    1.10
   0   7   5   11.60    1.20
   0   7   5    8.80    1.20
  -1  -7  -5    7.00    1.00
  -1  -7  -5    6.10    1.00
  -1  -7  -5    6.00    1.10
   1   7   5    8.10    1.30
   1   7   5    9.60    1.20
   1   7   5    9.30    1.00
   1   7   5    9.20    1.10
  -2  -7  -5   47.40    3.00
  -2  -7  -5   47.10    2.80
  -2  -7  -5   55.09    3.10
   2   7   5   50.19    3.20
   2   7   5   52.19    3.00
  -3  -7  -5   11.70    1.30
  -3  -7  -5   13.30    1.10
  -3  -7  -5   11.60    1.30
   3   7   5   16.10    1.40
   3   7   5   13.50    1.20
   3   7   5   13.00    1.50
  -4  -7  -5   16.60    1.20
  -4  -7  -5   16.20    1.60
  -4  -7  -5   16.30    1.60
   4   7   5   15.90    1.30
   4   7   5   14.90    1.60
  -5  -7  -5    4.40    1.10
  -5  -7  -5    2.50    0.40
  -5  -7  -5    3.90    1.10
   5   7   5    2.30    0.60
   5   7   5    2.10    1.00
  -6  -7  -5   46.40    3.20
  -6  -7  -5   49.00    3.10
   6   7   5   48.10    3.20
   6   7   5   48.80    2.80
   6   7   5   51.09    3.30
  -7  -7  -5   35.30    2.60
  -7  -7  -5   34.00    2.60
   7   7   5   33.90    2.70
   7   7   5   32.30    2.60
   7   7   5   34.70    2.10
  -8  -7  -5    0.70    1.20
  -8  -7  -5    1.20    1.30
   8   7   5    1.00    1.20
   8   7   5    1.20    1.40
   8   7   5    0.70    0.60
  -9  -7  -5   -0.30    1.40
  -9  -7  -5    0.50    1.30
   9   7   5   -0.10    1.60
   9   7   5    0.30    0.60
   9   7   5    0.40    1.30
 -10  -7  -5    4.40    1.80
 -10  -7  -5    3.70    1.90
  10   7   5    3.40    0.70
  10   7   5    6.40    1.90
 -11  -7  -5   35.00    3.60
  11   7   5   41.90    2.50
  11   7   5   44.60    3.70
   6  -8  -5    0.60    1.70
   6  -8  -5    1.50    2.40
  -6   8   5   -0.10    1.90
  -6   8   5    0.10    1.10
   5  -8  -5    0.20    1.50
   5  -8  -5    0.50    2.00
  -5   8   5   -0.40    1.10
  -5   8   5    0.00    1.90
   4  -8  -5   34.10    3.10
  -4   8   5   31.90    2.40
  -4   8   5   32.60    2.90
   3  -8  -5   60.49    3.80
  -3   8   5   55.39    3.40
  -3   8   5   53.59    3.80
   2  -8  -5    1.50    1.40
  -2   8   5    0.60    1.00
  -2   8   5    0.50    1.40
   1  -8  -5  165.78    9.00
  -1   8   5  173.48    8.80
  -1   8   5  163.28    9.10
   0  -8  -5   12.10    1.40
   0  -8  -5   14.60    1.60
   0   8   5   13.70    1.80
   0   8   5    7.90    1.30
  -1  -8  -5   16.70    1.70
  -1  -8  -5   18.00    1.60
  -1  -8  -5   17.20    1.70
   1   8   5   19.10    2.00
   1   8   5   18.40    1.70
   1   8   5   16.90    1.70
  -2  -8  -5   -0.30    1.00
  -2  -8  -5   -0.30    0.80
  -2  -8  -5   -0.50    1.00
   2   8   5   -0.10    0.90
   2   8   5   -0.80    0.80
   2   8   5    0.00    1.00
  -3  -8  -5   -0.10    0.70
  -3  -8  -5    0.90    1.00
  -3  -8  -5    0.30    0.90
   3   8   5    1.10    1.20
   3   8   5    0.70    0.80
   3   8   5    0.10    0.70
  -4  -8  -5    2.30    1.00
  -4  -8  -5    2.60    1.00
  -4  -8  -5    2.60    0.70
   4   8   5    1.80    1.00
   4   8   5    1.70    1.10
   4   8   5    2.00    0.70
  -5  -8  -5   24.80    2.10
  -5  -8  -5   26.20    2.20
  -5  -8  -5   30.50    1.70
   5   8   5   31.10    2.30
   5   8   5   25.80    1.90
   5   8   5   28.40    2.40
  -6  -8  -5   35.00    2.40
  -6  -8  -5   34.80    2.50
   6   8   5   31.30    2.10
   6   8   5   25.40    2.40
   6   8   5   36.00    2.50
  -7  -8  -5   16.40    1.90
  -7  -8  -5   17.40    1.90
   7   8   5   18.80    2.10
   7   8   5   16.20    1.90
   7   8   5   15.80    1.40
  -8  -8  -5    5.30    1.60
  -8  -8  -5    5.40    1.50
   8   8   5    4.30    0.80
   8   8   5    5.20    1.60
   8   8   5    8.30    1.90
  -9  -8  -5    1.40    1.60
  -9  -8  -5   -0.80    1.70
   9   8   5   -0.20    0.70
   9   8   5   -0.80    1.60
 -10  -8  -5   -1.40    1.70
 -10  -8  -5   -0.80    1.90
  10   8   5    0.10    0.90
  10   8   5    1.10    1.90
 -11  -8  -5   -0.80    2.10
  11   8   5   -3.50    2.00
  11   8   5    0.00    0.90
   5  -9  -5   -1.40    2.40
  -5   9   5   -0.70    1.40
  -5   9   5   -0.20    2.30
   4  -9  -5   -0.50    1.80
  -4   9   5    0.50    1.30
  -4   9   5    1.10    2.10
   3  -9  -5   -0.90    1.60
  -3   9   5   -1.40    1.20
  -3   9   5    1.00    1.90
   2  -9  -5   85.49    5.20
  -2   9   5   82.99    4.80
  -2   9   5   79.79    5.10
   1  -9  -5   79.39    5.10
  -1   9   5   85.59    4.80
  -1   9   5   81.39    5.00
   0  -9  -5    0.40    1.40
   0  -9  -5    0.90    1.20
   0   9   5    1.10    1.30
  -1  -9  -5   26.00    2.40
  -1  -9  -5   34.20    2.40
   1   9   5   31.20    2.60
  -2  -9  -5    1.10    0.90
  -2  -9  -5    0.00    1.10
  -2  -9  -5    1.60    1.20
   2   9   5    0.40    0.90
   2   9   5    1.70    1.30
   2   9   5    0.10    1.10
  -3  -9  -5  113.39    6.20
  -3  -9  -5  119.09    6.50
  -3  -9  -5  115.59    6.50
   3   9   5  113.89    6.60
   3   9   5  122.99    6.30
   3   9   5  120.19    6.50
  -4  -9  -5    1.00    0.70
  -4  -9  -5    2.10    1.30
  -4  -9  -5   -0.10    1.10
   4   9   5    0.20    1.20
   4   9   5    1.00    0.90
   4   9   5    1.90    1.30
  -5  -9  -5    5.30    1.40
  -5  -9  -5    4.70    1.30
  -5  -9  -5    5.20    0.80
   5   9   5    3.70    1.40
   5   9   5    5.40    1.00
   5   9   5    3.90    1.30
  -6  -9  -5    0.90    0.50
  -6  -9  -5    0.20    1.40
  -6  -9  -5    0.60    1.40
   6   9   5    1.10    1.40
   6   9   5    1.60    1.40
   6   9   5   -0.20    0.80
  -7  -9  -5    0.20    1.40
  -7  -9  -5   -1.00    1.30
   7   9   5    0.00    1.50
   7   9   5   -0.70    0.80
   7   9   5    0.60    1.30
  -8  -9  -5   -0.40    1.40
  -8  -9  -5   -0.10    1.50
   8   9   5   -0.90    1.40
   8   9   5    0.30    0.90
  -9  -9  -5   -0.10    1.50
  -9  -9  -5    0.40    1.90
   9   9   5    0.70    1.80
   9   9   5    0.00    0.90
 -10  -9  -5   27.90    2.90
 -10  -9  -5   26.30    3.20
  10   9   5   32.40    3.30
  10   9   5   28.10    2.20
 -11  -9  -5    1.20    2.60
   4 -10  -5   -0.60    2.50
  -4  10   5    1.00    2.30
  -4  10   5   -0.80    1.60
   3 -10  -5    9.50    2.60
  -3  10   5   10.00    2.30
  -3  10   5    8.10    1.70
   2 -10  -5   -1.00    2.00
  -2  10   5   -0.80    1.30
  -2  10   5   -1.50    1.90
   1 -10  -5    0.80    1.80
  -1  10   5    3.90    1.90
  -1  10   5    4.20    1.50
   0 -10  -5    0.20    1.60
   0 -10  -5    2.10    1.40
   0  10   5    1.50    1.70
  -1 -10  -5    0.10    1.20
  -1 -10  -5    0.30    1.30
   1  10   5    0.80    1.60
  -2 -10  -5   -1.20    1.40
  -2 -10  -5   -0.50    1.10
   2  10   5    0.00    1.50
  -3 -10  -5    0.70    0.90
  -3 -10  -5    0.90    1.40
   3  10   5    1.50    1.10
   3  10   5    0.90    1.30
   3  10   5   -0.10    1.50
  -4 -10  -5    0.80    0.90
  -4 -10  -5    1.90    1.50
  -4 -10  -5    0.30    1.40
   4  10   5    1.00    1.40
   4  10   5    0.80    1.00
   4  10   5    1.40    1.50
  -5 -10  -5    0.70    0.70
  -5 -10  -5   -0.10    1.30
  -5 -10  -5   -1.90    1.30
   5  10   5   -1.20    1.30
   5  10   5    0.40    1.00
   5  10   5    1.00    1.60
  -6 -10  -5   14.50    2.10
  -6 -10  -5    9.90    1.00
  -6 -10  -5    8.50    1.80
   6  10   5   11.30    2.00
   6  10   5   13.20    2.00
   6  10   5   10.30    1.30
  -7 -10  -5    3.00    1.70
  -7 -10  -5    1.90    1.60
   7  10   5    2.40    1.60
   7  10   5    1.00    1.00
  -8 -10  -5   -0.30    1.80
  -8 -10  -5    1.20    1.70
   8  10   5   -0.90    1.60
   8  10   5   -0.20    1.00
  -9 -10  -5    1.80    1.90
  -9 -10  -5    3.40    2.30
   9  10   5    1.00    1.10
   9  10   5    2.40    2.10
 -10 -10  -5   -0.50    2.70
 -10 -10  -5    1.80    2.30
  10  10   5   -0.60    1.10
  10  10   5    1.50    2.60
   3 -11  -5   -0.40    2.80
  -3  11   5    0.80    1.90
   2 -11  -5    0.60    2.50
  -2  11   5   -0.20    2.20
  -2  11   5   -1.00    1.70
   1 -11  -5    0.20    1.90
  -1  11   5    0.90    1.90
   0 -11  -5    3.10    1.90
   0  11   5    5.20    2.10
  -1 -11  -5   10.30    1.70
  -1 -11  -5    8.40    1.90
   1  11   5    8.50    2.20
  -2 -11  -5    0.00    1.50
  -2 -11  -5    1.10    1.20
   2  11   5    1.80    1.90
  -3 -11  -5    1.10    1.70
  -3 -11  -5   -0.70    1.10
   3  11   5   -0.40    1.70
  -4 -11  -5    5.40    1.20
  -4 -11  -5    3.80    1.60
   4  11   5    4.60    1.90
   4  11   5    3.90    1.70
   4  11   5    4.80    1.30
  -5 -11  -5    2.40    0.90
  -5 -11  -5    5.10    1.80
   5  11   5    3.00    1.50
   5  11   5    2.50    1.20
   5  11   5    4.70    2.00
  -6 -11  -5    8.10    1.00
  -6 -11  -5    9.00    2.10
   6  11   5    6.10    1.30
   6  11   5    7.60    2.00
   6  11   5    9.00    3.50
  -7 -11  -5    1.50    1.90
   7  11   5    0.20    1.10
   7  11   5    0.10    1.80
  -8 -11  -5    1.50    2.20
   8  11   5    1.70    2.10
   8  11   5   -0.10    1.10
  -9 -11  -5    6.40    2.20
   9  11   5    6.90    1.70
   9  11   5    3.90    3.80
   0 -12  -5    1.20    2.50
   0  12   5   -1.00    2.40
  -1 -12  -5   -0.20    2.00
  -1 -12  -5    0.10    1.70
   1  12   5   -0.40    2.40
  -2 -12  -5    1.40    1.90
  -2 -12  -5    4.70    1.80
   2  12   5    3.60    2.40
  -3 -12  -5    2.20    2.10
  -3 -12  -5    0.40    1.50
   3  12   5    3.70    2.40
  -4 -12  -5    2.10    1.30
  -4 -12  -5    0.70    1.80
   4  12   5    2.20    2.30
  -5 -12  -5   -0.80    1.10
  -5 -12  -5    0.30    2.00
   5  12   5   -0.60    2.50
   5  12   5    1.60    1.60
   5  12   5    1.50    2.10
  -6 -12  -5    3.50    2.30
  -6 -12  -5    3.10    1.10
   6  12   5    1.30    1.50
   6  12   5    6.20    2.30
  -7 -12  -5    1.10    2.30
   7  12   5    1.30    1.60
   7  12   5    0.80    2.10
   5  11  -6    3.10    2.40
  -5 -11   6    5.40    2.50
   4  11  -6   -0.70    2.20
  -4 -11   6    0.30    2.40
  -4 -11   6    0.10    1.70
   3  11  -6    1.00    2.00
  -3 -11   6    2.70    1.80
   2  11  -6   -0.30    2.70
  -2 -11   6    0.30    2.00
   7  10  -6    0.40    1.70
   7  10  -6    2.00    2.30
  -7 -10   6   -0.80    2.40
  -7 -10   6    0.30    0.90
   6  10  -6    4.60    1.60
   6  10  -6    5.20    2.10
  -6 -10   6    4.30    1.20
  -6 -10   6    3.70    2.30
   5  10  -6    2.70    2.10
  -5 -10   6    1.00    1.20
  -5 -10   6   -0.30    2.00
   4  10  -6    8.00    1.90
  -4 -10   6    7.80    1.50
  -4 -10   6   11.90    2.20
   3  10  -6   10.30    2.20
  -3 -10   6   15.90    2.20
  -3 -10   6   12.30    1.80
   2  10  -6    2.10    1.90
  -2 -10   6    5.60    1.70
   1  10  -6    6.00    2.10
  -1 -10   6    5.40    1.90
  -2  10  -6    3.90    1.90
   8   9  -6   -0.10    2.10
   8   9  -6    2.30    1.50
  -8  -9   6    1.00    2.40
   7   9  -6    0.40    1.30
   7   9  -6    1.40    1.80
  -7  -9   6    2.80    1.90
  -7  -9   6    1.70    0.80
   6   9  -6    2.00    1.70
   6   9  -6    1.70    1.20
  -6  -9   6    2.20    1.00
  -6  -9   6    3.00    1.80
   5   9  -6    1.20    1.30
   5   9  -6    0.20    1.60
  -5  -9   6   -0.40    1.70
  -5  -9   6    1.40    1.00
   4   9  -6   19.00    2.20
   4   9  -6   20.30    1.90
  -4  -9   6   18.40    2.10
  -4  -9   6   18.70    1.70
   3   9  -6    4.50    1.60
  -3  -9   6    3.10    1.70
  -3  -9   6    1.60    1.20
   2   9  -6    4.80    1.60
  -2  -9   6    6.00    1.80
  -2  -9   6    4.00    1.40
   1   9  -6   20.10    2.30
  -1  -9   6   22.60    2.20
  -1   9  -6   11.10    1.70
  -2   9  -6    1.50    1.40
  -2   9  -6    1.90    2.00
  -3   9  -6    0.00    1.50
  -3   9  -6    0.10    2.30
  -4   9  -6    6.30    2.80
  -4   9  -6    3.20    1.70
   9   8  -6    3.00    1.30
   9   8  -6    1.80    2.00
  -9  -8   6    3.20    2.20
   8   8  -6   28.20    2.90
   8   8  -6   25.90    2.40
  -8  -8   6   29.80    3.10
   7   8  -6    0.40    1.50
   7   8  -6    1.10    1.10
  -7  -8   6    0.10    1.60
  -7  -8   6    0.70    0.50
   6   8  -6   -0.30    1.00
   6   8  -6   -0.10    1.30
  -6  -8   6    0.50    1.50
  -6  -8   6    0.10    0.80
   5   8  -6    0.30    1.30
   5   8  -6    1.50    1.00
  -5  -8   6    0.00    1.50
  -5  -8   6    1.50    0.80
   4   8  -6    0.90    1.00
   4   8  -6    1.60    1.30
  -4  -8   6    3.60    1.50
  -4  -8   6    0.50    0.90
   3   8  -6    0.90    1.20
   3   8  -6    0.60    1.00
  -3  -8   6    0.10    1.00
  -3  -8   6   -0.20    1.40
   2   8  -6    7.90    1.60
  -2  -8   6    7.30    1.60
  -2  -8   6    7.90    1.40
   1   8  -6   33.90    2.70
  -1  -8   6   33.80    2.60
  -1  -8   6   31.70    2.60
   0   8  -6    0.20    1.40
  -1   8  -6    0.80    1.60
  -1   8  -6    0.10    1.20
  -2   8  -6    3.30    1.70
  -2   8  -6    4.30    1.30
  -3   8  -6    9.60    1.50
  -3   8  -6   10.60    2.10
  -4   8  -6    3.10    2.20
  -4   8  -6    2.80    1.30
  -5   8  -6   -1.30    1.20
  -5   8  -6   -0.20    2.30
  10   7  -6    0.40    1.30
  10   7  -6   -0.10    2.20
 -10  -7   6    1.30    2.40
   9   7  -6    5.50    1.30
   9   7  -6    3.90    2.00
  -9  -7   6    8.20    2.30
   8   7  -6   -0.10    1.00
   8   7  -6    0.10    1.40
  -8  -7   6    0.90    1.60
   7   7  -6   16.10    2.10
   7   7  -6   18.10    1.70
  -7  -7   6   17.30    2.10
   6   7  -6   -0.40    0.90
   6   7  -6   -1.00    1.30
  -6  -7   6    0.60    1.20
  -6  -7   6    0.10    0.60
   5   7  -6   -0.40    0.80
   5   7  -6    0.00    1.20
  -5  -7   6   -0.10    0.70
  -5  -7   6   -0.50    1.10
   4   7  -6  156.28    8.00
   4   7  -6  148.09    8.20
  -4  -7   6  147.39    7.90
  -4  -7   6  158.18    8.20
   3   7  -6  186.58    9.80
   3   7  -6  190.38   10.00
  -3  -7   6  189.18   10.00
  -3  -7   6  193.68    9.80
   2   7  -6   17.00    1.60
   2   7  -6   14.60    1.70
  -2  -7   6   16.50    1.80
  -2  -7   6   16.60    1.50
   1   7  -6    7.00    1.30
  -1  -7   6    7.50    1.30
  -1  -7   6   11.80    1.50
   0   7  -6    2.30    1.20
   0   7  -6    2.50    1.10
   0   7  -6    3.70    1.30
   0  -7   6    4.20    1.30
   0  -7   6    4.30    1.20
  -1   7  -6    0.20    1.20
  -1   7  -6    0.90    1.00
  -1   7  -6    2.20    1.30
  -2   7  -6   30.10    2.30
  -2   7  -6   36.30    2.80
  -3   7  -6   30.10    2.60
  -3   7  -6   28.80    2.20
  -4   7  -6   -0.10    1.50
  -4   7  -6    0.60    1.00
   4  -7   6    1.40    1.40
  -5   7  -6   -1.00    1.70
  -5   7  -6   -0.60    1.00
   5  -7   6   -0.20    1.40
  -6   7  -6    0.20    1.10
  -6   7  -6   -0.80    2.30
   6  -7   6    0.30    1.60
  10   6  -6    1.40    2.10
  10   6  -6    2.00    2.00
  10   6  -6    3.00    1.20
 -10  -6   6    2.80    2.10
   9   6  -6    4.00    1.80
   9   6  -6    6.20    1.20
  -9  -6   6    4.10    1.80
   8   6  -6   -0.60    0.80
   8   6  -6    0.50    1.30
  -8  -6   6   -0.20    1.60
   7   6  -6    1.50    0.80
   7   6  -6    0.70    1.20
  -7  -6   6    0.20    1.40
   6   6  -6    1.30    1.10
   6   6  -6    0.90    0.80
  -6  -6   6    1.10    0.50
  -6  -6   6    1.60    1.20
   5   6  -6    6.90    1.00
   5   6  -6    6.00    1.30
  -5  -6   6    3.00    1.30
  -5  -6   6    4.60    0.80
   4   6  -6   21.80    1.90
   4   6  -6   20.70    1.60
  -4  -6   6   22.20    2.00
  -4  -6   6   19.10    1.50
   3   6  -6   19.90    1.80
   3   6  -6   19.70    1.60
  -3  -6   6   21.60    1.60
  -3  -6   6   24.40    1.90
   2   6  -6   83.79    4.60
   2   6  -6   77.89    4.40
  -2  -6   6   80.99    4.50
  -2  -6   6   79.89    4.40
   1   6  -6   50.59    3.00
   1   6  -6   52.99    3.20
   1   6  -6   56.29    3.10
  -1  -6   6   47.70    3.10
  -1  -6   6   51.09    3.10
   0   6  -6  130.59    7.00
   0   6  -6  139.59    6.90
   0   6  -6  132.09    7.00
   0  -6   6  127.69    6.90
   0  -6   6  123.49    6.90
  -1   6  -6    3.70    0.90
  -1   6  -6    3.80    1.20
  -1   6  -6    2.40    1.10
  -2   6  -6    3.20    1.30
  -2   6  -6    3.70    1.20
  -2   6  -6    4.10    1.00
   2  -6   6    5.20    1.10
  -3   6  -6   42.40    3.10
  -3   6  -6   37.80    2.60
   3  -6   6   43.10    2.70
  -4   6  -6    0.80    1.40
  -4   6  -6    0.20    0.90
   4  -6   6    1.20    1.00
  -5   6  -6    1.20    1.50
  -5   6  -6    0.40    0.90
   5  -6   6    0.70    1.10
  -6   6  -6    0.70    2.00
  -6   6  -6    0.30    0.90
   6  -6   6    0.20    1.30
  -7   6  -6    0.80    2.30
  -7   6  -6    1.30    0.80
   7  -6   6    2.10    1.50
  10   5  -6   14.00    1.50
  10   5  -6   21.30    2.70
 -10  -5   6   15.80    2.70
   9   5  -6    3.80    1.80
   9   5  -6    4.00    1.00
   9   5  -6    1.70    1.60
  -9  -5   6    3.20    1.90
   8   5  -6    9.70    1.10
   8   5  -6   13.20    1.80
  -8  -5   6    7.20    1.60
   7   5  -6   24.80    2.30
   7   5  -6   24.70    1.70
  -7  -5   6   21.80    2.20
   6   5  -6   13.20    1.30
   6   5  -6   13.30    1.50
  -6  -5   6   12.50    1.60
  -6  -5   6   13.30    0.90
   5   5  -6    5.30    1.10
   5   5  -6    6.80    0.90
  -5  -5   6    5.60    0.70
  -5  -5   6    7.60    1.30
   4   5  -6    7.00    0.90
   4   5  -6   10.20    1.30
  -4  -5   6   10.40    1.00
  -4  -5   6    9.20    1.30
   3   5  -6    9.70    1.00
   3   5  -6    9.30    1.20
  -3  -5   6   10.20    1.00
  -3  -5   6    7.00    1.10
   2   5  -6   43.20    2.70
   2   5  -6   46.40    2.50
  -2  -5   6   39.50    2.50
  -2  -5   6   37.50    2.50
   1   5  -6   11.10    1.20
   1   5  -6   12.20    1.20
   1   5  -6   11.80    1.30
   1   5  -6   13.90    1.30
  -1  -5   6   10.60    1.20
  -1  -5   6   11.50    1.20
   0   5  -6    0.80    0.70
   0   5  -6    0.30    0.70
   0   5  -6    0.40    0.80
   0   5  -6    0.60    0.80
   0  -5   6    0.90    0.70
   0  -5   6   -0.20    0.70
   0  -5   6    0.30    0.80
  -1   5  -6   42.20    2.70
  -1   5  -6   48.90    2.90
  -1   5  -6   46.50    2.90
   1  -5   6   48.80    2.80
   1  -5   6   44.00    2.80
   1  -5   6   46.40    2.70
  -2   5  -6   74.09    4.30
  -2   5  -6   74.59    4.20
  -2   5  -6   88.59    4.50
   2  -5   6   72.99    4.20
  -3   5  -6   17.70    1.90
  -3   5  -6   20.30    1.80
  -3   5  -6   17.80    1.50
   3  -5   6   21.10    1.70
  -4   5  -6   13.40    1.70
  -4   5  -6   12.80    1.20
   4  -5   6   13.20    1.40
  -5   5  -6    9.80    1.80
  -5   5  -6    8.60    1.10
   5  -5   6    9.80    1.30
  -6   5  -6    9.20    2.00
  -6   5  -6    7.20    1.00
   6  -5   6   10.20    1.40
  -7   5  -6    1.30    0.60
  -7   5  -6    1.80    1.90
   7  -5   6    1.90    1.30
  -8   5  -6    1.00    2.10
   8  -5   6    3.50    1.50
  11   4  -6    6.50    2.60
  11   4  -6    7.20    1.30
 -11  -4   6    5.80    2.60
  10   4  -6   30.20    2.90
  10   4  -6   26.90    2.10
 -10  -4   6   27.00    2.90
   9   4  -6    3.10    1.90
   9   4  -6    3.20    1.60
   9   4  -6    1.60    0.90
  -9  -4   6    1.90    1.60
   8   4  -6    4.70    1.40
   8   4  -6    3.20    1.50
   8   4  -6    3.40    0.80
  -8  -4   6    3.30    1.50
   7   4  -6    8.30    1.50
   7   4  -6    8.30    1.00
  -7  -4   6    7.50    1.40
   6   4  -6   11.50    1.10
   6   4  -6   13.60    1.50
  -6  -4   6   13.80    0.90
  -6  -4   6   13.40    1.50
  -6  -4   6   11.30    0.80
   5   4  -6    3.80    0.70
   5   4  -6    6.20    1.00
  -5  -4   6    3.40    1.00
  -5  -4   6    4.60    0.60
   4   4  -6    3.20    0.90
   4   4  -6    4.20    0.70
  -4  -4   6    4.30    0.60
  -4  -4   6    2.20    0.90
   3   4  -6    4.10    0.90
   3   4  -6    7.50    0.80
  -3  -4   6    4.70    0.70
  -3  -4   6    5.60    0.90
   2   4  -6   85.69    4.30
   2   4  -6   77.29    4.40
   2   4  -6   84.29    4.30
  -2  -4   6   79.19    4.30
  -2  -4   6   75.29    4.30
   1   4  -6   51.09    2.90
   1   4  -6   53.99    3.00
   1   4  -6   54.49    2.90
   1   4  -6   52.29    3.00
  -1  -4   6   52.19    3.00
  -1  -4   6   53.39    3.00
  -1  -4   6   52.39    3.00
   0   4  -6   16.50    1.30
   0   4  -6   14.30    1.30
   0   4  -6   14.00    1.30
   0   4  -6   15.00    1.20
   0  -4   6   17.50    1.30
   0  -4   6   15.00    1.20
   0  -4   6   15.60    1.30
  -1   4  -6    0.10    0.60
  -1   4  -6   -0.20    0.70
  -1   4  -6    0.10    0.70
   1  -4   6   -0.30    0.60
   1  -4   6    0.30    0.60
   1  -4   6   -0.20    0.80
  -2   4  -6    0.20    0.80
  -2   4  -6    0.20    0.60
  -2   4  -6    0.50    0.80
   2  -4   6    0.10    0.60
  -3   4  -6    5.00    1.00
  -3   4  -6    5.60    0.80
  -3   4  -6    6.50    1.20
   3  -4   6    2.40    0.80
  -4   4  -6    7.50    1.40
  -4   4  -6   10.20    1.00
  -4   4  -6    7.40    1.20
   4  -4   6    6.30    1.00
  -5   4  -6   27.50    1.80
  -5   4  -6   24.30    2.40
   5  -4   6   28.10    2.00
  -6   4  -6   23.80    2.40
  -6   4  -6   27.00    1.70
   6  -4   6   32.20    2.10
  -7   4  -6    2.10    1.50
   7  -4   6   -0.30    0.90
  -8   4  -6    1.70    1.70
   8  -4   6    0.70    1.10
  -9   4  -6    1.40    2.40
   9  -4   6    1.10    1.40
  11   3  -6    0.50    2.40
  11   3  -6    0.80    1.20
  10   3  -6    4.10    1.10
  10   3  -6    1.50    1.80
 -10  -3   6    4.00    1.90
   9   3  -6    3.10    1.50
   9   3  -6    2.90    0.90
  -9  -3   6    1.50    1.50
   8   3  -6   32.70    2.10
   8   3  -6   36.00    2.60
   8   3  -6   32.10    2.70
  -8  -3   6   33.70    2.80
   7   3  -6   15.40    1.60
   7   3  -6   14.90    1.30
   7   3  -6   16.10    1.70
  -7  -3   6   17.00    1.80
   6   3  -6   58.79    3.10
   6   3  -6   54.79    3.40
   6   3  -6   56.79    3.40
  -6  -3   6   53.49    3.50
   5   3  -6   41.30    2.40
   5   3  -6   42.60    2.70
  -5  -3   6   44.30    2.30
  -5  -3   6   44.90    2.70
   4   3  -6   90.99    4.70
   4   3  -6   91.09    4.80
  -4  -3   6   85.99    4.80
  -4  -3   6   87.79    4.60
   3   3  -6   34.60    1.90
   3   3  -6   29.30    2.10
  -3  -3   6   34.20    1.90
  -3  -3   6   32.60    2.00
   2   3  -6  135.99    7.30
   2   3  -6  143.99    7.30
   2   3  -6  148.59    7.10
   2   3  -6  146.19    7.20
  -2  -3   6  131.19    7.30
  -2  -3   6  133.39    7.20
  -2  -3   6  145.89    7.20
   1   3  -6  189.48    9.70
   1   3  -6  195.68    9.70
   1   3  -6  187.38    9.80
   1   3  -6  192.98    9.70
  -1  -3   6  196.88    9.70
  -1  -3   6  188.38    9.70
  -1  -3   6  186.68    9.70
   0   3  -6  246.28   12.10
   0   3  -6  239.18   12.10
   0   3  -6  232.88   12.20
   0   3  -6  239.28   12.10
   0  -3   6  241.78   12.10
   0  -3   6  233.08   12.10
   0  -3   6  242.58   12.10
  -1   3  -6  574.54   30.20
  -1   3  -6  602.54   30.30
  -1   3  -6  630.94   30.20
  -1   3  -6  608.94   30.30
   1  -3   6  608.74   30.20
   1  -3   6  618.24   30.20
   1  -3   6  588.54   30.20
  -2   3  -6   25.50    1.60
  -2   3  -6   24.40    1.80
  -2   3  -6   27.20    1.70
   2  -3   6   24.00    1.80
   2  -3   6   26.30    1.60
   2  -3   6   27.70    1.70
  -3   3  -6    0.60    0.80
  -3   3  -6    1.00    0.70
  -3   3  -6    0.70    0.50
   3  -3   6    0.30    0.60
  -4   3  -6   20.10    1.80
  -4   3  -6   22.00    1.40
  -4   3  -6   23.70    1.80
   4  -3   6   19.80    1.50
  -5   3  -6   49.90    3.20
  -5   3  -6   48.50    2.70
  -5   3  -6   51.69    3.00
   5  -3   6   49.30    2.90
  -6   3  -6   14.60    1.80
  -6   3  -6   17.90    1.10
   6  -3   6   16.50    1.50
  -7   3  -6   19.50    2.20
   7  -3   6   18.90    1.70
  -8   3  -6    2.50    1.60
   8  -3   6    3.60    1.00
  -9   3  -6   -0.30    1.80
   9  -3   6    0.40    1.10
  11   2  -6    0.00    2.10
  11   2  -6    0.30    1.30
  10   2  -6   -0.70    1.70
  10   2  -6    0.60    1.00
   9   2  -6    5.70    1.80
   9   2  -6    6.60    1.00
  -9  -2   6    9.20    1.90
   8   2  -6   31.60    2.00
   8   2  -6   32.40    2.50
  -8  -2   6   25.50    2.40
   7   2  -6    1.60    1.00
   7   2  -6    2.00    0.60
   7   2  -6    2.40    1.10
  -7  -2   6    2.60    1.20
   6   2  -6    2.40    1.10
   6   2  -6    3.40    0.90
   6   2  -6    4.20    0.70
  -6  -2   6    4.50    1.20
   5   2  -6    0.30    0.50
   5   2  -6    0.30    0.70
   5   2  -6    0.20    0.80
  -5  -2   6    0.60    0.40
  -5  -2   6    0.40    0.40
  -5  -2   6    0.40    0.90
   4   2  -6    4.30    0.60
   4   2  -6    3.60    0.80
   4   2  -6    4.10    0.80
  -4  -2   6    4.90    0.50
  -4  -2   6    3.80    0.80
   3   2  -6    0.50    0.40
   3   2  -6    0.40    0.60
   3   2  -6    0.50    0.60
  -3  -2   6    0.10    0.60
  -3  -2   6   -0.10    0.40
   2   2  -6    4.50    0.60
   2   2  -6    4.10    0.70
   2   2  -6    5.70    0.70
  -2  -2   6    5.00    0.60
  -2  -2   6    3.40    0.60
  -2  -2   6    4.50    0.40
  -2  -2   6    4.50    0.60
   1   2  -6    5.50    0.60
   1   2  -6    3.40    0.60
   1   2  -6    5.00    0.70
   1   2  -6    6.80    0.60
  -1  -2   6    4.20    0.60
  -1  -2   6    5.60    0.70
  -1  -2   6    7.00    0.70
   0   2  -6  207.48   10.50
   0   2  -6  209.28   10.60
   0   2  -6  204.08   10.50
   0   2  -6  209.08   10.50
   0  -2   6  206.98   10.40
   0  -2   6  206.38   10.50
   0  -2   6  206.78   10.50
  -1   2  -6  142.29    7.60
  -1   2  -6  160.78    7.70
  -1   2  -6  151.98    7.60
  -1   2  -6  145.69    7.60
   1  -2   6  149.69    7.50
   1  -2   6  142.39    7.60
   1  -2   6  148.79    7.60
  -2   2  -6   29.50    1.80
  -2   2  -6   25.60    1.80
  -2   2  -6   27.10    1.70
   2  -2   6   27.70    1.80
   2  -2   6   28.80    1.60
   2  -2   6   33.00    1.70
  -3   2  -6  166.38    8.50
  -3   2  -6  163.38    8.70
  -3   2  -6  172.38    8.60
   3  -2   6  167.38    8.50
  -4   2  -6   21.00    1.30
  -4   2  -6   18.20    1.60
  -4   2  -6   21.20    1.60
   4  -2   6   22.60    1.40
  -5   2  -6   15.50    1.70
  -5   2  -6   18.10    1.10
  -5   2  -6   19.10    1.60
   5  -2   6   18.20    1.40
  -6   2  -6   67.69    4.20
   6  -2   6   74.29    3.90
  -7   2  -6   27.40    2.50
   7  -2   6   22.10    1.70
  -8   2  -6   -0.30    1.50
   8  -2   6    0.30    0.80
  -9   2  -6   -0.40    1.60
   9  -2   6    0.60    0.90
 -10   2  -6    2.80    2.10
  10  -2   6    0.70    1.20
  11   1  -6    1.10    2.30
  11   1  -6    1.20    1.30
  10   1  -6    0.90    1.70
  10   1  -6    0.10    1.00
   9   1  -6   -0.70    1.40
   9   1  -6    0.80    0.90
   8   1  -6    1.30    0.80
   8   1  -6    1.80    1.30
   7   1  -6    8.30    0.90
   7   1  -6    9.70    1.50
  -7  -1   6    8.20    1.50
   6   1  -6    0.10    0.80
   6   1  -6    0.20    0.60
   6   1  -6    0.40    0.80
  -6  -1   6    0.60    0.90
   5   1  -6   32.30    2.20
   5   1  -6   35.40    2.40
   5   1  -6   34.90    2.10
  -5  -1   6   37.70    1.90
  -5  -1   6   38.40    2.00
  -5  -1   6   33.40    2.30
   4   1  -6   81.89    4.30
   4   1  -6   79.39    4.20
   4   1  -6   77.29    4.30
  -4  -1   6   79.09    4.10
  -4  -1   6   71.29    4.30
  -4  -1   6   84.79    4.10
   3   1  -6  195.68   10.10
   3   1  -6  209.58   10.10
   3   1  -6  194.08   10.10
   3   1  -6  199.18   10.00
  -3  -1   6  192.08   10.00
  -3  -1   6  191.08   10.10
  -3  -1   6  207.38    9.90
   2   1  -6  176.08    9.60
   2   1  -6  191.08    9.50
   2   1  -6  196.48    9.60
   2   1  -6  190.58    9.60
  -2  -1   6  183.18    9.60
  -2  -1   6  192.58    9.40
  -2  -1   6  189.58    9.50
   1   1  -6   61.89    3.40
   1   1  -6   64.39    3.50
   1   1  -6   65.19    3.40
   1   1  -6   65.79    3.40
  -1  -1   6   66.79    3.40
  -1  -1   6   68.69    3.30
  -1  -1   6   63.29    3.40
  -1  -1   6   60.69    3.40
   0   1  -6  680.23   33.40
   0   1  -6  681.33   33.40
   0   1  -6  662.43   33.40
   0   1  -6  660.93   33.40
   0   1  -6  673.73   33.30
   0  -1   6  675.63   33.40
   0  -1   6  662.43   33.30
   0  -1   6  654.73   33.40
  -1   1  -6  386.86   19.40
  -1   1  -6  379.86   19.40
  -1   1  -6  384.86   19.40
  -1   1  -6  378.86   19.30
   1  -1   6  390.56   19.40
   1  -1   6  381.16   19.40
   1  -1   6  403.66   19.30
  -2   1  -6    0.90    0.40
  -2   1  -6    0.30    0.50
  -2   1  -6    0.40    0.60
   2  -1   6    0.60    0.50
   2  -1   6    0.50    0.40
  -3   1  -6   48.90    2.60
  -3   1  -6   50.29    2.70
  -3   1  -6   46.40    2.80
  -3   1  -6   51.69    2.80
   3  -1   6   49.50    2.70
  -4   1  -6   27.60    2.00
  -4   1  -6   29.60    1.60
  -4   1  -6   27.90    1.90
  -4   1  -6   30.90    1.70
   4  -1   6   30.80    1.70
  -5   1  -6  125.79    6.30
  -5   1  -6  119.89    6.70
  -5   1  -6  125.79    6.60
  -5   1  -6  125.99    6.20
   5  -1   6  123.99    6.40
  -6   1  -6   52.79    3.40
  -6   1  -6   51.89    3.10
   6  -1   6   53.49    2.90
  -7   1  -6   65.19    4.00
   7  -1   6   64.89    3.50
  -8   1  -6    2.60    1.50
   8  -1   6    1.50    0.70
  -9   1  -6    6.20    2.00
   9  -1   6    6.90    1.00
 -10   1  -6   11.20    2.50
  10  -1   6    6.60    1.20
 -11   1  -6    3.90    2.90
  11   0  -6    1.20    2.60
  10   0  -6   -0.20    1.10
  10   0  -6    0.20    1.80
   9   0  -6    1.00    1.50
   9   0  -6    0.80    0.90
   8   0  -6   42.60    3.00
   8   0  -6   42.40    2.60
   7   0  -6   35.50    2.20
   7   0  -6   34.30    2.50
   6   0  -6    0.30    0.60
   6   0  -6    0.30    0.90
   5   0  -6   14.40    1.30
   5   0  -6   18.40    1.20
   5   0  -6   13.90    1.40
  -5   0   6   15.00    1.20
  -5   0   6   16.10    1.00
  -5   0   6   14.70    1.00
   4   0  -6   68.89    3.80
   4   0  -6   70.69    3.70
   4   0  -6   65.59    3.70
  -4   0   6   70.89    3.60
  -4   0   6   67.69    3.60
  -4   0   6   72.59    3.70
   3   0  -6   37.50    2.20
   3   0  -6   39.20    2.20
   3   0  -6   35.80    2.20
   3   0  -6   40.40    2.10
  -3   0   6   32.80    2.20
  -3   0   6   39.40    2.10
  -3   0   6   35.10    2.10
   2   0  -6  154.78    7.80
   2   0  -6  156.58    7.80
   2   0  -6  154.18    7.80
   2   0  -6  151.98    7.80
  -2   0   6  153.58    7.70
  -2   0   6  151.18    7.80
  -2   0   6  149.79    7.80
   1   0  -6  534.25   26.80
   1   0  -6  540.55   26.80
   1   0  -6  526.95   26.80
   1   0  -6  529.55   26.80
  -1   0   6  555.94   26.80
  -1   0   6  544.25   26.80
  -1   0   6  527.65   26.80
   0   0  -6  924.51   46.30
   0   0  -6  945.11   46.20
   0   0  -6  903.41   46.20
   0   0  -6  914.21   46.30
   0   0  -6  927.81   46.20
   0   0   6  937.11   46.30
   0   0   6  948.81   46.30
   0   0   6  929.71   46.20
  -1   0  -6   34.80    1.70
  -1   0  -6   33.60    1.80
  -1   0  -6   31.10    1.80
  -1   0  -6   31.40    1.90
  -1   0  -6   31.00    1.80
   1   0   6   30.90    1.80
   1   0   6   31.20    1.80
   1   0   6   30.90    1.80
  -2   0  -6    5.80    0.60
  -2   0  -6    8.20    0.80
  -2   0  -6    6.50    0.80
   2   0   6    6.70    0.60
   2   0   6    6.30    0.70
  -3   0  -6    6.10    0.80
  -3   0  -6    5.90    0.90
  -3   0  -6    6.00    0.60
  -3   0  -6    7.00    0.60
   3   0   6    6.80    0.60
  -4   0  -6   99.49    5.50
  -4   0  -6  103.79    5.20
  -4   0  -6  107.29    5.20
  -4   0  -6  101.89    5.50
   4   0   6  104.19    5.40
   4   0   6  101.69    5.30
  -5   0  -6   69.39    4.00
  -5   0  -6   78.99    4.00
   5   0   6   67.59    3.70
  -6   0  -6    5.40    0.90
  -6   0  -6    5.00    1.20
   6   0   6    5.00    0.60
  -7   0  -6   44.60    2.80
  -7   0  -6   39.40    2.90
   7   0   6   45.10    2.40
  -8   0  -6   37.60    2.80
   8   0   6   36.00    2.10
  -9   0  -6    0.70    1.40
   9   0   6    0.10    0.60
 -10   0  -6   -0.20    1.80
  10   0   6    0.20    0.80
 -11   0  -6    4.80    2.40
  11   0   6    4.90    1.10
  10  -1  -6    0.10    2.10
  10  -1  -6   -1.30    1.20
   9  -1  -6    1.60    1.60
   9  -1  -6   -0.90    0.90
   8  -1  -6   22.60    2.20
   8  -1  -6   18.60    1.70
   7  -1  -6   22.70    1.70
   7  -1  -6   23.40    2.10
   6  -1  -6   36.50    2.30
   6  -1  -6   41.10    2.60
  -6   1   6   38.70    2.00
  -6   1   6   38.60    2.00
  -6   1   6   38.00    2.50
   5  -1  -6   47.50    2.80
   5  -1  -6   52.49    3.00
  -5   1   6   48.10    2.90
  -5   1   6   50.89    2.60
   4  -1  -6   34.20    2.10
   4  -1  -6   31.20    1.90
   4  -1  -6   34.00    1.90
  -4   1   6   33.50    2.00
  -4   1   6   31.80    1.80
   3  -1  -6 2680.73  135.49
   3  -1  -6 2843.82  135.59
   3  -1  -6 2775.12  135.49
   3  -1  -6 2768.02  135.49
  -3   1   6 2674.93  135.49
  -3   1   6 2619.14  135.49
   2  -1  -6   81.69    4.30
   2  -1  -6   77.59    4.30
   2  -1  -6   84.49    4.30
   2  -1  -6   80.49    4.30
  -2   1   6   84.89    4.30
  -2   1   6   81.79    4.30
  -2   1   6   84.79    4.30
   1  -1  -6   51.49    2.80
   1  -1  -6   53.59    2.80
   1  -1  -6   51.09    2.80
   1  -1  -6   55.49    2.80
  -1   1   6   52.49    2.80
  -1   1   6   49.70    2.80
  -1   1   6   51.39    2.80
   0  -1  -6  455.05   22.20
   0  -1  -6  452.85   22.20
   0  -1  -6  434.46   22.20
   0  -1  -6  438.66   22.20
   0   1   6  450.15   22.20
   0   1   6  447.76   22.20
   0   1   6  432.36   22.20
  -1  -1  -6  350.06   17.40
  -1  -1  -6  343.37   17.30
   1   1   6  361.36   17.40
   1   1   6  345.37   17.40
   1   1   6  337.27   17.40
  -2  -1  -6  177.38    8.70
  -2  -1  -6  180.48    8.80
  -2  -1  -6  178.28    8.70
  -2  -1  -6  160.28    8.80
   2   1   6  172.78    8.70
   2   1   6  167.68    8.80
  -3  -1  -6  306.97   14.70
  -3  -1  -6  299.07   14.80
  -3  -1  -6  282.17   14.90
  -3  -1  -6  302.57   14.90
  -3  -1  -6  302.27   14.80
   3   1   6  290.97   14.90
   3   1   6  281.67   14.80
  -4  -1  -6  303.37   15.30
  -4  -1  -6  300.87   15.60
  -4  -1  -6  321.27   15.30
  -4  -1  -6  311.77   15.30
  -4  -1  -6  294.67   15.50
   4   1   6  316.57   15.40
   4   1   6  298.67   15.40
  -5  -1  -6  104.19    5.80
  -5  -1  -6  120.19    5.60
  -5  -1  -6  105.89    5.90
   5   1   6  107.99    5.60
   5   1   6  108.59    5.70
   5   1   6  106.59    5.80
  -6  -1  -6   18.00    1.50
  -6  -1  -6   14.80    1.60
   6   1   6   16.00    1.10
  -7  -1  -6   -0.40    1.00
  -7  -1  -6    1.00    1.10
   7   1   6    0.60    0.50
  -8  -1  -6   18.40    1.90
  -8  -1  -6   16.60    2.00
   8   1   6   16.10    1.20
  -9  -1  -6   27.10    2.60
   9   1   6   22.10    1.50
 -10  -1  -6    1.80    1.70
  10   1   6    2.80    0.80
 -11  -1  -6   11.40    2.70
  11   1   6   14.70    1.30
  10  -2  -6    3.30    1.30
  10  -2  -6    6.00    2.30
   9  -2  -6   14.70    2.30
   9  -2  -6   12.20    1.50
   8  -2  -6   31.90    2.20
   8  -2  -6   29.50    2.70
   7  -2  -6   10.00    1.10
   7  -2  -6    5.90    1.40
   6  -2  -6   28.10    2.40
   6  -2  -6   31.80    2.00
  -6   2   6   29.00    1.70
  -6   2   6   30.80    2.30
   5  -2  -6    0.20    0.60
   5  -2  -6   -0.50    0.90
  -5   2   6    0.80    0.80
  -5   2   6    0.60    0.40
   4  -2  -6   31.10    1.80
  -4   2   6   30.90    2.00
  -4   2   6   27.50    1.70
   3  -2  -6   83.49    4.30
   3  -2  -6   89.29    4.40
   3  -2  -6   77.99    4.30
   3  -2  -6   73.69    4.40
  -3   2   6   83.29    4.30
  -3   2   6   86.89    4.40
   2  -2  -6  116.59    6.10
   2  -2  -6  123.89    6.20
   2  -2  -6  115.69    6.10
   2  -2  -6  121.99    6.10
  -2   2   6  118.19    6.20
  -2   2   6  117.29    6.10
  -2   2   6  124.09    6.10
   1  -2  -6  658.53   32.30
   1  -2  -6  648.54   32.30
   1  -2  -6  661.13   32.30
   1  -2  -6  659.23   32.30
  -1   2   6  602.64   32.30
  -1   2   6  647.94   32.30
  -1   2   6  649.93   32.30
   0  -2  -6  321.97   16.00
   0  -2  -6  316.27   15.90
   0  -2  -6  314.37   16.00
   0  -2  -6  320.47   15.90
   0   2   6  325.47   15.90
   0   2   6  311.97   15.90
   0   2   6  315.17   16.00
  -1  -2  -6  438.06   22.00
  -1  -2  -6  452.55   22.00
  -1  -2  -6  447.66   22.00
  -1  -2  -6  447.16   22.10
   1   2   6  428.66   22.00
   1   2   6  444.06   22.00
   1   2   6  423.46   22.10
  -2  -2  -6  228.28   11.30
  -2  -2  -6  221.38   11.10
  -2  -2  -6  219.28   11.10
   2   2   6  220.18   11.10
   2   2   6  221.48   11.30
  -3  -2  -6  949.01   46.00
  -3  -2  -6  934.11   46.00
  -3  -2  -6  938.81   46.20
  -3  -2  -6  931.31   46.00
  -3  -2  -6  904.11   46.20
   3   2   6  924.11   46.20
   3   2   6  891.81   46.00
  -4  -2  -6   34.60    2.00
  -4  -2  -6   36.30    2.10
  -4  -2  -6   35.40    1.80
   4   2   6   33.90    1.80
   4   2   6   24.50    2.00
   4   2   6   30.40    1.80
  -5  -2  -6  139.89    7.20
  -5  -2  -6  141.09    7.00
  -5  -2  -6  134.39    7.20
   5   2   6  134.49    7.20
   5   2   6  138.59    6.90
   5   2   6  133.29    6.90
  -6  -2  -6   38.10    2.40
  -6  -2  -6   40.20    2.40
  -6  -2  -6   40.30    2.30
   6   2   6   34.50    2.40
   6   2   6   34.70    2.00
  -7  -2  -6    0.40    1.00
  -7  -2  -6    0.30    1.00
   7   2   6    0.00    0.40
  -8  -2  -6   12.20    1.80
  -8  -2  -6   17.70    1.80
   8   2   6   14.80    1.00
  -9  -2  -6    2.10    1.30
  -9  -2  -6    1.00    1.30
   9   2   6    0.90    0.50
 -10  -2  -6    0.60    1.70
  10   2   6    2.70    1.80
  10   2   6    1.70    0.60
 -11  -2  -6    1.40    2.20
  11   2   6    1.30    0.80
  11   2   6    2.00    2.20
  10  -3  -6    7.10    2.90
   9  -3  -6    1.00    2.20
   9  -3  -6    1.50    1.20
   8  -3  -6   18.20    2.30
   8  -3  -6   24.20    2.00
   7  -3  -6    1.00    0.90
   7  -3  -6    2.30    1.40
  -7   3   6    1.60    1.30
   6  -3  -6   10.20    1.10
   6  -3  -6    6.90    1.40
  -6   3   6    8.10    1.40
  -6   3   6    9.30    0.90
   5  -3  -6   24.30    1.90
   5  -3  -6   17.60    1.50
  -5   3   6   20.00    1.80
  -5   3   6   20.10    1.30
   4  -3  -6    8.30    1.20
   4  -3  -6    8.40    1.00
  -4   3   6    8.00    0.80
  -4   3   6   10.20    1.20
   3  -3  -6   62.49    3.40
   3  -3  -6   61.59    3.50
  -3   3   6   62.69    3.50
  -3   3   6   60.29    3.30
   2  -3  -6  113.19    5.80
   2  -3  -6  116.49    5.70
   2  -3  -6  109.99    5.80
   2  -3  -6  115.49    5.90
  -2   3   6  117.59    5.90
  -2   3   6   99.89    5.80
   1  -3  -6  206.28   10.40
   1  -3  -6  207.68   10.50
   1  -3  -6  203.78   10.40
  -1   3   6  197.98   10.40
  -1   3   6  207.38   10.40
  -1   3   6  213.88   10.50
   0  -3  -6    0.10    0.40
   0  -3  -6    0.60    0.50
   0  -3  -6    0.50    0.40
   0  -3  -6    0.40    0.50
   0   3   6    0.10    0.60
   0   3   6    1.00    0.40
   0   3   6    0.40    0.40
  -1  -3  -6    3.30    0.50
  -1  -3  -6    3.80    0.60
  -1  -3  -6    2.80    0.60
  -1  -3  -6    3.70    0.60
   1   3   6    1.90    0.40
   1   3   6    3.00    0.50
   1   3   6    2.60    0.60
  -2  -3  -6   73.59    4.00
  -2  -3  -6   79.09    3.90
  -2  -3  -6   72.49    3.90
   2   3   6   75.09    4.00
   2   3   6   80.89    4.00
   2   3   6   70.69    3.90
  -3  -3  -6  218.18   10.40
  -3  -3  -6  193.28   10.50
  -3  -3  -6  207.68   10.40
  -3  -3  -6  210.38   10.40
   3   3   6  207.58   10.40
   3   3   6  197.78   10.50
  -4  -3  -6  340.17   17.30
  -4  -3  -6  341.27   17.30
  -4  -3  -6  347.47   17.10
   4   3   6  335.07   17.30
   4   3   6  331.47   17.10
   4   3   6  354.36   17.10
  -5  -3  -6    0.20    0.50
  -5  -3  -6    0.30    0.80
  -5  -3  -6    0.10    0.70
   5   3   6    0.40    0.80
   5   3   6    0.10    0.40
   5   3   6    0.10    0.30
  -6  -3  -6    4.20    1.00
  -6  -3  -6    3.30    0.90
  -6  -3  -6    4.90    0.80
   6   3   6    4.40    1.00
  -7  -3  -6   -0.10    0.90
  -7  -3  -6    0.60    1.00
   7   3   6    0.50    0.40
   7   3   6    1.30    0.90
  -8  -3  -6    1.00    1.20
  -8  -3  -6    0.90    1.10
   8   3   6    2.50    1.20
   8   3   6    2.60    0.50
  -9  -3  -6   97.89    5.70
  -9  -3  -6   95.69    5.60
   9   3   6   98.19    4.90
   9   3   6   92.59    5.50
 -10  -3  -6    6.20    1.80
 -10  -3  -6    5.00    2.10
  10   3   6    4.20    0.60
  10   3   6    3.90    1.70
 -11  -3  -6    9.20    2.40
  11   3   6    7.00    0.80
  11   3   6    8.90    2.30
 -12  -3  -6    1.50    2.50
  12   3   6    3.50    0.90
  12   3   6    3.10    2.50
   9  -4  -6    4.00    2.50
   9  -4  -6    2.10    1.50
   8  -4  -6   -0.30    1.10
   8  -4  -6    0.40    1.90
  -8   4   6    0.40    1.70
   7  -4  -6    4.70    1.10
   7  -4  -6    2.50    1.50
  -7   4   6    4.90    1.50
  -7   4   6    2.50    0.50
   6  -4  -6    4.10    1.00
   6  -4  -6    1.80    1.30
  -6   4   6    4.40    0.70
  -6   4   6    5.40    1.40
   5  -4  -6    2.70    0.80
   5  -4  -6    3.70    1.20
  -5   4   6    3.00    1.20
  -5   4   6    2.30    0.60
   4  -4  -6    0.20    0.70
   4  -4  -6    0.90    0.90
  -4   4   6    0.90    0.80
  -4   4   6    0.80    0.60
   3  -4  -6   73.59    4.30
   3  -4  -6   80.59    4.10
  -3   4   6   79.89    4.30
  -3   4   6   71.69    4.10
   2  -4  -6   21.00    1.40
   2  -4  -6   19.00    1.50
   2  -4  -6   19.70    1.30
   2  -4  -6   21.80    1.60
  -2   4   6   18.00    1.40
  -2   4   6   19.40    1.60
   1  -4  -6   94.59    5.00
   1  -4  -6   94.49    4.90
   1  -4  -6   92.29    4.90
   1  -4  -6   90.49    5.00
  -1   4   6   95.19    5.00
  -1   4   6   99.19    5.00
  -1   4   6   94.69    5.10
   0  -4  -6   25.10    1.50
   0  -4  -6   26.00    1.50
   0  -4  -6   24.50    1.50
   0  -4  -6   22.70    1.60
   0   4   6   20.90    1.50
   0   4   6   25.60    1.50
   0   4   6   24.10    1.70
  -1  -4  -6   23.10    1.40
  -1  -4  -6   19.80    1.40
  -1  -4  -6   20.50    1.30
  -1  -4  -6   19.50    1.50
   1   4   6   21.40    1.30
   1   4   6   21.00    1.40
   1   4   6   20.80    1.50
  -2  -4  -6   81.89    4.40
  -2  -4  -6   84.09    4.40
  -2  -4  -6   78.39    4.30
   2   4   6   88.49    4.30
   2   4   6   80.89    4.50
   2   4   6   83.39    4.30
  -3  -4  -6   11.20    1.20
  -3  -4  -6   13.10    1.00
  -3  -4  -6   13.40    1.10
  -3  -4  -6   13.50    0.90
   3   4   6   15.30    0.90
   3   4   6   10.70    1.20
  -4  -4  -6   40.50    2.80
  -4  -4  -6   50.29    2.50
  -4  -4  -6   49.50    2.70
  -4  -4  -6   48.10    2.50
   4   4   6   42.30    2.80
   4   4   6   49.10    2.60
  -5  -4  -6    3.40    0.80
  -5  -4  -6    4.50    0.90
   5   4   6    3.10    0.80
   5   4   6    3.80    0.50
  -6  -4  -6   14.70    1.30
  -6  -4  -6   13.90    1.50
  -6  -4  -6   13.70    1.50
   6   4   6   15.10    1.00
   6   4   6   13.60    1.50
  -7  -4  -6   14.20    1.50
  -7  -4  -6   12.70    1.40
  -7  -4  -6   10.70    1.20
   7   4   6    8.50    0.80
   7   4   6    8.40    1.30
  -8  -4  -6   11.00    1.60
  -8  -4  -6   10.80    1.70
   8   4   6   11.20    0.90
   8   4   6   10.80    1.60
  -9  -4  -6    0.70    1.50
  -9  -4  -6    1.50    1.30
   9   4   6    1.30    0.50
   9   4   6    1.70    1.40
 -10  -4  -6    2.50    1.70
 -10  -4  -6    0.90    1.60
  10   4   6    2.40    1.50
  10   4   6    2.70    0.60
 -11  -4  -6   11.70    2.40
  11   4   6   13.40    2.40
  11   4   6   12.90    1.10
   9  -5  -6    3.00    2.00
   9  -5  -6    3.90    2.90
   8  -5  -6    1.20    2.20
   8  -5  -6    0.50    1.40
  -8   5   6   -0.60    1.80
   7  -5  -6   -0.60    1.10
   7  -5  -6    0.00    1.60
  -7   5   6    0.20    1.70
  -7   5   6   -0.60    0.60
   6  -5  -6    8.10    1.70
   6  -5  -6    5.90    1.30
  -6   5   6    9.20    1.00
  -6   5   6    6.30    1.70
   5  -5  -6    2.40    1.00
   5  -5  -6    3.80    1.40
  -5   5   6    4.20    0.80
  -5   5   6    3.60    1.40
   4  -5  -6    6.70    1.00
   4  -5  -6    9.50    1.40
  -4   5   6   11.40    1.40
  -4   5   6    7.50    0.90
   3  -5  -6    2.30    1.00
   3  -5  -6    1.70    0.80
  -3   5   6    0.90    0.90
  -3   5   6    2.50    0.70
   2  -5  -6    0.80    0.80
   2  -5  -6    0.30    0.80
   2  -5  -6    1.40    0.70
  -2   5   6    0.30    0.80
  -2   5   6    2.10    0.70
   1  -5  -6   14.10    1.30
   1  -5  -6   10.70    1.10
   1  -5  -6   13.10    1.20
   1  -5  -6   13.10    1.10
  -1   5   6   10.90    1.10
  -1   5   6   14.40    1.50
  -1   5   6   12.50    1.10
   0  -5  -6  430.86   22.00
   0  -5  -6  455.75   22.00
   0  -5  -6  427.56   22.10
   0  -5  -6  431.36   22.00
   0   5   6  444.26   22.20
   0   5   6  436.86   22.00
   0   5   6  445.16   22.00
  -1  -5  -6   14.50    1.30
  -1  -5  -6   11.90    1.10
  -1  -5  -6   11.50    1.10
  -1  -5  -6   13.80    1.20
   1   5   6   11.00    1.10
   1   5   6   12.30    1.30
  -2  -5  -6   23.70    1.50
  -2  -5  -6   22.30    1.40
  -2  -5  -6   20.90    1.50
   2   5   6   21.90    1.60
   2   5   6   21.80    1.40
   2   5   6   22.00    1.50
  -3  -5  -6  163.08    8.40
  -3  -5  -6  150.88    8.20
  -3  -5  -6  168.18    8.40
   3   5   6  159.18    8.40
   3   5   6  169.98    8.20
  -4  -5  -6   52.79    3.20
  -4  -5  -6   60.49    2.90
  -4  -5  -6   60.99    3.20
  -4  -5  -6   53.19    2.90
   4   5   6   54.49    3.00
   4   5   6   49.70    3.20
  -5  -5  -6   77.09    4.20
  -5  -5  -6   74.79    4.00
   5   5   6   69.19    4.10
   5   5   6   70.59    3.80
  -6  -5  -6   19.10    1.70
  -6  -5  -6   19.70    1.60
   6   5   6   17.60    1.70
   6   5   6   19.30    1.20
  -7  -5  -6   15.20    1.60
  -7  -5  -6   15.30    1.70
   7   5   6   15.90    1.10
   7   5   6   16.70    1.80
  -8  -5  -6   12.10    1.70
  -8  -5  -6   15.80    1.60
   8   5   6   12.00    1.00
   8   5   6   11.30    1.60
  -9  -5  -6    9.30    1.80
   9   5   6   10.00    1.80
   9   5   6    7.50    0.70
 -10  -5  -6    0.20    1.60
  10   5   6    0.00    0.50
  10   5   6    0.20    1.60
 -11  -5  -6    0.30    2.00
  11   5   6    2.30    0.70
  11   5   6    1.40    2.10
  11   5   6    2.90    2.10
   8  -6  -6    0.20    1.50
   8  -6  -6    1.70    2.60
  -8   6   6    0.90    2.10
   7  -6  -6    0.50    1.30
   7  -6  -6    1.00    1.80
  -7   6   6    1.50    1.90
  -7   6   6    0.20    0.70
   6  -6  -6    4.10    1.80
   6  -6  -6    2.90    1.20
  -6   6   6    2.20    0.90
  -6   6   6    4.90    1.70
   5  -6  -6   -0.60    1.50
   5  -6  -6    0.00    1.10
  -5   6   6    0.60    0.70
  -5   6   6   -0.60    1.20
   4  -6  -6    8.10    1.70
   4  -6  -6    7.90    1.30
  -4   6   6    9.70    1.10
  -4   6   6    6.60    1.60
   3  -6  -6   -0.10    0.90
   3  -6  -6   -0.50    1.20
  -3   6   6   -0.10    0.70
  -3   6   6   -0.60    1.10
   2  -6  -6    8.30    1.10
   2  -6  -6    9.30    1.40
  -2   6   6    8.10    1.30
  -2   6   6    5.30    0.90
   1  -6  -6   33.90    2.40
   1  -6  -6   38.60    2.50
   1  -6  -6   39.70    2.40
  -1   6   6   36.20    2.30
  -1   6   6   42.60    2.70
   0  -6  -6   47.90    2.90
   0  -6  -6   50.39    3.10
   0  -6  -6   53.09    2.90
   0  -6  -6   56.89    3.00
   0   6   6   49.20    2.90
   0   6   6   49.80    3.20
  -1  -6  -6  149.39    7.90
  -1  -6  -6  153.28    8.00
  -1  -6  -6  160.58    8.00
   1   6   6  155.38    7.90
   1   6   6  145.59    8.10
   1   6   6  157.28    7.90
  -2  -6  -6    3.90    0.70
  -2  -6  -6    1.60    0.90
  -2  -6  -6    3.40    0.80
   2   6   6    3.30    0.90
   2   6   6    3.00    0.60
  -3  -6  -6    4.50    0.60
  -3  -6  -6    5.70    1.00
  -3  -6  -6    4.90    1.00
   3   6   6    5.50    1.10
   3   6   6    4.20    0.70
  -4  -6  -6  130.79    7.10
  -4  -6  -6  133.79    7.00
  -4  -6  -6  134.09    6.80
   4   6   6  136.39    6.90
   4   6   6  138.19    7.20
  -5  -6  -6   22.80    1.80
  -5  -6  -6   23.80    1.30
  -5  -6  -6   23.30    1.30
  -5  -6  -6   27.10    2.00
   5   6   6   26.00    2.00
   5   6   6   23.00    1.50
  -6  -6  -6  246.38   12.30
  -6  -6  -6  236.58   12.50
   6   6   6  246.88   12.40
   6   6   6  231.68   12.10
  -7  -6  -6   36.20    2.60
  -7  -6  -6   35.40    2.50
   7   6   6   36.70    2.10
   7   6   6   36.40    2.70
  -8  -6  -6    1.40    1.30
  -8  -6  -6    1.30    1.20
   8   6   6    0.90    0.60
   8   6   6    1.30    1.30
  -9  -6  -6    5.90    1.60
   9   6   6    8.50    0.90
   9   6   6    8.30    1.70
 -10  -6  -6   30.00    3.00
  10   6   6   28.00    1.80
  10   6   6   29.90    3.00
  10   6   6   32.10    3.00
 -11  -6  -6    0.30    1.70
  11   6   6    1.00    1.80
  11   6   6    0.90    0.70
 -12  -6  -6    0.10    2.20
  12   6   6    0.00    2.60
  12   6   6   -0.60    0.70
   7  -7  -6    2.30    2.60
   7  -7  -6    2.80    1.60
  -7   7   6    1.50    2.20
  -7   7   6    0.50    0.90
   6  -7  -6    1.50    2.10
   6  -7  -6    1.80    1.30
  -6   7   6    4.70    2.00
  -6   7   6    1.90    1.00
   5  -7  -6    0.90    1.10
   5  -7  -6   -0.30    1.80
  -5   7   6   -0.20    0.90
  -5   7   6    0.00    1.40
   4  -7  -6    0.30    1.10
   4  -7  -6   -1.10    1.50
  -4   7   6   -0.80    0.80
  -4   7   6    0.00    1.30
   3  -7  -6   -0.20    1.00
   3  -7  -6    0.00    1.20
  -3   7   6   -0.70    1.30
  -3   7   6   -0.60    0.70
   2  -7  -6   36.60    2.50
   2  -7  -6   39.00    2.70
  -2   7   6   33.30    2.80
  -2   7   6   37.80    2.40
   1  -7  -6   19.50    1.80
   1  -7  -6   18.30    1.70
  -1   7   6   16.20    1.60
  -1   7   6   15.90    1.80
   0  -7  -6   17.00    1.60
   0  -7  -6   16.50    1.50
   0   7   6   16.40    1.80
   0   7   6   14.10    1.40
   0   7   6   14.50    1.60
   0   7   6   14.30    1.50
  -1  -7  -6   56.99    3.50
  -1  -7  -6   53.09    3.30
  -1  -7  -6   54.89    3.20
   1   7   6   62.49    3.60
   1   7   6   58.39    3.30
   1   7   6   58.79    3.50
  -2  -7  -6   86.49    4.80
  -2  -7  -6   81.29    4.70
  -2  -7  -6   91.99    4.70
   2   7   6   91.69    4.70
   2   7   6   81.59    4.90
  -3  -7  -6   52.59    3.20
  -3  -7  -6   44.50    3.10
  -3  -7  -6   51.79    2.90
   3   7   6   53.19    3.00
   3   7   6   56.69    3.30
  -4  -7  -6    2.30    1.00
  -4  -7  -6    3.00    0.60
  -4  -7  -6    2.30    1.00
   4   7   6    3.10    1.00
   4   7   6    3.20    0.70
  -5  -7  -6    2.20    0.50
  -5  -7  -6    1.50    1.00
  -5  -7  -6    0.20    1.00
   5   7   6    1.90    0.60
   5   7   6    0.70    1.20
  -6  -7  -6   65.89    4.10
  -6  -7  -6   72.59    4.20
   6   7   6   75.99    4.30
   6   7   6   68.49    3.80
  -7  -7  -6   29.70    2.80
  -7  -7  -6   37.20    2.70
   7   7   6   43.90    3.00
   7   7   6   40.20    2.30
  -8  -7  -6    3.90    1.40
  -8  -7  -6    3.70    1.40
   8   7   6    4.10    1.50
   8   7   6    2.40    0.70
  -9  -7  -6    2.60    1.70
  -9  -7  -6    3.60    1.40
   9   7   6    1.30    1.60
   9   7   6    3.70    0.70
   9   7   6    2.40    1.60
 -10  -7  -6    7.70    2.00
  10   7   6   12.00    2.20
  10   7   6   11.00    1.00
 -11  -7  -6   -0.60    1.90
  11   7   6    1.60    1.90
  11   7   6    0.70    0.70
   6  -8  -6    5.60    1.90
   6  -8  -6    4.60    2.60
  -6   8   6    5.60    1.30
  -6   8   6    5.80    2.20
   5  -8  -6    5.20    2.30
   5  -8  -6    4.10    2.60
  -5   8   6    3.00    1.90
  -5   8   6    4.40    1.20
   4  -8  -6   19.50    2.50
  -4   8   6   17.80    2.50
  -4   8   6   20.10    1.90
   3  -8  -6   60.29    4.00
  -3   8   6   68.59    4.10
  -3   8   6   57.59    3.70
   2  -8  -6    1.20    1.30
  -2   8   6   -0.20    0.90
  -2   8   6    0.40    1.30
   1  -8  -6    1.20    1.20
  -1   8   6    1.70    1.20
  -1   8   6    0.10    1.00
   0  -8  -6    0.40    1.00
   0  -8  -6    0.10    1.10
   0   8   6   -0.30    1.00
   0   8   6   -0.20    1.20
  -1  -8  -6   30.60    2.20
  -1  -8  -6   26.00    2.10
  -1  -8  -6   29.60    2.10
   1   8   6   26.80    2.10
   1   8   6   29.90    2.10
   1   8   6   29.70    2.40
  -2  -8  -6    6.00    1.20
  -2  -8  -6    7.50    1.20
  -2  -8  -6    7.30    1.00
   2   8   6    5.80    1.40
   2   8   6    9.30    1.30
   2   8   6    7.60    1.10
  -3  -8  -6    5.90    0.90
  -3  -8  -6    7.50    1.20
  -3  -8  -6    4.90    1.20
   3   8   6    5.80    1.10
   3   8   6    5.00    0.90
   3   8   6    5.00    1.20
  -4  -8  -6    9.70    1.40
  -4  -8  -6    7.00    1.20
  -4  -8  -6    6.80    0.90
   4   8   6    9.60    1.60
   4   8   6    7.80    1.40
   4   8   6    6.00    0.90
  -5  -8  -6    2.30    1.10
  -5  -8  -6    1.90    0.60
  -5  -8  -6    0.70    1.00
   5   8   6    1.80    0.70
   5   8   6    1.80    1.10
   5   8   6    1.80    1.30
  -6  -8  -6    3.10    1.30
  -6  -8  -6    3.20    1.30
   6   8   6    5.50    1.50
   6   8   6    4.50    1.30
   6   8   6    3.00    0.80
  -7  -8  -6   15.60    1.90
  -7  -8  -6   16.50    2.00
   7   8   6   13.20    1.90
   7   8   6   15.10    1.30
   7   8   6   13.00    1.80
  -8  -8  -6    2.00    1.40
  -8  -8  -6    2.40    1.50
   8   8   6    1.20    0.70
   8   8   6    2.80    1.70
   8   8   6    1.10    1.20
  -9  -8  -6   12.50    2.00
  -9  -8  -6   12.80    2.10
   9   8   6   14.40    2.20
   9   8   6   12.70    2.30
   9   8   6   15.20    1.40
 -10  -8  -6    0.80    2.00
  10   8   6   -1.00    1.80
  10   8   6    0.00    0.70
 -11  -8  -6    0.30    2.10
  11   8   6   -0.40    2.00
  11   8   6    0.50    1.00
   5  -9  -6   -0.40    2.20
  -5   9   6    0.70    1.40
  -5   9   6    2.40    2.40
   4  -9  -6    3.00    2.20
  -4   9   6    0.90    1.90
  -4   9   6    2.50    1.30
   3  -9  -6   70.49    4.70
  -3   9   6   69.19    4.30
  -3   9   6   76.49    4.90
   2  -9  -6   25.20    2.70
  -2   9   6   25.00    2.40
  -2   9   6   33.80    3.00
   1  -9  -6    3.60    1.50
  -1   9   6    4.80    1.70
  -1   9   6    3.70    1.20
   0  -9  -6    0.70    1.10
   0  -9  -6    0.70    1.30
   0   9   6    1.20    1.50
  -1  -9  -6    0.10    1.00
  -1  -9  -6    0.20    1.20
   1   9   6    1.60    1.40
  -2  -9  -6   18.00    1.80
  -2  -9  -6   15.60    1.50
   2   9   6   13.70    1.50
   2   9   6   11.70    1.80
   2   9   6   14.80    1.70
  -3  -9  -6   45.30    2.80
  -3  -9  -6   43.70    3.00
  -3  -9  -6   43.80    3.10
   3   9   6   48.30    3.30
   3   9   6   42.80    2.90
   3   9   6   46.10    2.90
  -4  -9  -6   29.20    2.50
  -4  -9  -6   34.00    2.40
  -4  -9  -6   29.70    2.00
   4   9   6   28.70    2.40
   4   9   6   27.00    2.10
   4   9   6   28.30    2.70
  -5  -9  -6    0.90    0.70
  -5  -9  -6    0.80    1.20
  -5  -9  -6    0.20    1.20
   5   9   6   -0.60    1.10
   5   9   6    0.00    0.80
   5   9   6   -1.00    1.40
  -6  -9  -6    0.40    0.50
  -6  -9  -6    0.80    1.20
  -6  -9  -6   -0.50    1.30
   6   9   6    1.50    1.40
   6   9   6    0.90    0.80
   6   9   6    0.20    1.50
  -7  -9  -6   -1.10    1.30
  -7  -9  -6   -0.10    1.20
   7   9   6    0.40    1.30
   7   9   6    0.10    0.80
   7   9   6   -0.60    1.40
  -8  -9  -6   30.20    2.80
  -8  -9  -6   25.70    2.60
   8   9   6   26.30    2.60
   8   9   6   29.30    3.00
   8   9   6   27.10    2.10
  -9  -9  -6    1.40    2.00
  -9  -9  -6    0.90    1.60
   9   9   6    1.40    1.80
   9   9   6    1.50    1.00
 -10  -9  -6    1.50    2.20
 -10  -9  -6    0.60    1.90
  10   9   6    1.10    1.10
  10   9   6    2.00    2.20
   4 -10  -6    1.20    2.70
  -4  10   6   -1.20    1.60
  -4  10   6   -1.10    2.10
   3 -10  -6   -0.90    2.00
  -3  10   6    0.00    2.30
  -3  10   6    0.90    1.50
   2 -10  -6   -0.90    1.80
  -2  10   6    0.50    1.90
  -2  10   6    1.10    1.40
   1 -10  -6    4.00    1.80
  -1  10   6    4.40    2.00
  -1  10   6    1.30    1.50
   0 -10  -6    4.00    1.60
   0 -10  -6    5.90    1.70
   0  10   6    6.90    1.70
  -1 -10  -6    8.80    1.70
  -1 -10  -6    8.40    1.50
   1  10   6    7.50    1.80
  -2 -10  -6   26.80    2.70
  -2 -10  -6   28.50    2.30
   2  10   6   26.30    2.60
  -3 -10  -6    0.40    1.30
  -3 -10  -6    2.10    1.50
  -3 -10  -6    1.20    1.00
   3  10   6    0.80    1.10
   3  10   6    2.90    1.50
   3  10   6    0.40    1.40
  -4 -10  -6   12.00    1.70
  -4 -10  -6   10.90    1.70
  -4 -10  -6    9.50    1.20
   4  10   6   13.40    2.10
   4  10   6    7.90    1.40
   4  10   6   11.70    1.70
  -5 -10  -6   -0.50    0.70
  -5 -10  -6    0.20    1.30
  -5 -10  -6   -0.80    1.40
   5  10   6   -0.10    1.40
   5  10   6   -0.50    1.10
   5  10   6    0.10    1.60
  -6 -10  -6    0.10    0.60
  -6 -10  -6   -0.40    1.30
  -6 -10  -6    0.80    1.40
   6  10   6   -0.20    1.00
   6  10   6   -1.10    1.30
   6  10   6    0.50    1.60
  -7 -10  -6    1.50    1.60
  -7 -10  -6    0.20    1.60
   7  10   6    0.80    1.70
   7  10   6   -0.20    1.50
   7  10   6    0.30    1.10
  -8 -10  -6   -0.70    1.70
  -8 -10  -6   -0.20    1.70
   8  10   6    1.30    1.10
   8  10   6   -0.40    1.60
  -9 -10  -6    1.10    2.20
  -9 -10  -6    2.40    2.00
   9  10   6    1.90    2.20
   9  10   6    0.60    1.10
 -10 -10  -6    6.30    2.50
   2 -11  -6    4.40    2.60
  -2  11   6    2.60    2.20
  -2  11   6    5.30    2.00
   1 -11  -6    0.50    2.20
  -1  11   6   -0.20    2.00
   0 -11  -6   -0.80    1.80
   0  11   6    0.20    2.00
  -1 -11  -6    0.70    1.50
  -1 -11  -6   -0.20    1.70
   1  11   6    1.90    2.00
  -2 -11  -6    2.70    1.80
  -2 -11  -6    2.60    1.40
   2  11   6    1.40    1.90
  -3 -11  -6    0.10    1.10
  -3 -11  -6    0.20    1.50
   3  11   6    1.70    1.80
  -4 -11  -6    3.30    1.80
  -4 -11  -6    4.60    1.20
   4  11   6    5.10    2.00
   4  11   6    5.30    1.40
   4  11   6    4.80    1.50
  -5 -11  -6    2.10    1.90
  -5 -11  -6    0.30    0.90
  -5 -11  -6    0.60    1.70
   5  11   6    0.30    1.20
   5  11   6    1.90    1.80
   5  11   6    1.60    1.90
  -6 -11  -6    0.10    1.90
  -6 -11  -6    0.30    0.80
  -6 -11  -6    0.50    1.80
   6  11   6   -0.20    1.10
   6  11   6   -0.70    1.80
   6  11   6   -0.30    1.80
  -7 -11  -6    2.10    2.10
  -7 -11  -6    1.90    1.90
   7  11   6    1.70    2.00
   7  11   6    1.30    1.20
  -8 -11  -6    1.50    2.20
  -8 -11  -6   -0.50    2.00
   8  11   6    2.50    2.00
   8  11   6    0.50    1.20
  -9 -11  -6    4.40    2.40
   0 -12  -6    4.60    2.20
   0  12   6    7.00    2.60
  -1 -12  -6   16.80    2.40
  -1 -12  -6   15.60    2.80
   1  12   6   16.40    3.00
  -2 -12  -6    0.80    1.50
  -2 -12  -6   -0.80    1.80
   2  12   6   -0.10    2.10
  -3 -12  -6   -1.20    1.40
  -3 -12  -6    1.10    1.90
   3  12   6    0.50    2.30
  -4 -12  -6    0.00    1.30
  -4 -12  -6   -0.90    1.80
   4  12   6    0.20    1.90
  -5 -12  -6   -1.20    2.00
  -5 -12  -6   -0.20    1.10
   5  12   6    0.30    1.40
   5  12   6    0.20    2.40
   5  12   6    0.50    2.00
  -6 -12  -6   -0.60    2.20
  -6 -12  -6    1.20    1.00
   6  12   6    1.50    2.00
   6  12   6    0.70    1.40
  -7 -12  -6   -0.30    2.20
   7  12   6    0.40    1.40
   7  12   6    1.80    2.30
   6  10  -7   21.90    2.40
   6  10  -7   13.00    2.60
  -6 -10   7   15.40    2.50
  -6 -10   7   15.00    1.70
   5  10  -7    2.70    2.00
  -5 -10   7    3.50    1.30
  -5 -10   7    2.10    2.30
   4  10  -7    4.70    2.10
  -4 -10   7    2.40    2.20
  -4 -10   7    5.00    1.50
   3  10  -7    1.10    2.00
  -3 -10   7   -0.90    1.50
   2  10  -7    4.20    2.10
  -2 -10   7    8.40    1.90
   1  10  -7    6.00    2.20
  -1 -10   7    4.00    2.10
   8   9  -7    0.00    2.50
   8   9  -7    1.10    1.50
  -8  -9   7    1.60    2.30
   7   9  -7    0.90    2.10
   7   9  -7    0.60    1.50
  -7  -9   7    0.70    0.80
  -7  -9   7    1.80    2.30
   6   9  -7    9.30    1.70
   6   9  -7    7.00    2.00
  -6  -9   7    5.00    1.10
  -6  -9   7    2.30    2.10
   5   9  -7    0.70    1.40
   5   9  -7    2.00    1.90
  -5  -9   7    1.80    1.10
  -5  -9   7    0.50    1.80
   4   9  -7   24.90    2.60
  -4  -9   7   23.40    2.20
  -4  -9   7   29.50    2.80
   3   9  -7    7.70    1.70
  -3  -9   7    6.40    1.40
  -3  -9   7    8.50    1.70
   2   9  -7    0.90    1.50
  -2  -9   7    0.40    1.40
   1   9  -7   54.49    3.90
  -1  -9   7   55.29    3.80
   0   9  -7    5.00    1.90
  -1   9  -7    8.50    1.80
  -2   9  -7    1.60    1.60
  -3   9  -7    8.40    2.70
  -3   9  -7    8.00    1.80
   9   8  -7    0.30    2.10
   9   8  -7    0.60    1.40
  -9  -8   7   -0.20    2.50
   8   8  -7    3.50    1.30
   8   8  -7    2.80    1.90
  -8  -8   7    2.60    2.00
   7   8  -7    8.40    1.50
   7   8  -7    6.70    1.90
  -7  -8   7    5.40    1.90
  -7  -8   7    6.70    0.80
   6   8  -7    0.00    1.40
   6   8  -7    1.10    1.20
  -6  -8   7    0.50    0.90
  -6  -8   7    1.70    1.50
   5   8  -7    0.60    1.20
   5   8  -7    2.30    1.60
  -5  -8   7    1.10    1.00
  -5  -8   7    0.70    1.40
   4   8  -7    0.00    1.20
   4   8  -7    0.80    1.30
  -4  -8   7    1.00    1.50
  -4  -8   7   -0.20    0.90
   3   8  -7    7.00    1.50
  -3  -8   7    4.40    1.20
  -3  -8   7    5.70    1.60
   2   8  -7   96.19    5.90
  -2  -8   7  109.69    5.80
  -2  -8   7  109.19    6.00
   1   8  -7    3.30    1.40
  -1  -8   7    3.20    1.40
   0   8  -7    1.30    1.50
  -1   8  -7    0.80    1.70
  -1   8  -7    1.20    1.30
  -2   8  -7   21.30    2.40
  -2   8  -7   15.30    1.80
  -3   8  -7    0.00    1.20
  -3   8  -7    0.10    1.80
  -4   8  -7    4.30    1.40
  -4   8  -7    5.40    2.30
  -5   8  -7    0.50    2.50
   9   7  -7   26.50    2.50
   9   7  -7   29.40    3.10
  -9  -7   7   28.30    3.20
   8   7  -7   10.90    2.20
   8   7  -7    9.50    1.40
  -8  -7   7   12.70    2.30
   7   7  -7   -0.30    1.00
   7   7  -7    0.60    1.40
  -7  -7   7    0.30    0.50
  -7  -7   7   -0.40    1.50
   6   7  -7   46.90    2.90
   6   7  -7   42.70    3.20
  -6  -7   7   44.30    3.20
  -6  -7   7   42.80    2.60
   5   7  -7   32.20    2.50
   5   7  -7   34.10    2.90
  -5  -7   7   39.40    2.90
  -5  -7   7   39.40    2.30
   4   7  -7   72.39    4.10
   4   7  -7   70.89    4.30
  -4  -7   7   68.09    4.30
  -4  -7   7   68.69    3.90
   3   7  -7  104.69    6.10
   3   7  -7  114.79    6.30
  -3  -7   7  120.19    6.10
  -3  -7   7  111.29    6.20
   2   7  -7    3.80    1.20
  -2  -7   7    4.10    1.10
  -2  -7   7    6.10    1.40
   1   7  -7   12.80    1.60
  -1  -7   7   15.50    1.60
  -1  -7   7   15.90    1.70
   0   7  -7    4.60    1.20
   0   7  -7    6.00    1.50
   0  -7   7    7.40    1.40
  -1   7  -7   15.40    1.80
  -1   7  -7   20.30    2.10
  -1   7  -7   15.50    1.70
  -2   7  -7    2.00    1.10
  -2   7  -7    2.00    1.50
  -3   7  -7    3.10    1.10
  -3   7  -7    4.80    1.70
  -4   7  -7    1.20    1.80
  -4   7  -7   -0.30    1.00
  -5   7  -7    0.70    1.90
  -5   7  -7    0.30    1.20
   5  -7   7    0.30    1.50
  -6   7  -7    3.60    2.40
  -6   7  -7    3.80    1.20
   6  -7   7    4.90    1.80
  10   6  -7    3.50    1.30
  10   6  -7    1.70    2.00
  10   6  -7    5.70    2.50
 -10  -6   7    4.40    2.50
   9   6  -7    0.90    1.90
   9   6  -7   -0.40    1.90
   9   6  -7   -0.20    1.10
  -9  -6   7    0.60    2.00
   8   6  -7    0.50    1.60
   8   6  -7    1.20    1.00
  -8  -6   7    1.50    1.70
   7   6  -7    8.80    1.70
   7   6  -7    7.60    1.10
  -7  -6   7   10.90    1.90
   6   6  -7    3.40    1.30
   6   6  -7    5.80    1.00
  -6  -6   7    4.80    0.70
  -6  -6   7    4.60    1.60
   5   6  -7   16.90    1.80
   5   6  -7   17.80    1.70
  -5  -6   7   17.80    1.50
  -5  -6   7   22.10    2.00
   4   6  -7    3.10    1.20
   4   6  -7    3.50    0.90
  -4  -6   7    3.20    0.80
  -4  -6   7    1.70    1.20
   3   6  -7  285.37   15.10
   3   6  -7  294.37   14.90
  -3  -6   7  306.07   15.00
  -3  -6   7  289.27   14.90
   2   6  -7  277.27   13.80
   2   6  -7  257.57   13.90
  -2  -6   7  268.67   13.80
  -2  -6   7  274.97   13.80
   1   6  -7    3.70    1.10
  -1  -6   7    4.90    1.20
  -1  -6   7    5.30    1.10
   0   6  -7    7.60    1.40
   0   6  -7   10.00    1.30
   0   6  -7    6.30    1.20
   0  -6   7    8.30    1.30
  -1   6  -7  132.29    7.20
  -1   6  -7  140.19    7.10
  -1   6  -7  130.69    7.20
  -2   6  -7    9.00    1.40
  -2   6  -7    8.50    1.50
  -2   6  -7    8.20    1.20
   2  -6   7    9.60    1.60
  -3   6  -7    0.20    1.00
  -3   6  -7    0.30    1.40
   3  -6   7    0.90    1.10
  -4   6  -7    0.80    1.50
  -4   6  -7   -0.30    0.80
   4  -6   7   -0.10    1.10
  -5   6  -7    0.40    1.80
  -5   6  -7   -1.10    0.90
   5  -6   7    0.60    1.20
  -6   6  -7    6.20    2.00
  -6   6  -7    6.00    1.10
   6  -6   7    5.00    1.50
  -7   6  -7    5.30    2.30
  -7   6  -7    6.50    1.00
   7  -6   7    8.40    1.80
  10   5  -7   -0.90    2.20
  10   5  -7    0.70    1.20
 -10  -5   7    1.40    2.40
   9   5  -7   -0.20    1.00
   9   5  -7    0.40    1.60
   9   5  -7   -0.50    1.50
  -9  -5   7    0.10    1.70
   8   5  -7    3.80    1.00
   8   5  -7    3.80    1.40
   8   5  -7    2.00    1.40
  -8  -5   7    4.00    1.50
   7   5  -7    4.60    1.00
   7   5  -7    3.50    1.40
  -7  -5   7    2.40    1.40
   6   5  -7   21.60    2.00
   6   5  -7   19.60    1.70
  -6  -5   7   25.00    2.10
  -6  -5   7   21.50    1.40
   5   5  -7   13.80    1.20
   5   5  -7    9.80    1.40
  -5  -5   7    9.90    1.00
  -5  -5   7   11.70    1.60
   4   5  -7   52.29    3.10
   4   5  -7   49.90    3.20
  -4  -5   7   57.09    3.20
  -4  -5   7   52.89    3.00
   3   5  -7    4.30    1.00
   3   5  -7    5.10    0.90
  -3  -5   7    4.60    1.10
  -3  -5   7    3.90    0.80
   2   5  -7    5.90    0.90
   2   5  -7    3.50    1.00
  -2  -5   7    5.60    1.10
  -2  -5   7    7.00    0.90
   1   5  -7  103.19    5.30
   1   5  -7  101.59    5.30
   1   5  -7   99.99    5.40
  -1  -5   7   93.19    5.30
  -1  -5   7   96.99    5.30
   0   5  -7   88.39    4.90
   0   5  -7   88.79    4.80
   0   5  -7   88.29    4.80
   0  -5   7   84.79    4.80
   0  -5   7   90.09    4.80
  -1   5  -7    1.40    0.90
  -1   5  -7    0.90    1.00
  -1   5  -7    1.10    0.80
   1  -5   7    1.00    0.80
   1  -5   7    1.50    1.00
  -2   5  -7   28.70    2.20
  -2   5  -7   27.20    1.90
  -2   5  -7   27.30    2.20
   2  -5   7   27.60    2.00
  -3   5  -7   16.20    1.80
  -3   5  -7   18.30    1.70
  -3   5  -7   13.30    1.30
   3  -5   7   19.40    1.60
  -4   5  -7    6.40    1.50
  -4   5  -7    7.20    1.00
   4  -5   7    5.50    1.10
  -5   5  -7   19.10    2.10
  -5   5  -7   19.90    1.60
   5  -5   7   18.60    1.90
  -6   5  -7   21.80    2.50
  -6   5  -7   20.30    1.60
   6  -5   7   19.10    1.90
  -7   5  -7   17.20    1.30
  -7   5  -7   16.40    2.40
   7  -5   7   19.50    1.90
  -8   5  -7    1.40    2.30
   8  -5   7    0.70    1.60
  10   4  -7   -0.60    2.10
  10   4  -7    1.70    1.20
 -10  -4   7    2.90    2.20
   9   4  -7    1.20    1.70
   9   4  -7   -0.10    0.90
  -9  -4   7    0.70    1.90
   8   4  -7   12.20    1.30
   8   4  -7   16.40    1.90
   8   4  -7   16.30    1.90
  -8  -4   7    9.00    1.80
   7   4  -7   20.10    2.10
   7   4  -7   19.40    1.60
   7   4  -7   21.60    2.10
  -7  -4   7   23.80    2.30
   6   4  -7    3.20    0.80
   6   4  -7    2.60    1.10
  -6  -4   7    3.00    0.50
  -6  -4   7    3.40    1.30
   5   4  -7    2.60    0.70
   5   4  -7    5.00    1.10
  -5  -4   7    5.10    1.20
  -5  -4   7    2.70    0.60
   4   4  -7    1.50    0.70
   4   4  -7    0.50    0.90
  -4  -4   7    0.80    0.60
  -4  -4   7    2.10    0.90
   3   4  -7   54.49    3.10
   3   4  -7   52.59    2.90
  -3  -4   7   54.49    2.90
  -3  -4   7   48.10    3.00
   2   4  -7   73.19    3.90
   2   4  -7   73.19    4.00
   2   4  -7   74.09    3.80
  -2  -4   7   67.49    3.80
  -2  -4   7   63.49    3.80
   1   4  -7   84.09    4.60
   1   4  -7   81.29    4.50
   1   4  -7   88.89    4.50
   1   4  -7   86.29    4.50
  -1  -4   7   82.29    4.50
  -1  -4   7   82.49    4.50
   0   4  -7    0.70    0.70
   0   4  -7    0.60    0.70
   0   4  -7    0.70    0.60
   0   4  -7    0.60    0.70
   0  -4   7    0.90    0.70
   0  -4   7    0.50    0.70
   0  -4   7    0.90    0.70
  -1   4  -7   -0.40    0.80
  -1   4  -7    0.30    0.70
  -1   4  -7    0.10    0.60
   1  -4   7    0.50    0.70
   1  -4   7    0.20    0.80
   1  -4   7    0.40    0.70
  -2   4  -7    3.90    0.80
  -2   4  -7    5.50    1.10
  -2   4  -7    6.20    1.10
   2  -4   7    4.00    0.80
  -3   4  -7    0.30    0.70
  -3   4  -7    0.00    0.90
  -3   4  -7    0.30    1.00
   3  -4   7    0.20    0.80
  -4   4  -7   15.70    1.80
  -4   4  -7   16.10    1.40
  -4   4  -7   17.70    1.70
   4  -4   7   16.20    1.50
  -5   4  -7   10.90    1.60
  -5   4  -7   14.20    1.20
   5  -4   7    9.60    1.20
  -6   4  -7    4.80    1.50
  -6   4  -7    4.50    0.70
   6  -4   7    3.40    1.10
  -7   4  -7    2.20    1.60
   7  -4   7    2.20    1.10
  -8   4  -7    0.70    2.00
   8  -4   7    1.60    1.30
   9  -4   7    0.10    1.80
  10   3  -7    1.80    2.10
  10   3  -7    1.30    1.10
 -10  -3   7    1.80    2.20
   9   3  -7   -0.30    0.90
   9   3  -7    0.70    1.70
  -9  -3   7    0.60    1.70
   8   3  -7    5.30    1.40
   8   3  -7    6.40    1.00
   8   3  -7    5.80    1.50
  -8  -3   7    4.90    1.50
   7   3  -7   14.80    1.70
   7   3  -7   14.80    1.40
   7   3  -7   13.90    1.70
  -7  -3   7   14.80    1.80
   6   3  -7   56.59    3.60
   6   3  -7   58.19    3.30
   6   3  -7   67.69    3.70
  -6  -3   7   59.39    3.10
  -6  -3   7   62.19    3.70
   5   3  -7    2.60    1.00
   5   3  -7    1.40    0.60
  -5  -3   7    1.90    1.00
  -5  -3   7    2.50    0.50
   4   3  -7   17.70    1.30
   4   3  -7   14.60    1.40
  -4  -3   7   14.70    1.40
  -4  -3   7   17.40    1.20
   3   3  -7   31.30    2.10
   3   3  -7   31.80    1.90
  -3  -3   7   31.20    1.90
  -3  -3   7   32.80    2.10
   2   3  -7   42.30    2.30
   2   3  -7   37.00    2.30
   2   3  -7   38.20    2.20
  -2  -3   7   34.00    2.20
  -2  -3   7   35.90    2.20
   1   3  -7   53.39    2.90
   1   3  -7   51.39    3.00
   1   3  -7   53.59    2.90
   1   3  -7   57.09    3.10
  -1  -3   7   49.50    2.90
  -1  -3   7   54.09    2.90
  -1  -3   7   51.69    2.90
   0   3  -7    2.70    0.70
   0   3  -7    4.00    0.70
   0   3  -7    1.50    0.70
   0   3  -7    2.80    0.70
   0  -3   7    2.30    0.60
   0  -3   7    2.40    0.70
   0  -3   7    1.60    0.60
  -1   3  -7   11.20    1.00
  -1   3  -7    9.70    1.00
  -1   3  -7    7.80    1.00
  -1   3  -7   10.40    1.10
   1  -3   7   11.50    1.10
   1  -3   7   11.10    1.00
   1  -3   7    9.20    0.90
  -2   3  -7   66.89    3.90
  -2   3  -7   74.09    3.80
  -2   3  -7   69.39    4.00
   2  -3   7   73.49    3.80
  -3   3  -7   36.50    2.20
  -3   3  -7   32.80    2.10
  -3   3  -7   30.30    2.30
   3  -3   7   41.20    2.20
  -4   3  -7   29.80    2.10
  -4   3  -7   27.90    2.20
  -4   3  -7   26.50    1.80
   4  -3   7   29.00    1.90
  -5   3  -7   36.50    2.20
  -5   3  -7   41.10    2.50
  -5   3  -7   40.40    2.80
   5  -3   7   35.10    2.30
  -6   3  -7    1.00    1.20
  -6   3  -7    0.10    0.50
   6  -3   7    0.50    0.80
  -7   3  -7    0.30    1.50
   7  -3   7   -0.20    0.90
  -8   3  -7    3.80    1.90
   8  -3   7    2.40    1.10
  -9   3  -7    6.50    2.40
   9  -3   7    7.60    1.40
  11   2  -7   -0.70    2.80
  10   2  -7    6.70    2.10
  10   2  -7   12.20    1.40
   9   2  -7    3.20    1.00
   9   2  -7    3.70    1.60
   8   2  -7    4.50    0.90
   8   2  -7    5.40    1.60
  -8  -2   7    5.50    1.60
   7   2  -7    0.90    1.10
   7   2  -7    0.20    1.30
   7   2  -7    0.80    0.80
  -7  -2   7    1.40    1.20
   6   2  -7   -0.20    0.90
   6   2  -7    1.20    1.00
   6   2  -7    1.20    0.60
  -6  -2   7   -0.10    1.00
  -6  -2   7    1.00    0.30
  -6  -2   7    1.10    0.40
   5   2  -7   19.70    1.60
   5   2  -7   17.80    1.30
   5   2  -7   16.50    1.60
  -5  -2   7   19.40    1.20
  -5  -2   7   17.90    1.60
   4   2  -7    1.50    0.60
   4   2  -7    2.90    0.80
   4   2  -7    2.30    0.80
  -4  -2   7    2.00    0.50
  -4  -2   7    1.80    0.90
   3   2  -7   38.60    2.20
   3   2  -7   37.30    2.30
  -3  -2   7   35.90    2.20
  -3  -2   7   42.30    2.40
   2   2  -7   11.00    1.00
   2   2  -7   11.10    1.00
   2   2  -7   12.20    1.10
  -2  -2   7    9.60    1.00
  -2  -2   7    9.90    0.70
  -2  -2   7   11.70    1.10
  -2  -2   7    8.80    0.90
   1   2  -7    0.50    0.50
   1   2  -7   -0.20    0.60
   1   2  -7    0.10    0.50
   1   2  -7    0.50    0.50
  -1  -2   7    0.60    0.40
  -1  -2   7   -0.20    0.60
  -1  -2   7    0.00    0.50
  -1  -2   7   -0.20    0.50
   0   2  -7  537.45   28.10
   0   2  -7  568.34   28.00
   0   2  -7  560.14   28.00
   0   2  -7  540.45   28.00
   0  -2   7  568.84   27.90
   0  -2   7  572.04   28.00
   0  -2   7  571.54   28.00
  -1   2  -7   96.99    5.20
  -1   2  -7   95.89    5.20
  -1   2  -7  104.39    5.20
  -1   2  -7   96.59    5.20
   1  -2   7  100.89    5.20
   1  -2   7  101.19    5.20
   1  -2   7   98.29    5.10
  -2   2  -7   25.90    1.70
  -2   2  -7   27.40    1.90
  -2   2  -7   27.60    1.80
   2  -2   7   25.80    1.80
   2  -2   7   31.50    1.70
  -3   2  -7    2.60    0.90
  -3   2  -7    2.20    0.60
  -3   2  -7    1.40    0.70
   3  -2   7    2.70    0.60
  -4   2  -7  344.97   17.10
  -4   2  -7  338.67   16.90
  -4   2  -7  338.67   17.10
   4  -2   7  323.27   16.90
  -5   2  -7    9.40    1.40
  -5   2  -7    7.20    0.70
  -5   2  -7    7.30    1.10
   5  -2   7    6.90    0.90
  -6   2  -7    6.60    1.20
  -6   2  -7    7.90    1.50
   6  -2   7    7.00    0.90
  -7   2  -7   47.50    3.50
   7  -2   7   50.39    2.90
  -8   2  -7    0.00    1.40
   8  -2   7    0.30    0.90
  -9   2  -7    1.30    1.80
   9  -2   7    3.10    1.10
 -10   2  -7    1.40    2.60
  10  -2   7    2.20    1.20
  10   1  -7    0.70    1.10
  10   1  -7   -0.60    2.00
   9   1  -7    0.60    0.90
   9   1  -7    1.10    1.70
   8   1  -7    6.30    1.00
   8   1  -7    5.20    1.50
   7   1  -7    1.40    0.70
   7   1  -7    1.00    1.10
   6   1  -7    5.50    1.20
   6   1  -7    5.40    0.80
   6   1  -7    5.00    1.10
  -6  -1   7    3.80    1.20
  -6  -1   7    5.30    0.50
  -6  -1   7    5.60    0.50
   5   1  -7    2.80    0.90
   5   1  -7    2.20    0.60
   5   1  -7    2.30    0.80
  -5  -1   7    3.00    0.90
  -5  -1   7    1.80    0.40
   4   1  -7   27.70    1.70
   4   1  -7   26.10    1.80
   4   1  -7   27.30    1.90
  -4  -1   7   29.10    1.60
  -4  -1   7   27.00    1.90
   3   1  -7  287.87   14.00
   3   1  -7  279.87   14.00
   3   1  -7  270.57   14.10
   3   1  -7  277.87   14.10
  -3  -1   7  281.77   13.90
  -3  -1   7  279.37   14.10
  -3  -1   7  269.77   14.00
   2   1  -7    0.90    0.60
   2   1  -7    1.70    0.50
   2   1  -7    1.20    0.60
   2   1  -7    1.90    0.60
  -2  -1   7    1.80    0.60
  -2  -1   7    0.60    0.50
  -2  -1   7    1.60    0.60
  -2  -1   7    1.90    0.40
   1   1  -7   53.29    2.70
   1   1  -7   48.20    2.80
   1   1  -7   52.49    2.70
   1   1  -7   49.50    2.80
  -1  -1   7   46.90    2.70
  -1  -1   7   53.89    2.80
  -1  -1   7   51.89    2.70
  -1  -1   7   46.90    2.70
   0   1  -7   32.40    1.70
   0   1  -7   31.20    1.90
   0   1  -7   30.70    1.80
   0   1  -7   28.60    1.80
   0   1  -7   28.90    1.80
   0  -1   7   29.80    1.80
   0  -1   7   31.80    1.80
   0  -1   7   33.50    1.70
   0  -1   7   28.30    1.80
  -1   1  -7  550.44   28.10
  -1   1  -7  575.64   28.10
  -1   1  -7  583.44   28.00
  -1   1  -7  556.24   28.20
  -1   1  -7  549.05   28.10
   1  -1   7  557.74   28.00
   1  -1   7  563.14   28.10
   1  -1   7  559.24   28.10
  -2   1  -7    8.30    1.00
  -2   1  -7    9.40    0.80
  -2   1  -7    9.20    1.00
   2  -1   7   10.00    0.90
   2  -1   7   10.70    1.00
  -3   1  -7    0.80    0.60
  -3   1  -7    1.60    0.70
  -3   1  -7    0.50    0.40
   3  -1   7    1.00    0.50
  -4   1  -7   61.59    3.70
  -4   1  -7   62.29    3.40
  -4   1  -7   65.19    3.60
   4  -1   7   68.79    3.50
  -5   1  -7  377.76   18.60
  -5   1  -7  365.36   19.00
  -5   1  -7  371.46   18.60
  -5   1  -7  385.06   18.90
   5  -1   7  368.66   18.80
  -6   1  -7   18.20    1.70
  -6   1  -7   14.70    1.70
   6  -1   7   18.30    1.40
  -7   1  -7    0.30    1.20
   7  -1   7    0.10    0.60
  -8   1  -7    3.60    1.50
   8  -1   7    3.50    0.80
  -9   1  -7   35.10    3.20
   9  -1   7   39.00    2.40
 -10   1  -7   39.90    3.80
  10  -1   7   46.10    2.80
  10   0  -7    5.20    2.10
  10   0  -7    5.20    1.30
   9   0  -7   55.39    3.30
   9   0  -7   52.39    3.90
   8   0  -7   14.60    1.40
   8   0  -7   13.50    1.80
   7   0  -7   14.50    1.40
   7   0  -7   15.90    1.70
   6   0  -7    0.60    0.60
   6   0  -7    0.10    0.90
  -6   0   7    0.70    0.30
   5   0  -7   75.29    4.10
   5   0  -7   75.79    4.30
   5   0  -7   79.29    4.00
  -5   0   7   72.59    3.90
   4   0  -7   41.60    2.60
   4   0  -7   43.20    2.70
   4   0  -7   46.30    2.50
  -4   0   7   46.60    2.50
  -4   0   7   47.70    2.50
   3   0  -7  117.79    5.80
   3   0  -7  114.39    5.80
   3   0  -7  109.29    5.80
   3   0  -7  113.89    5.90
  -3   0   7  110.49    5.70
  -3   0   7  106.99    5.70
   2   0  -7  204.78   10.50
   2   0  -7  210.88   10.50
   2   0  -7  200.88   10.50
  -2   0   7  208.68   10.40
  -2   0   7  213.08   10.50
  -2   0   7  206.78   10.50
   1   0  -7   82.29    4.30
   1   0  -7   76.59    4.40
   1   0  -7   82.59    4.30
   1   0  -7   87.69    4.40
  -1   0   7   85.69    4.30
  -1   0   7   82.39    4.30
  -1   0   7   85.09    4.30
   0   0  -7  479.95   24.90
   0   0  -7  497.95   24.80
   0   0  -7  499.25   24.80
   0   0  -7  494.35   24.80
   0   0   7  483.65   24.80
   0   0   7  507.45   24.80
   0   0   7  510.05   24.80
  -1   0  -7   23.10    1.30
  -1   0  -7   19.40    1.30
  -1   0  -7   16.70    1.20
  -1   0  -7   21.90    1.10
  -1   0  -7   15.80    1.30
   1   0   7   18.80    1.30
   1   0   7   20.30    1.30
   1   0   7   19.10    1.30
  -2   0  -7    2.60    0.70
  -2   0  -7    2.00    0.60
  -2   0  -7    1.70    0.40
   2   0   7    1.50    0.60
   2   0   7    1.50    0.50
  -3   0  -7   44.20    2.80
  -3   0  -7   53.59    2.60
  -3   0  -7   49.00    2.60
  -3   0  -7   51.99    2.80
   3   0   7   45.60    2.60
  -4   0  -7   32.20    1.70
  -4   0  -7   32.70    1.70
  -4   0  -7   31.20    2.10
  -4   0  -7   27.40    2.00
   4   0   7   32.00    1.80
  -5   0  -7   69.19    4.20
  -5   0  -7   76.59    4.20
   5   0   7   76.89    3.90
  -6   0  -7   83.19    4.70
  -6   0  -7   81.99    4.80
   6   0   7   85.09    4.40
  -7   0  -7    6.00    1.40
  -7   0  -7    7.00    1.30
   7   0   7    6.80    0.80
  -8   0  -7    6.90    1.50
   8   0   7    7.20    0.90
  -9   0  -7    3.70    1.70
   9   0   7    1.90    0.80
 -10   0  -7   -0.50    1.80
  10   0   7    0.40    0.90
 -11   0  -7   18.50    3.00
  11   0   7   13.70    1.50
  10  -1  -7    2.10    1.40
  10  -1  -7    1.80    2.00
   9  -1  -7    9.30    1.40
   9  -1  -7   12.00    2.20
   8  -1  -7   10.70    1.90
   8  -1  -7   11.70    1.30
   7  -1  -7   15.10    1.40
   7  -1  -7   13.00    1.70
   6  -1  -7   -0.60    1.00
   6  -1  -7    1.00    0.70
  -6   1   7    0.10    0.40
   5  -1  -7  116.69    5.80
   5  -1  -7  104.49    6.00
  -5   1   7  113.89    5.90
  -5   1   7  109.29    5.70
   4  -1  -7   10.50    1.20
   4  -1  -7    8.90    0.90
   4  -1  -7    9.00    1.00
  -4   1   7   10.00    1.10
  -4   1   7    9.20    0.80
   3  -1  -7 1656.13   79.59
   3  -1  -7 1620.74   79.59
   3  -1  -7 1543.35   79.59
   3  -1  -7 1593.34   79.69
  -3   1   7 1593.64   79.59
  -3   1   7 1591.34   79.59
   2  -1  -7  171.78    8.90
   2  -1  -7  171.98    8.80
   2  -1  -7  166.58    8.80
   2  -1  -7  175.48    8.90
  -2   1   7  187.68    8.80
  -2   1   7  172.68    8.80
  -2   1   7  171.28    8.80
   1  -1  -7  485.95   24.80
   1  -1  -7  507.25   24.70
   1  -1  -7  515.45   24.70
   1  -1  -7  474.85   24.70
  -1   1   7  483.95   24.70
  -1   1   7  499.55   24.70
  -1   1   7  496.05   24.70
   0  -1  -7 2035.70  100.49
   0  -1  -7 1987.70  100.49
   0  -1  -7 1979.50  100.49
   0  -1  -7 2085.99  100.49
   0   1   7 1980.70  100.49
   0   1   7 2045.30  100.49
   0   1   7 2032.90  100.49
  -1  -1  -7  396.96   19.20
  -1  -1  -7  385.96   19.20
  -1  -1  -7  365.36   19.30
  -1  -1  -7  384.66   19.20
   1   1   7  395.76   19.20
   1   1   7  379.36   19.30
   1   1   7  379.66   19.20
  -2  -1  -7   16.60    0.90
  -2  -1  -7   14.60    1.00
  -2  -1  -7   17.10    1.30
  -2  -1  -7   14.10    1.20
   2   1   7   15.20    1.20
  -3  -1  -7    2.10    0.50
  -3  -1  -7    1.90    0.60
  -3  -1  -7    1.60    0.70
  -3  -1  -7    2.40    0.40
  -3  -1  -7    3.10    0.40
   3   1   7    2.10    0.70
   3   1   7    1.90    0.40
  -4  -1  -7   12.60    0.80
  -4  -1  -7   11.30    0.80
  -4  -1  -7   11.90    1.20
  -4  -1  -7   13.40    1.30
   4   1   7   12.40    0.90
  -5  -1  -7    0.70    0.80
  -5  -1  -7    1.00    0.80
   5   1   7    0.50    0.40
  -6  -1  -7    8.60    1.30
  -6  -1  -7   12.30    1.40
   6   1   7   10.00    0.90
  -7  -1  -7    0.00    1.20
  -7  -1  -7    0.90    1.00
   7   1   7    0.60    0.50
  -8  -1  -7    5.90    1.50
  -8  -1  -7   10.00    1.60
   8   1   7    9.10    0.90
  -9  -1  -7   22.30    2.50
   9   1   7   22.30    1.50
 -10  -1  -7    0.50    1.70
  10   1   7   -0.30    0.70
 -11  -1  -7    2.40    2.10
  11   1   7    1.70    1.00
  10  -2  -7    0.20    1.40
  10  -2  -7    0.60    2.30
   9  -2  -7    0.80    1.20
   9  -2  -7   -0.30    1.90
   8  -2  -7   17.70    2.20
   8  -2  -7   22.30    1.90
   7  -2  -7    1.40    0.90
   7  -2  -7    2.90    1.40
   6  -2  -7   30.30    2.00
   6  -2  -7   25.80    2.40
  -6   2   7   32.90    2.20
  -6   2   7   26.70    1.60
   5  -2  -7   34.30    2.10
   5  -2  -7   33.50    2.30
  -5   2   7   31.70    2.20
  -5   2   7   30.70    1.90
   4  -2  -7    0.90    0.60
   4  -2  -7    0.40    0.80
  -4   2   7    0.10    0.70
  -4   2   7    0.40    0.50
   3  -2  -7    2.20    0.60
   3  -2  -7    1.20    0.70
   3  -2  -7    1.20    0.60
  -3   2   7    2.00    0.50
  -3   2   7    2.00    0.70
   2  -2  -7  638.14   31.20
   2  -2  -7  634.24   31.20
   2  -2  -7  615.04   31.20
   2  -2  -7  618.14   31.30
  -2   2   7  617.54   31.20
  -2   2   7  603.14   31.30
  -2   2   7  646.84   31.20
   1  -2  -7 1117.49   55.19
   1  -2  -7 1129.89   55.19
   1  -2  -7 1118.59   55.19
   1  -2  -7 1084.79   55.19
  -1   2   7 1103.79   55.19
  -1   2   7 1102.19   55.19
  -1   2   7 1099.79   55.19
   0  -2  -7  181.38    9.40
   0  -2  -7  191.78    9.40
   0  -2  -7  182.28    9.40
   0  -2  -7  182.68    9.40
   0   2   7  186.48    9.40
   0   2   7  196.38    9.40
   0   2   7  175.48    9.40
  -1  -2  -7  368.86   18.40
  -1  -2  -7  378.56   18.40
  -1  -2  -7  366.56   18.40
  -1  -2  -7  359.56   18.50
   1   2   7  361.96   18.50
   1   2   7  357.46   18.40
   1   2   7  375.66   18.40
  -2  -2  -7   27.80    1.70
  -2  -2  -7   30.00    1.70
   2   2   7   31.60    1.80
   2   2   7   29.30    1.70
   2   2   7   31.20    1.90
  -3  -2  -7   64.09    3.30
  -3  -2  -7   56.49    3.60
  -3  -2  -7   64.89    3.30
  -3  -2  -7   65.39    3.60
  -3  -2  -7   68.69    3.40
   3   2   7   64.59    3.40
   3   2   7   64.59    3.60
  -4  -2  -7    0.10    0.60
  -4  -2  -7   -0.10    0.30
  -4  -2  -7    0.10    0.20
  -4  -2  -7    0.10    0.40
  -4  -2  -7    0.70    0.60
   4   2   7    0.00    0.60
   4   2   7    0.10    0.40
   4   2   7    0.50    0.60
  -5  -2  -7    0.60    0.80
  -5  -2  -7    0.20    0.80
   5   2   7    0.50    0.40
   5   2   7    0.20    0.70
  -6  -2  -7   10.80    1.40
  -6  -2  -7    9.60    1.30
   6   2   7   11.40    1.40
   6   2   7    8.60    0.80
  -7  -2  -7    5.90    1.20
  -7  -2  -7    3.50    1.20
   7   2   7    4.20    1.20
   7   2   7    4.90    0.60
  -8  -2  -7   26.70    2.30
  -8  -2  -7   28.70    2.40
   8   2   7   27.10    2.40
   8   2   7   26.90    1.60
  -9  -2  -7    6.30    1.80
  -9  -2  -7    6.70    1.60
   9   2   7    6.90    1.80
   9   2   7    5.60    0.70
 -10  -2  -7   26.80    2.80
  10   2   7   25.70    2.80
  10   2   7   29.20    1.80
 -11  -2  -7    2.30    2.30
  11   2   7    6.20    2.40
  11   2   7    1.80    0.90
   9  -3  -7    1.60    2.10
   9  -3  -7    1.50    1.30
   8  -3  -7    1.20    1.90
   8  -3  -7   -0.50    1.10
   7  -3  -7    6.90    1.70
   7  -3  -7    5.60    1.10
  -7   3   7    5.70    0.50
   6  -3  -7    5.10    1.50
   6  -3  -7    3.00    1.00
  -6   3   7    5.30    1.30
  -6   3   7    3.60    0.60
   5  -3  -7   65.39    3.80
   5  -3  -7   59.99    3.50
  -5   3   7   61.99    3.70
  -5   3   7   61.99    3.40
   4  -3  -7    2.00    1.10
   4  -3  -7    1.20    0.70
  -4   3   7    1.40    0.60
  -4   3   7    1.10    0.90
   3  -3  -7   63.79    3.30
   3  -3  -7   55.89    3.40
  -3   3   7   58.29    3.40
  -3   3   7   56.89    3.20
   2  -3  -7   12.30    1.20
   2  -3  -7   11.60    1.00
   2  -3  -7   13.80    1.10
   2  -3  -7   12.70    1.20
  -2   3   7   10.40    1.00
  -2   3   7   11.90    1.20
  -2   3   7   16.50    1.20
   1  -3  -7    0.70    0.50
   1  -3  -7    0.60    0.50
   1  -3  -7    1.10    0.60
   1  -3  -7    0.90    0.60
  -1   3   7    0.60    0.50
  -1   3   7    0.50    0.50
  -1   3   7    0.30    0.50
   0  -3  -7  230.38   11.10
   0  -3  -7  217.38   11.10
   0  -3  -7  206.28   11.10
   0  -3  -7  225.88   11.10
   0   3   7  221.78   11.10
   0   3   7  210.58   11.20
   0   3   7  225.18   11.10
  -1  -3  -7    0.10    0.40
  -1  -3  -7   -0.10    0.40
  -1  -3  -7   -0.60    0.50
  -1  -3  -7    0.00    0.50
   1   3   7    0.20    0.40
   1   3   7    0.30    0.50
   1   3   7    0.30    0.60
  -2  -3  -7  190.28    9.70
  -2  -3  -7  195.28    9.70
  -2  -3  -7  182.98    9.80
   2   3   7  191.78    9.70
   2   3   7  189.18    9.80
   2   3   7  199.28    9.70
  -3  -3  -7    3.60    0.70
  -3  -3  -7    3.80    0.60
  -3  -3  -7    4.20    0.50
  -3  -3  -7    4.50    0.50
   3   3   7    3.70    0.50
   3   3   7    3.90    0.80
  -4  -3  -7  208.48   11.20
  -4  -3  -7  219.68   11.00
  -4  -3  -7  227.28   11.00
  -4  -3  -7  223.18   11.30
  -4  -3  -7  225.08   11.10
   4   3   7  207.38   11.20
   4   3   7  218.28   11.00
  -5  -3  -7   28.00    2.10
  -5  -3  -7   30.70    2.10
  -5  -3  -7   30.80    1.70
   5   3   7   25.50    2.00
   5   3   7   26.80    1.60
  -6  -3  -7    3.60    1.00
  -6  -3  -7    4.50    1.10
   6   3   7    4.00    1.00
   6   3   7    4.70    0.60
  -7  -3  -7    2.10    1.10
  -7  -3  -7    2.40    1.20
   7   3   7    1.90    0.50
   7   3   7    1.50    1.00
  -8  -3  -7   84.89    5.30
  -8  -3  -7   88.39    5.30
   8   3   7   98.29    5.40
   8   3   7   93.99    4.70
  -9  -3  -7    1.20    1.50
  -9  -3  -7    1.90    1.40
   9   3   7    0.90    0.60
   9   3   7    1.60    1.30
 -10  -3  -7   22.40    2.60
 -10  -3  -7   20.50    2.40
  10   3   7   20.60    2.50
  10   3   7   20.60    1.40
 -11  -3  -7    0.00    2.10
  11   3   7   -0.10    1.80
  11   3   7    0.40    0.70
   9  -4  -7    2.60    1.60
   9  -4  -7    1.20    2.60
   8  -4  -7   -0.10    1.20
   8  -4  -7    1.10    2.00
   7  -4  -7    0.20    1.00
   7  -4  -7    0.70    1.50
  -7   4   7   -0.30    1.50
  -7   4   7    0.40    0.60
   6  -4  -7   47.20    3.00
   6  -4  -7   47.60    3.30
  -6   4   7   45.90    3.20
  -6   4   7   46.40    2.60
   5  -4  -7    1.80    0.90
   5  -4  -7    2.30    1.20
  -5   4   7    2.70    1.20
  -5   4   7    1.20    0.60
   4  -4  -7    2.30    1.10
   4  -4  -7    4.30    0.90
  -4   4   7    4.30    1.10
  -4   4   7    2.90    0.70
   3  -4  -7   12.50    1.40
   3  -4  -7   12.70    1.20
  -3   4   7   12.00    1.20
  -3   4   7   15.10    1.50
   2  -4  -7   49.10    2.80
   2  -4  -7   47.70    2.90
   2  -4  -7   46.70    2.60
   2  -4  -7   52.49    2.80
  -2   4   7   45.60    2.70
  -2   4   7   45.20    2.80
   1  -4  -7  443.56   21.70
   1  -4  -7  443.86   21.70
   1  -4  -7  457.65   21.80
  -1   4   7  411.96   21.70
  -1   4   7  407.36   21.90
   0  -4  -7    0.90    0.50
   0  -4  -7    1.10    0.50
   0  -4  -7    1.00    0.60
   0  -4  -7    1.60    0.70
   0   4   7    1.30    0.50
   0   4   7    1.40    0.70
   0   4   7    0.60    0.60
  -1  -4  -7   45.60    2.30
  -1  -4  -7   40.00    2.40
  -1  -4  -7   35.90    2.30
  -1  -4  -7   36.00    2.30
   1   4   7   38.50    2.30
   1   4   7   46.00    2.30
  -2  -4  -7   44.20    2.40
  -2  -4  -7   40.90    2.30
  -2  -4  -7   38.30    2.50
   2   4   7   44.40    2.40
   2   4   7   45.00    2.40
   2   4   7   40.70    2.50
  -3  -4  -7   12.20    1.00
  -3  -4  -7   13.20    1.00
  -3  -4  -7   10.90    0.90
  -3  -4  -7   10.40    1.10
   3   4   7   11.40    0.90
   3   4   7   11.00    1.20
  -4  -4  -7    2.30    0.70
  -4  -4  -7    2.40    0.80
  -4  -4  -7    3.50    0.40
  -4  -4  -7    4.00    0.40
   4   4   7    3.40    0.80
   4   4   7    3.60    0.50
  -5  -4  -7    5.70    1.00
  -5  -4  -7    5.10    0.80
   5   4   7    5.40    1.00
   5   4   7    4.40    0.60
  -6  -4  -7    1.80    0.70
  -6  -4  -7    0.80    0.90
   6   4   7    0.90    1.00
   6   4   7    1.30    0.50
  -7  -4  -7   72.29    4.30
  -7  -4  -7   77.39    4.40
   7   4   7   72.09    3.80
   7   4   7   75.79    4.30
  -8  -4  -7   41.20    3.00
  -8  -4  -7   37.30    2.70
   8   4   7   37.80    2.10
   8   4   7   38.90    2.90
  -9  -4  -7   20.60    2.20
  -9  -4  -7   26.00    2.50
   9   4   7   22.00    1.40
   9   4   7   24.40    2.40
 -10  -4  -7   -0.50    1.70
 -10  -4  -7    0.30    1.70
  10   4   7    0.00    0.60
  10   4   7    0.40    1.50
 -11  -4  -7    0.00    2.10
  11   4   7   -0.70    2.10
  11   4   7    0.30    0.70
 -12  -4  -7   11.90    3.10
  12   4   7   14.60    1.40
  12   4   7   11.70    3.00
   8  -5  -7    0.40    2.30
   8  -5  -7    1.30    1.40
   7  -5  -7    1.40    1.30
   7  -5  -7    2.30    2.00
  -7   5   7    1.70    0.70
  -7   5   7    2.80    1.60
   6  -5  -7    8.00    1.90
   6  -5  -7    7.20    1.30
  -6   5   7    8.60    1.00
  -6   5   7   11.20    1.80
   5  -5  -7   32.50    2.60
   5  -5  -7   32.40    2.30
  -5   5   7   29.10    2.00
  -5   5   7   34.50    2.70
   4  -5  -7    1.40    1.20
   4  -5  -7    0.80    0.90
  -4   5   7    2.20    0.80
  -4   5   7    1.10    1.00
   3  -5  -7   11.20    1.20
   3  -5  -7   11.00    1.50
  -3   5   7   12.60    1.50
  -3   5   7   10.10    1.10
   2  -5  -7    2.00    1.00
   2  -5  -7    1.40    0.80
   2  -5  -7    2.20    0.90
  -2   5   7    2.30    1.10
  -2   5   7    2.70    0.80
   1  -5  -7   61.39    3.60
   1  -5  -7   59.99    3.50
   1  -5  -7   63.09    3.70
   1  -5  -7   70.49    3.60
  -1   5   7   70.29    3.60
  -1   5   7   64.19    3.80
  -1   5   7   63.09    3.60
   0  -5  -7  139.99    7.20
   0  -5  -7  143.29    7.20
   0  -5  -7  143.49    7.20
   0  -5  -7  137.99    7.30
   0   5   7  129.29    7.40
   0   5   7  142.69    7.20
  -1  -5  -7  220.68   11.70
  -1  -5  -7  231.08   11.60
  -1  -5  -7  237.58   11.70
   1   5   7  230.38   11.60
   1   5   7  234.08   11.80
   1   5   7  223.88   11.70
  -2  -5  -7    9.20    1.10
  -2  -5  -7    9.80    1.00
  -2  -5  -7   12.70    1.20
   2   5   7   10.00    1.10
   2   5   7   13.30    1.30
   2   5   7   11.20    1.00
  -3  -5  -7  102.79    5.30
  -3  -5  -7  102.99    5.40
  -3  -5  -7   94.99    5.40
   3   5   7  102.89    5.50
   3   5   7  105.59    5.30
  -4  -5  -7    5.80    0.90
  -4  -5  -7    5.20    1.00
  -4  -5  -7    7.00    0.60
   4   5   7    3.30    0.90
   4   5   7    5.40    0.70
  -5  -5  -7   29.60    1.80
  -5  -5  -7   26.80    2.00
   5   5   7   24.60    1.60
   5   5   7   26.50    2.10
  -6  -5  -7   38.10    2.80
  -6  -5  -7   42.50    2.50
   6   5   7   39.80    2.30
   6   5   7   43.10    2.80
  -7  -5  -7    1.10    1.20
  -7  -5  -7   -0.20    0.90
   7   5   7    0.30    1.10
   7   5   7    0.10    0.50
  -8  -5  -7    9.90    1.60
   8   5   7    9.70    0.80
   8   5   7    7.20    1.50
  -9  -5  -7    5.20    1.60
   9   5   7    4.00    1.50
   9   5   7    3.50    0.60
 -10  -5  -7    6.40    1.90
  10   5   7    3.60    0.70
  10   5   7    5.30    1.90
 -11  -5  -7    4.80    2.20
  11   5   7    5.10    2.30
  11   5   7    2.60    0.70
  12   5   7    1.80    0.90
   8  -6  -7    0.40    1.70
   8  -6  -7   -1.10    2.40
  -8   6   7   -1.00    2.30
   7  -6  -7   -2.10    2.00
   7  -6  -7    0.30    1.50
  -7   6   7    0.30    0.80
  -7   6   7    0.90    2.00
   6  -6  -7    1.70    1.60
   6  -6  -7    0.90    1.20
  -6   6   7    0.80    0.80
  -6   6   7    0.60    1.60
   5  -6  -7    0.20    1.50
   5  -6  -7    0.50    1.20
  -5   6   7    0.40    1.50
  -5   6   7   -0.30    0.80
   4  -6  -7    9.10    1.40
   4  -6  -7   10.10    1.80
  -4   6   7    9.10    1.10
  -4   6   7    8.00    1.60
   3  -6  -7    6.70    1.40
   3  -6  -7    4.80    1.10
  -3   6   7    5.40    1.00
  -3   6   7    5.20    1.40
   2  -6  -7  109.39    5.80
  -2   6   7  100.59    5.60
  -2   6   7  103.99    5.90
   1  -6  -7   37.20    2.30
   1  -6  -7   32.40    2.30
   1  -6  -7   39.90    2.60
  -1   6   7   39.60    2.50
  -1   6   7   31.00    2.30
   0  -6  -7    2.90    0.90
   0  -6  -7    2.60    0.80
   0  -6  -7    4.00    0.90
   0   6   7    2.90    0.80
   0   6   7    2.40    0.90
   0   6   7    2.40    0.90
  -1  -6  -7   70.69    3.80
  -1  -6  -7   67.29    3.90
  -1  -6  -7   67.59    3.80
   1   6   7   72.69    4.10
   1   6   7   68.09    3.90
   1   6   7   69.79    3.80
  -2  -6  -7   68.59    3.80
  -2  -6  -7   70.69    3.70
  -2  -6  -7   65.49    3.80
   2   6   7   71.49    3.70
   2   6   7   62.99    3.90
  -3  -6  -7    9.00    0.80
  -3  -6  -7    7.50    1.10
   3   6   7    7.70    1.10
   3   6   7    8.50    0.90
  -4  -6  -7  408.96   20.30
  -4  -6  -7  396.16   20.20
  -4  -6  -7  394.06   20.10
   4   6   7  401.56   20.10
   4   6   7  404.66   20.40
  -5  -6  -7  102.69    5.80
  -5  -6  -7  112.79    5.90
  -5  -6  -7  107.69    5.50
  -5  -6  -7  112.79    5.50
   5   6   7  105.19    5.60
   5   6   7  106.49    6.00
  -6  -6  -7   81.29    4.90
  -6  -6  -7   88.79    4.70
   6   6   7   81.29    4.90
   6   6   7   89.09    4.50
  -7  -6  -7  188.28   10.00
  -7  -6  -7  191.28    9.80
   7   6   7  183.48    9.60
   7   6   7  190.78   10.00
[truncated: 305,219 more chars]
