# Supplementary material for: Synthesis, crystal structure and Hirshfeld surface analysis of 1-[3-(2-oxo-3-phenyl-1,2-di­hydro­quinoxalin-1-yl)prop­yl]-3-phenyl-1,2-di­hydro­quinoxalin-2-one
Source: Acta Crystallogr E Crystallogr Commun. 2024 May 17;80(Pt 6):610–4. doi: 10.1107/S2056989024004377 (PMC11151325; doi:10.1107/S2056989024004377)
Supplement: Supplementary file 2 [file e-80-00610-Isup2.hkl]

data_I                                                                          
_shelx_title ' JTM1034_0m_a.res in P-1'                                         
_shelx_refln_list_code          4                                               
_shelx_F_calc_maximum      136.73                                               
_exptl_crystal_F_000       508.00                                               
_reflns_d_resolution_high  0.7293                                               
                                                                                
loop_                                                                           
 _space_group_symop_operation_xyz                                               
 'x, y, z'                                                                      
 '-x, -y, -z'                                                                   
                                                                                
_cell_length_a     9.0384                                                       
_cell_length_b     9.4484                                                       
_cell_length_c    14.9524                                                       
_cell_angle_alpha  77.267                                                       
_cell_angle_beta   83.991                                                       
_cell_angle_gamma  72.708                                                       
                                                                                
_shelx_F_squared_multiplier     1.000                                           
                                                                                
loop_                                                                           
 _refln_index_h                                                                 
 _refln_index_k                                                                 
 _refln_index_l                                                                 
 _refln_F_squared_calc                                                          
 _refln_F_squared_meas                                                          
 _refln_F_squared_sigma                                                         
 _refln_observed_status                                                         
   1   0   0       2907.76       3011.82        86.35 o                         
   2   0   0        428.48        415.89        10.40 o                         
   3   0   0         47.67         53.69         1.17 o                         
   4   0   0        437.89        441.73         9.06 o                         
   5   0   0       1089.17       1157.90        23.58 o                         
   6   0   0          4.95          4.36         0.44 o                         
   7   0   0        127.52        118.40         3.87 o                         
   8   0   0        132.97        142.51         6.67 o                         
   9   0   0        201.72        238.86         7.60 o                         
  10   0   0         10.63          9.54         1.48 o                         
  11   0   0          4.31          6.66         1.82 o                         
 -11   1   0          3.62          1.41         2.02 o                         
 -10   1   0          1.26          0.26         1.48 o                         
  -9   1   0         10.02          9.96         1.40 o                         
  -8   1   0         47.64         46.87         2.15 o                         
  -7   1   0         58.07         61.80         3.34 o                         
  -6   1   0         16.09         13.27         1.99 o                         
  -5   1   0          2.17          3.52         0.55 o                         
  -4   1   0          5.42          4.87         0.53 o                         
  -3   1   0          0.20          0.11         0.12 o                         
  -2   1   0        571.42        563.04        11.47 o                         
  -1   1   0        231.28        288.11         7.22 o                         
   0   1   0        272.12        264.22         6.61 o                         
   1   1   0       2290.98       2436.34        49.36 o                         
   2   1   0          3.33          1.28         0.35 o                         
   3   1   0         38.87         38.20         1.70 o                         
   4   1   0        556.13        597.54        15.04 o                         
   5   1   0         33.13         31.96         1.10 o                         
   6   1   0        221.06        231.53         4.51 o                         
   7   1   0         82.73         79.55         1.84 o                         
   8   1   0         41.41         42.65         1.74 o                         
   9   1   0          1.06          1.75         0.88 o                         
  10   1   0          0.06          0.24         1.13 o                         
  11   1   0          0.90          2.62         1.61 o                         
  12   1   0          0.00         -0.81         1.82 o                         
 -11   2   0          0.11         -1.61         4.84 o                         
 -10   2   0         83.60         84.93         4.51 o                         
  -9   2   0        137.90        160.97         6.67 o                         
  -8   2   0         16.24         16.66         1.88 o                         
  -7   2   0         22.17         22.14         1.68 o                         
  -6   2   0          0.95          0.67         0.81 o                         
  -5   2   0          4.89          2.38         0.73 o                         
  -4   2   0          0.38          0.31         0.24 o                         
  -3   2   0        270.59        268.19         5.56 o                         
  -2   2   0        618.88        606.69        15.16 o                         
  -1   2   0      13241.78      13508.24       273.79 o                         
   0   2   0       7525.76       7917.09       148.68 o                         
   1   2   0       1190.90       1161.96        23.61 o                         
   2   2   0        341.31        360.70         7.36 o                         
   3   2   0       1836.14       1898.20        35.69 o                         
   4   2   0         97.98         90.70         2.22 o                         
   5   2   0        110.43        130.09         3.53 o                         
   6   2   0         12.58         14.29         1.44 o                         
   7   2   0         53.94         44.07         1.52 o                         
   8   2   0        488.65        497.29         9.53 o                         
   9   2   0        115.18        128.47         4.50 o                         
  10   2   0          0.98          1.77         1.51 o                         
  11   2   0         28.55         30.21         2.31 o                         
  12   2   0          0.14          1.01         1.82 o                         
 -10   3   0         29.82         34.09         4.44 o                         
  -9   3   0          9.41         11.38         2.02 o                         
  -8   3   0         17.87         15.06         1.56 o                         
  -7   3   0         43.85         48.13         2.34 o                         
  -6   3   0          0.63          2.10         1.07 o                         
  -5   3   0         86.87         87.46         2.48 o                         
  -4   3   0         55.68         64.16         2.37 o                         
  -3   3   0        878.51        994.49        20.30 o                         
  -2   3   0        298.99        311.15         6.44 o                         
  -1   3   0       1641.19       1732.66        32.60 o                         
   0   3   0       1072.28       1076.77        20.30 o                         
   1   3   0        883.29        833.55        18.60 o                         
   2   3   0         30.58         30.68         0.79 o                         
   3   3   0         61.79         57.52         1.25 o                         
   4   3   0        448.84        460.44         9.48 o                         
   5   3   0         15.52         15.77         0.53 o                         
   6   3   0         24.82         15.68         0.68 o                         
   7   3   0         26.10         24.49         1.02 o                         
   8   3   0          0.06         -0.09         0.38 o                         
   9   3   0          0.01          0.05         0.68 o                         
  10   3   0         16.89         17.57         1.37 o                         
  11   3   0          1.78          1.20         1.08 o                         
  12   3   0          0.19          1.01         1.61 o                         
 -10   4   0         13.02         14.53         4.84 o                         
  -9   4   0          0.00          0.99         1.92 o                         
  -8   4   0          0.00          0.79         1.58 o                         
  -7   4   0          1.01          0.93         1.24 o                         
  -6   4   0          6.74          5.45         1.11 o                         
  -5   4   0         57.90         56.36         2.40 o                         
  -4   4   0         88.22         94.95         3.20 o                         
  -3   4   0        109.16        114.60         3.17 o                         
  -2   4   0          7.41          7.08         0.74 o                         
  -1   4   0        884.70        967.65        18.31 o                         
   0   4   0          0.10          0.11         0.30 o                         
   1   4   0        385.79        427.40         8.15 o                         
   2   4   0          0.12          0.04         0.31 o                         
   3   4   0        890.33       1066.00        20.11 o                         
   4   4   0         14.31         18.42         0.70 o                         
   5   4   0         84.08         77.53         1.84 o                         
   6   4   0         41.28         39.42         1.15 o                         
   7   4   0        451.93        443.34        10.13 o                         
   8   4   0         23.98         24.46         1.22 o                         
   9   4   0          0.03         -0.68         0.73 o                         
  10   4   0          7.49          6.66         1.38 o                         
  11   4   0          0.86          0.55         1.11 o                         
  12   4   0          0.01          1.86         1.46 o                         
  -9   5   0         10.79         11.31         2.83 o                         
  -8   5   0          0.02         -1.17         1.76 o                         
  -7   5   0         10.16          8.62         1.68 o                         
  -6   5   0         11.26         10.75         1.02 o                         
  -5   5   0          1.17          1.17         0.80 o                         
  -4   5   0         16.18         17.18         1.09 o                         
  -3   5   0         97.57         97.99         3.55 o                         
  -2   5   0        589.45        624.55        12.90 o                         
  -1   5   0       1752.22       1870.25        35.25 o                         
   0   5   0          3.07          4.34         0.47 o                         
   1   5   0         25.90         27.71         1.39 o                         
   2   5   0        132.87        137.21         3.40 o                         
   3   5   0         42.57         46.51         1.76 o                         
   4   5   0         50.12         78.75         2.25 o                         
   5   5   0        105.48         85.76         2.27 o                         
   6   5   0        415.18        413.19         9.46 o                         
   7   5   0         47.29         48.17         1.81 o                         
   8   5   0          2.09          1.63         0.69 o                         
   9   5   0        132.68        129.63         4.39 o                         
  10   5   0         32.18         33.91         1.87 o                         
  11   5   0          9.11          9.26         1.41 o                         
  12   5   0          9.57         14.90         1.65 o                         
  -8   6   0          3.75          2.45         2.54 o                         
  -7   6   0          0.88          0.00         1.04 o                         
  -6   6   0         15.57         12.83         1.37 o                         
  -5   6   0          0.13          0.49         0.95 o                         
  -4   6   0         18.69         15.77         1.16 o                         
  -3   6   0         89.31         90.05         2.81 o                         
  -2   6   0          0.01          0.20         0.79 o                         
  -1   6   0        298.31        305.12         6.47 o                         
   0   6   0         28.95         27.53         1.04 o                         
   1   6   0          1.31          1.63         0.50 o                         
   2   6   0        143.75        139.61         3.10 o                         
   3   6   0         34.92         33.92         2.20 o                         
   4   6   0        223.54        224.74         5.27 o                         
   5   6   0         50.58         50.72         1.34 o                         
   6   6   0        119.84        116.20         3.87 o                         
   7   6   0          0.99          0.29         1.21 o                         
   8   6   0          7.68          6.38         1.01 o                         
   9   6   0         19.57         18.18         1.45 o                         
  10   6   0         29.30         29.11         1.90 o                         
  11   6   0          4.35          3.58         1.33 o                         
  12   6   0          0.00          0.45         1.63 o                         
  -7   7   0          0.61         -0.71         1.45 o                         
  -6   7   0         28.61         29.07         1.96 o                         
  -5   7   0         10.57          8.88         1.26 o                         
  -4   7   0         21.76         23.58         1.79 o                         
  -3   7   0        224.85        231.42         6.31 o                         
  -2   7   0        207.41        212.02         5.78 o                         
  -1   7   0        713.15        782.91        19.81 o                         
   0   7   0        277.54        276.21         5.96 o                         
   1   7   0        341.73        341.97         7.25 o                         
   2   7   0         18.46         17.31         1.75 o                         
   3   7   0          0.20          0.24         0.61 o                         
   4   7   0         29.66         35.26         1.34 o                         
   5   7   0         35.94         32.43         1.45 o                         
   6   7   0         69.82         64.57         2.61 o                         
   7   7   0         16.79         16.07         1.36 o                         
   8   7   0         32.39         27.59         1.76 o                         
   9   7   0          0.03          0.15         1.15 o                         
  10   7   0         32.89         29.40         2.10 o                         
  11   7   0         27.59         36.32         2.85 o                         
  -6   8   0          0.01          0.12         1.56 o                         
  -5   8   0          9.62         11.92         3.43 o                         
  -4   8   0          0.52          0.03         1.23 o                         
  -3   8   0          1.51          0.94         1.40 o                         
  -2   8   0         13.08         13.30         1.72 o                         
  -1   8   0          0.08          1.13         1.37 o                         
   0   8   0        591.91        617.21        14.10 o                         
   1   8   0        409.09        454.19        10.49 o                         
   2   8   0         22.05         24.06         1.39 o                         
   3   8   0         21.43         18.09         1.32 o                         
   4   8   0        118.50         96.65         2.68 o                         
   5   8   0         49.39         48.13         1.90 o                         
   6   8   0        243.40        228.93         6.11 o                         
   7   8   0         24.53         22.56         2.65 o                         
   8   8   0          7.69          8.58         1.30 o                         
   9   8   0          0.01         -0.50         1.32 o                         
  10   8   0         12.07         13.11         2.00 o                         
  11   8   0         14.15         14.28         2.01 o                         
  -5   9   0          3.31          6.66         4.64 o                         
  -4   9   0          2.37          1.43         1.95 o                         
  -3   9   0         21.81         15.94         2.38 o                         
  -2   9   0         27.54         25.63         2.38 o                         
  -1   9   0          2.86          0.95         1.51 o                         
   0   9   0         22.17         27.08         2.12 o                         
   1   9   0          3.42          3.65         1.27 o                         
   2   9   0         15.67         17.46         1.24 o                         
   3   9   0          1.97          1.77         0.92 o                         
   4   9   0          0.85          0.43         0.96 o                         
   5   9   0         85.17         80.57         2.74 o                         
   6   9   0          0.10         -0.48         0.78 o                         
   7   9   0         23.70         18.68         1.66 o                         
   8   9   0          0.14         -0.62         1.39 o                         
   9   9   0          0.73         -0.15         1.45 o                         
  10   9   0         25.93         37.59         2.78 o                         
  -4  10   0          0.00          0.23         2.60 o                         
  -3  10   0          4.01          4.36         2.54 o                         
  -2  10   0         16.52         19.71         2.29 o                         
  -1  10   0          0.36          1.02         1.84 o                         
   0  10   0          6.41          7.32         2.49 o                         
   1  10   0          1.19          0.44         1.63 o                         
   2  10   0          0.82          0.17         1.33 o                         
   3  10   0         69.41         74.34         2.76 o                         
   4  10   0          8.57          7.35         1.20 o                         
   5  10   0         16.25         18.30         1.75 o                         
   6  10   0          0.02          0.02         1.03 o                         
   7  10   0          4.39          3.04         1.63 o                         
   8  10   0          2.72          2.92         1.74 o                         
   9  10   0          0.48         -0.84         1.84 o                         
  -2  11   0          4.24          8.76         2.64 o                         
  -1  11   0          0.09          0.50         3.00 o                         
   0  11   0          0.38          1.01         2.84 o                         
   1  11   0          0.25          1.75         1.98 o                         
   2  11   0          0.25         -0.38         1.98 o                         
   3  11   0          0.45         -0.29         1.75 o                         
   4  11   0         10.35         11.60         1.91 o                         
   5  11   0         23.63         28.28         2.07 o                         
   6  11   0          1.20          0.61         1.31 o                         
   7  11   0          7.35          6.23         1.95 o                         
   8  11   0          1.53          1.65         2.02 o                         
   0  12   0          6.59          8.28         3.85 o                         
   1  12   0         36.13         40.83         3.76 o                         
   2  12   0          0.76         -0.60         2.38 o                         
   3  12   0         24.82         39.99         3.54 o                         
   4  12   0          0.91          0.42         2.15 o                         
   5  12   0         12.02         15.28         2.13 o                         
   6  12   0          8.54         10.47         1.74 o                         
   7  12   0          7.88         15.44         4.04 o                         
  -6 -12   1         12.82         18.02         2.27 o                         
  -5 -12   1         12.61         15.52         2.66 o                         
  -4 -12   1         11.52         16.40         2.72 o                         
  -3 -12   1          7.98          6.81         4.54 o                         
  -2 -12   1          1.21         -0.20         2.86 o                         
  -1 -12   1          2.75          3.68         3.05 o                         
  -8 -11   1          3.65          3.83         2.28 o                         
  -7 -11   1          4.14          5.95         1.19 o                         
  -6 -11   1         12.39         17.32         1.64 o                         
  -5 -11   1          0.37          0.67         1.47 o                         
  -4 -11   1         24.89         32.87         3.94 o                         
  -3 -11   1         11.29          8.54         1.87 o                         
  -2 -11   1          5.43          8.27         2.38 o                         
  -1 -11   1         26.62         25.88         2.71 o                         
   0 -11   1         20.36         26.32         3.43 o                         
   1 -11   1         15.01         20.64         3.57 o                         
   2 -11   1          3.26          4.17         3.23 o                         
  -9 -10   1         17.70         19.23         2.27 o                         
  -8 -10   1          4.63          2.02         1.78 o                         
  -7 -10   1          9.70          5.25         1.76 o                         
  -6 -10   1          0.06         -0.09         1.04 o                         
  -5 -10   1          0.01          0.39         1.16 o                         
  -4 -10   1         12.61         16.11         1.50 o                         
  -3 -10   1          7.70          8.27         1.54 o                         
  -2 -10   1          4.63          2.61         1.46 o                         
  -1 -10   1         53.37         62.74         5.43 o                         
   0 -10   1          0.01          1.39         2.35 o                         
   1 -10   1          6.53          8.26         1.96 o                         
   2 -10   1          1.26          1.13         1.98 o                         
   3 -10   1          0.91          1.15         2.42 o                         
   4 -10   1          7.50          7.87         5.05 o                         
 -10  -9   1          0.53          0.87         1.83 o                         
  -9  -9   1          0.26          0.52         1.64 o                         
  -8  -9   1          0.08          0.40         1.51 o                         
  -7  -9   1         41.10         31.39         2.05 o                         
  -6  -9   1          9.93          9.40         1.17 o                         
  -5  -9   1          1.76          1.84         0.96 o                         
  -4  -9   1          5.68          4.98         1.09 o                         
  -3  -9   1         71.21         73.23         2.59 o                         
  -2  -9   1          2.17          1.54         1.13 o                         
  -1  -9   1          1.31          1.33         1.22 o                         
   0  -9   1          3.36          1.38         1.58 o                         
   1  -9   1         13.56         14.16         1.78 o                         
   2  -9   1          1.52          0.84         1.54 o                         
   3  -9   1         10.33          7.28         2.62 o                         
   4  -9   1          3.91          4.99         2.23 o                         
   5  -9   1         11.95         14.26         2.62 o                         
 -11  -8   1          1.90          0.56         1.86 o                         
 -10  -8   1         56.02         64.28         3.25 o                         
  -9  -8   1          3.35          4.48         1.42 o                         
  -8  -8   1          0.11         -0.29         1.24 o                         
  -7  -8   1         27.56         26.22         3.09 o                         
  -6  -8   1        244.83        227.79         6.09 o                         
  -5  -8   1          1.89          1.44         0.79 o                         
  -4  -8   1         22.53         21.79         2.07 o                         
  -3  -8   1          1.99          2.41         0.82 o                         
  -2  -8   1          0.02         -0.83         0.83 o                         
  -1  -8   1        508.14        543.25        13.98 o                         
   0  -8   1        140.66        140.08         3.68 o                         
   1  -8   1         80.63         88.95         4.20 o                         
   2  -8   1          8.98          7.51         2.05 o                         
   3  -8   1          2.49          1.36         1.47 o                         
   4  -8   1          2.08          1.43         1.45 o                         
   5  -8   1          0.14          0.35         1.50 o                         
   6  -8   1          6.23          5.62         2.09 o                         
 -11  -7   1         16.88         22.67         2.08 o                         
 -10  -7   1          5.67          3.28         1.48 o                         
  -9  -7   1         10.17         10.77         2.11 o                         
  -8  -7   1         16.27         17.95         1.53 o                         
  -7  -7   1         68.59         72.33         4.03 o                         
  -6  -7   1         24.53         22.51         1.78 o                         
  -5  -7   1        104.37        102.71         3.32 o                         
  -4  -7   1         59.16         52.38         1.68 o                         
  -3  -7   1          1.16          1.68         0.65 o                         
  -2  -7   1        212.14        202.45         4.86 o                         
  -1  -7   1         51.49         48.78         1.97 o                         
   0  -7   1        296.32        297.72         7.00 o                         
   1  -7   1        170.07        174.84         3.94 o                         
   2  -7   1        326.98        346.22         9.08 o                         
   3  -7   1          0.40          0.53         1.03 o                         
   4  -7   1         35.42         32.35         1.73 o                         
   5  -7   1          0.17          0.22         1.20 o                         
   6  -7   1          0.02         -0.22         1.38 o                         
   7  -7   1          2.12          1.70         1.36 o                         
 -11  -6   1         33.86         39.45         2.19 o                         
 -10  -6   1         64.33         62.33         4.37 o                         
  -9  -6   1          9.92         11.74         1.33 o                         
  -8  -6   1          1.07          0.90         0.97 o                         
  -7  -6   1          9.32         11.77         1.22 o                         
  -6  -6   1         85.39         81.64         2.97 o                         
  -5  -6   1        210.19        206.02         4.83 o                         
  -4  -6   1         27.30         26.19         1.14 o                         
  -3  -6   1          8.56          9.71         0.69 o                         
  -2  -6   1         60.64         54.17         1.55 o                         
  -1  -6   1         25.32         23.14         0.96 o                         
   0  -6   1        119.45        125.13         2.63 o                         
   1  -6   1         14.23         14.29         0.81 o                         
   2  -6   1         18.20         15.68         1.11 o                         
   3  -6   1          2.36          1.95         0.84 o                         
   4  -6   1          1.85          1.75         0.99 o                         
   5  -6   1          1.41          0.52         0.96 o                         
   6  -6   1         32.90         27.60         1.78 o                         
   7  -6   1          0.27          0.21         1.14 o                         
   8  -6   1          8.00          5.53         2.42 o                         
 -12  -5   1         18.36         25.38         2.22 o                         
 -11  -5   1         25.22         36.76         2.29 o                         
 -10  -5   1         32.77         33.48         1.77 o                         
  -9  -5   1        561.85        615.02        18.10 o                         
  -8  -5   1         80.47         73.36         2.88 o                         
  -7  -5   1         26.76         24.74         1.47 o                         
  -6  -5   1          1.53          1.08         0.67 o                         
  -5  -5   1         54.97         48.08         2.01 o                         
  -4  -5   1        304.40        339.17         7.07 o                         
  -3  -5   1         39.40         38.34         1.66 o                         
  -2  -5   1         30.70         35.38         1.04 o                         
  -1  -5   1         10.18         10.27         0.54 o                         
   0  -5   1        240.14        253.36         4.96 o                         
   1  -5   1        583.15        627.92        11.98 o                         
   2  -5   1        347.98        377.65         7.88 o                         
   3  -5   1          0.64          1.03         0.70 o                         
   4  -5   1         37.58         40.23         1.64 o                         
   5  -5   1          1.50          2.43         0.82 o                         
   6  -5   1          9.29          7.07         2.28 o                         
   7  -5   1          0.82         -0.34         1.92 o                         
   8  -5   1          0.22          1.51         1.92 o                         
   9  -5   1          0.93         -0.04         2.44 o                         
 -12  -4   1          0.22         -0.80         1.62 o                         
 -11  -4   1          2.45          3.56         1.23 o                         
 -10  -4   1         14.03         18.95         1.40 o                         
  -9  -4   1         17.82         19.03         1.37 o                         
  -8  -4   1        109.15        106.77         3.62 o                         
  -7  -4   1          9.02          5.71         0.81 o                         
  -6  -4   1          2.73          1.58         0.48 o                         
  -5  -4   1         33.35         28.38         1.54 o                         
  -4  -4   1          0.00          0.32         0.23 o                         
  -3  -4   1       1051.17       1252.74        27.95 o                         
  -2  -4   1         70.30         57.37         1.36 o                         
  -1  -4   1         91.47         98.76         2.02 o                         
   0  -4   1        189.80        200.31         3.90 o                         
   1  -4   1         11.20          9.16         0.53 o                         
   2  -4   1        285.53        334.92         6.95 o                         
   3  -4   1         68.47         63.77         1.72 o                         
   4  -4   1         13.98         10.60         0.90 o                         
   5  -4   1         29.49         28.66         1.31 o                         
   6  -4   1          7.07          7.80         0.77 o                         
   7  -4   1         12.63         11.13         2.52 o                         
   8  -4   1          5.54          4.78         1.74 o                         
   9  -4   1          1.39          1.06         2.08 o                         
  10  -4   1          0.02         -1.01         4.44 o                         
 -12  -3   1         26.22         35.87         2.78 o                         
 -11  -3   1          5.38          4.93         1.55 o                         
 -10  -3   1          0.95          0.75         1.07 o                         
  -9  -3   1          0.09          0.35         0.71 o                         
  -8  -3   1          7.93          4.90         0.70 o                         
  -7  -3   1          1.94          1.21         0.42 o                         
  -6  -3   1          6.57          5.80         0.46 o                         
  -5  -3   1         23.16         25.16         0.98 o                         
  -4  -3   1       1036.52       1107.33        22.59 o                         
  -3  -3   1        515.31        549.11        10.40 o                         
  -2  -3   1        400.22        401.76         9.05 o                         
  -1  -3   1        797.84        846.61        15.98 o                         
   0  -3   1        231.29        234.31         4.50 o                         
   1  -3   1        202.70        185.68         3.60 o                         
   2  -3   1          5.58          4.83         0.38 o                         
   3  -3   1        215.42        251.81         5.27 o                         
   4  -3   1        112.42        120.70         2.67 o                         
   5  -3   1          0.30          0.39         0.45 o                         
   6  -3   1          0.25         -0.48         0.90 o                         
   7  -3   1        186.60        199.03        10.23 o                         
   8  -3   1          0.51         -0.63         1.42 o                         
   9  -3   1         48.93         55.39         3.47 o                         
  10  -3   1         66.47         73.15         4.29 o                         
 -12  -2   1          3.12          4.44         2.02 o                         
 -11  -2   1          0.02         -0.04         1.49 o                         
 -10  -2   1          2.09          1.98         1.04 o                         
  -9  -2   1          9.82          9.31         1.04 o                         
  -8  -2   1        131.54        131.89         3.35 o                         
  -7  -2   1          2.24          2.10         0.41 o                         
  -6  -2   1          1.54          1.71         0.30 o                         
  -5  -2   1          7.14          6.00         0.36 o                         
  -4  -2   1          6.39         10.27         0.49 o                         
  -3  -2   1         12.14         12.76         0.48 o                         
  -2  -2   1          0.00          0.38         0.18 o                         
  -1  -2   1        288.03        272.97         6.14 o                         
   0  -2   1        372.74        403.92         7.63 o                         
   1  -2   1      10567.30      10828.97       219.48 o                         
   2  -2   1        360.56        359.80         9.06 o                         
   3  -2   1        245.61        255.19         5.83 o                         
   4  -2   1         56.46         58.28         1.29 o                         
   5  -2   1         32.44         26.07         1.33 o                         
   6  -2   1        228.18        222.87         6.83 o                         
   7  -2   1         33.02         34.00         1.83 o                         
   8  -2   1        482.31        523.37        19.77 o                         
   9  -2   1          6.21          5.60         1.58 o                         
  10  -2   1          7.67          6.86         1.76 o                         
  11  -2   1          0.11          1.61         5.05 o                         
 -12  -1   1          5.09          5.25         2.22 o                         
 -11  -1   1          7.80         10.06         1.67 o                         
 -10  -1   1         11.28         16.52         2.52 o                         
  -9  -1   1          1.68          1.27         0.95 o                         
  -8  -1   1          4.50          4.84         0.90 o                         
  -7  -1   1         13.31         13.85         0.74 o                         
  -6  -1   1       1011.26       1121.60        21.19 o                         
  -5  -1   1         39.85         46.34         1.68 o                         
  -4  -1   1        222.59        251.42         5.18 o                         
  -3  -1   1        472.52        448.19         9.16 o                         
  -2  -1   1          1.19          1.09         0.15 o                         
  -1  -1   1       6262.17       6098.46       151.51 o                         
   0  -1   1        267.21        244.32         4.64 o                         
   1  -1   1       9714.99       9615.60       213.58 o                         
   2  -1   1        809.90        822.63        16.74 o                         
   3  -1   1         37.72         37.67         0.80 o                         
   4  -1   1         29.44         31.08         1.07 o                         
   5  -1   1         18.49         14.85         0.96 o                         
   6  -1   1         23.49         25.82         2.48 o                         
   7  -1   1          0.09         -0.05         0.81 o                         
   8  -1   1         67.16         63.82         2.61 o                         
   9  -1   1        304.50        332.76        12.40 o                         
  10  -1   1          3.97          3.80         1.61 o                         
  11  -1   1          0.76         -0.57         1.84 o                         
 -11   0   1          3.14          2.62         2.02 o                         
 -10   0   1          1.22          1.94         1.92 o                         
  -9   0   1         73.64         78.47         4.25 o                         
  -8   0   1         25.11         26.15         2.02 o                         
  -7   0   1          0.04          0.05         0.67 o                         
  -6   0   1        151.82        150.99         3.26 o                         
  -5   0   1        370.60        385.09         7.39 o                         
  -4   0   1          0.81          0.32         0.23 o                         
  -3   0   1        140.44        138.15         2.67 o                         
  -2   0   1       2448.07       2579.51        48.42 o                         
  -1   0   1          2.29          8.26         0.60 o                         
   1   0   1         41.38         42.50         1.40 o                         
   2   0   1       2207.89       2345.18        47.52 o                         
   3   0   1         84.94         84.25         1.80 o                         
   4   0   1          2.22          1.76         0.24 o                         
   5   0   1         43.96         41.82         1.81 o                         
   6   0   1        120.58        120.27         2.88 o                         
   7   0   1          1.59          1.21         0.67 o                         
   8   0   1        200.62        210.80         7.68 o                         
   9   0   1        178.72        192.31         6.23 o                         
  10   0   1         14.54         14.26         1.61 o                         
  11   0   1          2.52          2.62         1.82 o                         
 -11   1   1          3.88          3.84         2.22 o                         
 -10   1   1         15.72         18.04         2.02 o                         
  -9   1   1         15.41         11.99         1.42 o                         
  -8   1   1         33.36         30.06         1.71 o                         
  -7   1   1         41.15         45.19         2.81 o                         
  -6   1   1         34.37         27.33         1.98 o                         
  -5   1   1         12.86         13.43         0.71 o                         
  -4   1   1         65.50         60.76         1.76 o                         
  -3   1   1        238.98        244.59         4.37 o                         
  -2   1   1        416.57        399.16         8.96 o                         
  -1   1   1        275.31        260.79         6.56 o                         
   0   1   1        588.18        600.62        13.36 o                         
   1   1   1       1109.78       1186.49        26.36 o                         
   2   1   1        851.32        848.26        24.36 o                         
   3   1   1        236.41        237.37         6.99 o                         
   4   1   1        250.67        249.04         7.34 o                         
   5   1   1        438.85        485.94        12.29 o                         
   6   1   1        176.77        180.62         4.87 o                         
   7   1   1          3.73          2.89         0.37 o                         
   8   1   1         69.02         72.06         2.32 o                         
   9   1   1         53.72         54.53         2.35 o                         
  10   1   1         25.80         28.30         1.95 o                         
  11   1   1          5.31          6.86         1.41 o                         
  12   1   1          1.30          0.40         2.02 o                         
 -10   2   1         19.02         15.26         1.97 o                         
  -9   2   1          8.07          7.95         1.47 o                         
  -8   2   1          0.81         -0.63         1.12 o                         
  -7   2   1          1.01          2.31         0.96 o                         
  -6   2   1          6.67          8.30         0.94 o                         
  -5   2   1         14.53         16.03         1.03 o                         
  -4   2   1        304.31        309.13         6.43 o                         
  -3   2   1         12.17         13.72         1.19 o                         
  -2   2   1        547.31        531.96        13.37 o                         
  -1   2   1       5605.91       5877.49       119.08 o                         
   0   2   1       8100.46       8612.25       151.30 o                         
   1   2   1       3915.59       3918.79        87.04 o                         
   2   2   1        918.85        928.55        17.49 o                         
   3   2   1         57.47         47.97         1.41 o                         
   4   2   1         30.59         31.12         1.57 o                         
   5   2   1         13.46         16.10         1.01 o                         
   6   2   1        238.79        250.98         6.56 o                         
   7   2   1        169.34        170.00         4.15 o                         
   8   2   1        301.90        328.04         7.69 o                         
   9   2   1         40.00         39.63         1.89 o                         
  10   2   1         31.22         32.24         2.02 o                         
  11   2   1         12.18         11.91         1.61 o                         
  12   2   1          7.36          6.06         1.61 o                         
 -10   3   1         32.88         39.29         4.34 o                         
  -9   3   1        237.29        274.40        10.62 o                         
  -8   3   1         28.27         31.78         2.05 o                         
  -7   3   1         27.65         28.80         1.78 o                         
  -6   3   1         11.71         10.72         1.20 o                         
  -5   3   1         11.69         11.89         1.48 o                         
  -4   3   1        352.25        385.32         8.77 o                         
  -3   3   1        781.74        863.00        19.34 o                         
  -2   3   1       1142.04       1246.42        25.40 o                         
  -1   3   1       3247.57       3473.61        65.23 o                         
   0   3   1       1166.23       1202.78        21.21 o                         
   1   3   1        160.16        155.30         3.56 o                         
   2   3   1        898.45        893.87        16.88 o                         
   3   3   1        124.90        139.48         3.25 o                         
   4   3   1        163.75        172.45         3.64 o                         
   5   3   1        118.07        118.36         2.44 o                         
   6   3   1          1.77          1.74         0.65 o                         
   7   3   1         88.63         90.29         3.10 o                         
   8   3   1          0.48          0.49         0.79 o                         
   9   3   1          1.65          1.54         1.14 o                         
  10   3   1          3.66          3.13         2.28 o                         
  11   3   1          1.45          1.21         3.84 o                         
 -10   4   1          8.36          9.49         5.45 o                         
  -9   4   1         15.93         21.67         4.24 o                         
  -8   4   1          0.16         -0.68         1.53 o                         
  -7   4   1          0.14         -0.50         1.15 o                         
  -6   4   1          0.06         -0.18         0.63 o                         
  -5   4   1         39.76         36.21         2.07 o                         
  -4   4   1          7.04          5.08         0.66 o                         
  -3   4   1        194.93        204.50         5.40 o                         
  -2   4   1       2611.77       2822.10        53.05 o                         
  -1   4   1       1753.15       1901.79        35.78 o                         
   0   4   1       1425.35       1555.44        29.31 o                         
   1   4   1        934.53       1007.61        17.81 o                         
   2   4   1        141.26        145.95         3.10 o                         
   3   4   1        221.23        255.38         4.94 o                         
   4   4   1          0.05          0.31         0.28 o                         
   5   4   1        161.69        153.42         3.33 o                         
   6   4   1         19.43         13.13         0.61 o                         
   7   4   1        819.44        840.72        15.98 o                         
   8   4   1        135.65        123.71         3.08 o                         
   9   4   1          4.92          3.59         1.02 o                         
  10   4   1          1.54          2.01         0.71 o                         
  11   4   1          0.85          0.30         2.71 o                         
  -9   5   1          0.76          1.53         2.38 o                         
  -8   5   1          0.00          1.04         1.98 o                         
  -7   5   1          0.82          0.12         0.71 o                         
  -6   5   1          2.82          2.98         0.89 o                         
  -5   5   1          2.73          2.17         0.84 o                         
  -4   5   1         51.40         51.54         1.92 o                         
  -3   5   1         46.41         43.22         2.71 o                         
  -2   5   1        524.48        544.03        11.25 o                         
  -1   5   1       1726.74       1900.41        35.83 o                         
   0   5   1         59.83         60.75         1.54 o                         
   1   5   1        106.25         98.45         2.56 o                         
   2   5   1        678.22        785.25        14.92 o                         
   3   5   1        323.34        384.47         7.39 o                         
   4   5   1        775.54        865.16        16.40 o                         
   5   5   1          5.39          6.20         0.64 o                         
   6   5   1         29.62         28.26         1.18 o                         
   7   5   1       1625.45       1685.80        37.70 o                         
   8   5   1        103.23        104.96         3.24 o                         
   9   5   1          1.88          1.86         0.72 o                         
  10   5   1         35.93         44.10         1.97 o                         
  11   5   1          5.72          5.10         1.11 o                         
  12   5   1          0.15         -0.40         4.64 o                         
  -8   6   1          0.03         -0.03         2.26 o                         
  -7   6   1         12.69         13.31         1.47 o                         
  -6   6   1          0.25          0.42         1.03 o                         
  -5   6   1          0.06          0.20         0.95 o                         
  -4   6   1         16.35         15.74         1.52 o                         
  -3   6   1        121.31        124.05         5.31 o                         
  -2   6   1        298.73        291.24         7.64 o                         
  -1   6   1         45.52         50.97         1.46 o                         
   0   6   1         58.06         62.18         1.86 o                         
   1   6   1          0.12          0.04         0.45 o                         
   2   6   1        187.63        184.24         4.00 o                         
   3   6   1         13.89          9.78         0.63 o                         
   4   6   1          0.21          1.96         0.49 o                         
   5   6   1          7.57          6.94         0.41 o                         
   6   6   1        344.55        339.41         7.91 o                         
   7   6   1        598.12        599.88        15.31 o                         
   8   6   1        216.16        232.56         6.34 o                         
   9   6   1         70.40         68.93         2.53 o                         
  10   6   1         11.02          9.69         1.29 o                         
  11   6   1          1.02          1.94         1.26 o                         
  12   6   1          0.71          1.92         1.48 o                         
  -7   7   1          0.03          0.32         1.35 o                         
  -6   7   1         85.74         90.55         3.24 o                         
  -5   7   1          4.21          4.96         1.15 o                         
  -4   7   1          0.14          0.13         1.04 o                         
  -3   7   1         60.94         57.82         2.26 o                         
  -2   7   1        802.33        870.04        22.03 o                         
  -1   7   1         21.76         21.20         1.09 o                         
   0   7   1        378.87        395.86         8.31 o                         
   1   7   1         54.60         40.98         1.46 o                         
   2   7   1          2.51          2.14         0.65 o                         
   3   7   1         11.74         10.75         1.04 o                         
   4   7   1          6.09          4.14         0.65 o                         
   5   7   1         28.60         28.49         1.07 o                         
   6   7   1        439.37        443.01        11.43 o                         
   7   7   1         30.78         29.13         1.72 o                         
   8   7   1         27.48         24.83         2.38 o                         
   9   7   1          9.11         11.84         2.46 o                         
  10   7   1          0.94          1.81         1.21 o                         
  11   7   1          0.51          0.12         1.42 o                         
  -7   8   1          0.55         -0.23         1.89 o                         
  -6   8   1          0.02         -1.07         1.55 o                         
  -5   8   1          0.41          1.05         1.29 o                         
  -4   8   1          0.64          0.62         1.21 o                         
  -3   8   1          5.50          3.55         1.42 o                         
  -2   8   1          0.38         -0.29         1.31 o                         
  -1   8   1        112.62        125.28         4.46 o                         
   0   8   1        440.36        485.09        14.49 o                         
   1   8   1        151.97        160.03         4.02 o                         
   2   8   1         13.75         12.30         0.99 o                         
   3   8   1         15.77         14.89         1.18 o                         
   4   8   1         59.19         42.73         1.59 o                         
   5   8   1          4.91          4.18         0.77 o                         
   6   8   1         11.44         13.32         1.02 o                         
   7   8   1          4.50          3.49         1.18 o                         
   8   8   1         12.84         10.94         1.40 o                         
   9   8   1          1.87          2.56         1.27 o                         
  10   8   1          1.32          1.38         1.45 o                         
  11   8   1          2.79          2.95         1.70 o                         
  -5   9   1          2.70          1.59         2.23 o                         
  -4   9   1         28.63         33.68         2.71 o                         
  -3   9   1        278.24        307.03         9.74 o                         
  -2   9   1         18.59         18.06         1.95 o                         
  -1   9   1          6.76          9.18         1.72 o                         
   0   9   1         30.83         30.05         3.77 o                         
   1   9   1          0.25         -0.57         1.15 o                         
   2   9   1         32.27         33.69         2.34 o                         
   3   9   1          2.14          1.10         0.96 o                         
   4   9   1          1.96          1.23         0.92 o                         
   5   9   1         10.46          5.39         1.03 o                         
   6   9   1        152.02        151.48         4.27 o                         
   7   9   1         29.32         26.25         1.93 o                         
   8   9   1          7.34          7.20         1.55 o                         
   9   9   1          4.45          5.14         1.51 o                         
  10   9   1          7.02          6.97         1.83 o                         
  -4  10   1         25.90         34.49         3.24 o                         
  -3  10   1          3.56          7.72         2.20 o                         
  -2  10   1         11.02         12.92         2.11 o                         
  -1  10   1          0.61          1.72         1.73 o                         
   0  10   1          1.85          2.18         1.94 o                         
   1  10   1         20.21         19.11         1.98 o                         
   2  10   1          8.66          5.15         1.37 o                         
   3  10   1          0.20          0.65         1.04 o                         
   4  10   1          0.00         -0.08         1.11 o                         
   5  10   1          1.74          2.60         1.07 o                         
   6  10   1         16.48         12.39         1.18 o                         
   7  10   1          0.69         -0.78         1.51 o                         
   8  10   1         11.00          9.07         1.72 o                         
   9  10   1          5.99          6.17         1.87 o                         
  10  10   1          4.05          4.84         8.07 o                         
  -2  11   1         25.53         29.76         2.97 o                         
  -1  11   1         17.82         19.55         3.42 o                         
   0  11   1          1.92          3.65         2.99 o                         
   1  11   1          9.55          9.95         2.14 o                         
   2  11   1          0.02         -0.53         1.74 o                         
   3  11   1         19.70         17.80         3.15 o                         
   4  11   1          0.48          0.46         1.38 o                         
   5  11   1         37.68         34.62         1.94 o                         
   6  11   1         46.07         54.26         3.18 o                         
   7  11   1          0.34         -0.06         1.78 o                         
   8  11   1          1.02          0.18         1.93 o                         
   0  12   1          0.03         -0.52         3.70 o                         
   1  12   1         17.75         18.95         2.81 o                         
   2  12   1          0.08          0.26         2.47 o                         
   3  12   1          7.02         10.50         2.65 o                         
   4  12   1         21.09         28.47         2.46 o                         
   5  12   1          1.00         -0.49         1.92 o                         
   6  12   1          0.01          0.45         1.56 o                         
   7  12   1         17.12         26.77         4.14 o                         
  -5 -12   2          0.66          1.16         3.42 o                         
  -4 -12   2          0.85          0.48         2.24 o                         
  -3 -12   2          0.72         -0.39         2.72 o                         
  -2 -12   2          0.81         -0.63         3.01 o                         
  -1 -12   2          5.01          1.70         3.33 o                         
  -8 -11   2          1.34          1.61         3.03 o                         
  -7 -11   2          0.12          0.45         1.27 o                         
  -6 -11   2         10.85          8.10         1.58 o                         
  -5 -11   2          5.79          8.65         2.44 o                         
  -4 -11   2          0.70         -0.31         1.78 o                         
  -3 -11   2          8.45         10.11         2.07 o                         
  -2 -11   2          6.23          8.59         2.52 o                         
  -1 -11   2          0.30          1.69         2.41 o                         
   0 -11   2          0.73          2.29         3.10 o                         
   1 -11   2         36.33         52.69         6.46 o                         
   2 -11   2          0.05          0.62         3.17 o                         
  -9 -10   2         18.86         22.93         3.31 o                         
  -8 -10   2          0.63         -0.27         1.87 o                         
  -7 -10   2          0.35          0.32         1.74 o                         
  -6 -10   2         16.11         19.37         1.53 o                         
  -5 -10   2         21.99         19.97         1.83 o                         
  -4 -10   2          0.50          0.44         1.23 o                         
  -3 -10   2          1.12          0.96         1.51 o                         
  -2 -10   2         65.89         68.99         3.33 o                         
  -1 -10   2         37.22         35.05         3.22 o                         
   0 -10   2         22.13         20.90         2.76 o                         
   1 -10   2          6.74          6.89         1.96 o                         
   2 -10   2         21.43         24.81         5.15 o                         
   3 -10   2          0.80          0.40         4.64 o                         
   4 -10   2          5.38          9.08         6.06 o                         
 -10  -9   2          0.07          1.48         2.08 o                         
  -9  -9   2          5.15          5.10         1.70 o                         
  -8  -9   2          3.91          3.80         1.59 o                         
  -7  -9   2         51.52         49.86         3.57 o                         
  -6  -9   2         12.14         12.06         1.16 o                         
  -5  -9   2         48.48         49.01         2.09 o                         
  -4  -9   2        111.69        114.03         3.55 o                         
  -3  -9   2          2.09          2.22         1.08 o                         
  -2  -9   2         88.79         97.49         3.45 o                         
  -1  -9   2         20.54         25.66         2.19 o                         
   0  -9   2          5.95          6.36         1.71 o                         
   1  -9   2         25.77         30.29         2.24 o                         
   2  -9   2          0.70          1.14         1.69 o                         
   3  -9   2          9.45          9.69         2.20 o                         
   4  -9   2          4.21          3.72         2.13 o                         
   5  -9   2          1.59          1.46         2.26 o                         
 -11  -8   2          0.08          2.22         5.05 o                         
 -10  -8   2         34.54         42.04         4.15 o                         
  -9  -8   2          8.60          8.23         2.08 o                         
  -8  -8   2          4.38          2.95         1.38 o                         
  -7  -8   2          1.52          0.23         1.24 o                         
  -6  -8   2         50.65         40.68         1.70 o                         
  -5  -8   2        118.84        122.73         4.63 o                         
  -4  -8   2         57.43         59.03         2.12 o                         
  -3  -8   2        240.62        246.04         6.56 o                         
  -2  -8   2        849.57        896.63        20.28 o                         
  -1  -8   2         10.88          9.05         1.16 o                         
   0  -8   2          1.60          3.51         1.02 o                         
   1  -8   2          0.49         -0.35         1.27 o                         
   2  -8   2          6.91          8.55         1.51 o                         
   3  -8   2          1.73          0.90         1.71 o                         
   4  -8   2          3.48          2.02         3.03 o                         
   5  -8   2          1.72          1.05         1.59 o                         
   6  -8   2          0.15          0.79         1.69 o                         
 -11  -7   2          6.95          9.14         1.86 o                         
 -10  -7   2          1.39          4.51         1.47 o                         
  -9  -7   2          1.87          3.57         1.22 o                         
  -8  -7   2          2.21          1.06         1.14 o                         
  -7  -7   2          2.83          1.10         1.07 o                         
  -6  -7   2        183.51        181.40         4.90 o                         
  -5  -7   2         78.91         70.60         2.31 o                         
  -4  -7   2         16.95         17.08         1.08 o                         
  -3  -7   2         51.28         52.69         1.70 o                         
  -2  -7   2        506.80        518.67        11.83 o                         
  -1  -7   2        778.59        814.93        16.81 o                         
   0  -7   2        230.36        227.05         5.47 o                         
   1  -7   2         68.11         73.12         2.22 o                         
   2  -7   2          0.21         -0.02         0.96 o                         
   3  -7   2         20.96         20.18         2.19 o                         
   4  -7   2         45.95         42.37         3.07 o                         
   5  -7   2         14.54         12.93         1.53 o                         
   6  -7   2          9.90          7.73         1.55 o                         
   7  -7   2          7.96         10.20         1.61 o                         
 -11  -6   2          6.07          6.29         1.46 o                         
 -10  -6   2          1.12          0.50         1.33 o                         
  -9  -6   2          3.18          4.97         1.14 o                         
  -8  -6   2         16.13         16.26         1.50 o                         
  -7  -6   2        120.94        121.58         4.17 o                         
  -6  -6   2         21.79         20.01         1.32 o                         
  -5  -6   2         11.71         15.94         0.90 o                         
  -4  -6   2         53.68         53.01         1.91 o                         
  -3  -6   2        273.25        279.55         6.50 o                         
  -2  -6   2        145.04        147.58         3.31 o                         
  -1  -6   2         62.97         49.55         1.46 o                         
   0  -6   2         29.14         29.01         1.01 o                         
   1  -6   2         35.91         30.30         1.16 o                         
   2  -6   2          8.66          8.00         0.92 o                         
   3  -6   2          0.11          0.00         0.81 o                         
   4  -6   2          8.30          7.00         1.34 o                         
   5  -6   2         83.35         82.12         4.96 o                         
   6  -6   2         37.39         36.23         3.88 o                         
   7  -6   2          1.26          0.97         1.17 o                         
   8  -6   2          0.00         -1.28         2.32 o                         
 -12  -5   2          0.00          0.39         1.85 o                         
 -11  -5   2          0.00          1.76         1.46 o                         
 -10  -5   2         12.07         14.04         1.36 o                         
  -9  -5   2        203.74        225.92         7.96 o                         
  -8  -5   2          0.00         -0.36         0.87 o                         
  -7  -5   2          5.64          7.97         1.55 o                         
  -6  -5   2          0.25         -0.29         0.67 o                         
  -5  -5   2         37.49         35.28         1.06 o                         
  -4  -5   2        245.23        257.82         5.42 o                         
  -3  -5   2        221.00        233.77         5.43 o                         
  -2  -5   2        218.18        256.02         4.98 o                         
  -1  -5   2          0.03          0.18         0.41 o                         
   0  -5   2         47.93         40.60         1.09 o                         
   1  -5   2         11.93         11.62         0.82 o                         
   2  -5   2          0.04          0.30         0.53 o                         
   3  -5   2         51.75         44.92         1.68 o                         
   4  -5   2         75.25         68.99         2.24 o                         
   5  -5   2          3.12          2.25         0.86 o                         
   6  -5   2         11.84         11.46         1.17 o                         
   7  -5   2          0.00         -0.52         1.53 o                         
   8  -5   2          0.52          0.94         2.05 o                         
   9  -5   2          0.03          1.70         2.38 o                         
 -12  -4   2          2.33          3.12         1.76 o                         
 -11  -4   2          6.02          6.41         1.55 o                         
 -10  -4   2          1.09          0.34         1.04 o                         
  -9  -4   2         18.35         16.40         1.22 o                         
  -8  -4   2        167.82        185.55         5.85 o                         
  -7  -4   2         29.01         32.71         1.61 o                         
  -6  -4   2         12.62         13.77         1.25 o                         
  -5  -4   2        358.57        378.28         9.69 o                         
  -4  -4   2          0.86          0.66         0.29 o                         
  -3  -4   2       1669.57       1940.69        43.17 o                         
  -2  -4   2         45.87         37.69         1.03 o                         
  -1  -4   2         22.13         20.28         0.65 o                         
   0  -4   2          1.65          1.48         0.35 o                         
   1  -4   2         39.01         50.33         1.18 o                         
   2  -4   2        166.34        186.80         4.20 o                         
   3  -4   2          1.53          1.74         0.52 o                         
   4  -4   2          7.31          9.77         0.78 o                         
   5  -4   2        117.33        115.56         3.32 o                         
   6  -4   2         35.24         39.28         1.76 o                         
   7  -4   2          0.13          1.17         1.38 o                         
   8  -4   2          2.97          1.77         1.61 o                         
   9  -4   2          0.16          0.56         1.97 o                         
  10  -4   2          1.81         -0.40         5.25 o                         
 -12  -3   2         21.54         25.41         2.52 o                         
 -11  -3   2          0.26          1.82         1.37 o                         
 -10  -3   2          1.49          1.04         1.07 o                         
  -9  -3   2         15.78         20.26         1.45 o                         
  -8  -3   2         14.24         16.58         1.58 o                         
  -7  -3   2          7.15          6.91         0.82 o                         
  -6  -3   2         15.62         15.96         0.89 o                         
  -5  -3   2         16.58         13.97         0.71 o                         
  -4  -3   2         68.16         88.73         2.14 o                         
  -3  -3   2       1208.56       1301.92        26.48 o                         
  -2  -3   2         35.20         35.18         0.96 o                         
  -1  -3   2        188.13        188.61         3.66 o                         
   0  -3   2       1458.17       1526.25        28.73 o                         
   1  -3   2       1745.54       1961.43        36.91 o                         
   2  -3   2       1392.76       1587.98        32.26 o                         
   3  -3   2        598.39        655.07        13.47 o                         
   4  -3   2         70.43         66.84         2.79 o                         
   5  -3   2         26.76         27.03         1.72 o                         
   6  -3   2        145.26        143.86         5.46 o                         
   7  -3   2        224.96        216.97         8.33 o                         
   8  -3   2         17.66         16.82         1.76 o                         
   9  -3   2         72.78         71.75        10.70 o                         
  10  -3   2         24.29         23.44         4.44 o                         
 -12  -2   2          3.99          4.36         2.05 o                         
 -11  -2   2          0.06         -0.23         1.50 o                         
 -10  -2   2          6.49          7.42         1.92 o                         
  -9  -2   2          1.46          1.11         0.89 o                         
  -8  -2   2          0.52         -0.02         0.66 o                         
  -7  -2   2          6.77          7.44         0.99 o                         
  -6  -2   2         12.93         12.94         0.69 o                         
  -5  -2   2          2.84          2.55         0.35 o                         
  -4  -2   2        188.82        209.82         4.37 o                         
  -3  -2   2        435.86        467.86         8.87 o                         
  -2  -2   2        602.37        560.70        12.55 o                         
  -1  -2   2        114.16        101.08         2.14 o                         
   0  -2   2          9.64         10.09         0.53 o                         
   1  -2   2       1096.98       1143.51        21.53 o                         
   2  -2   2          1.41          0.89         0.30 o                         
   3  -2   2        741.34        841.92        17.18 o                         
   4  -2   2        554.03        597.46        11.32 o                         
   5  -2   2         20.31         19.53         0.97 o                         
   6  -2   2          2.18          3.07         0.82 o                         
   7  -2   2        271.11        284.16         8.69 o                         
   8  -2   2        364.85        361.81        13.41 o                         
   9  -2   2         17.87         17.19         1.79 o                         
  10  -2   2          0.94         -0.74         1.79 o                         
  11  -2   2          0.05          2.02         5.25 o                         
 -11  -1   2          1.84          0.39         1.72 o                         
 -10  -1   2          0.88          1.79         1.29 o                         
  -9  -1   2          9.60          9.12         1.28 o                         
  -8  -1   2         68.36         66.62         2.35 o                         
  -7  -1   2        173.73        174.72         4.22 o                         
  -6  -1   2         79.82         75.31         1.88 o                         
  -5  -1   2         80.91         88.51         2.00 o                         
  -4  -1   2       1137.12       1248.21        25.41 o                         
  -3  -1   2        125.75        155.76         3.56 o                         
  -2  -1   2        908.94        963.59        21.43 o                         
  -1  -1   2       1347.46       1385.80        34.47 o                         
   0  -1   2        581.02        579.27        10.91 o                         
   1  -1   2        944.36        984.37        21.94 o                         
   2  -1   2       1641.69       1658.36        33.65 o                         
   3  -1   2          7.94          6.94         0.41 o                         
   4  -1   2        220.89        208.52         4.77 o                         
   5  -1   2         11.66         13.15         1.27 o                         
   6  -1   2         42.54         37.52         1.41 o                         
   7  -1   2          0.04          0.50         0.70 o                         
   8  -1   2        108.67        116.99         6.36 o                         
   9  -1   2         47.28         52.88         3.43 o                         
  10  -1   2         21.93         16.68         1.82 o                         
  11  -1   2          0.10         -0.81         1.99 o                         
 -11   0   2          0.22         -0.15         1.82 o                         
 -10   0   2          1.34          2.29         1.44 o                         
  -9   0   2          7.38          7.58         1.40 o                         
  -8   0   2          0.04         -0.25         0.94 o                         
  -7   0   2         40.85         41.67         3.54 o                         
  -6   0   2        178.11        173.07         4.56 o                         
  -5   0   2        119.97        119.80         2.65 o                         
  -4   0   2         79.10         83.74         1.86 o                         
  -3   0   2         38.80         35.14         0.72 o                         
  -2   0   2      18693.97      19301.07       362.06 o                         
  -1   0   2         22.68         17.74         0.43 o                         
   0   0   2       4627.09       4766.95        83.73 o                         
   1   0   2       4539.54       4812.42       119.52 o                         
   2   0   2       4392.19       4397.80        77.20 o                         
   3   0   2       1003.61       1021.15        20.75 o                         
   4   0   2          1.16          0.86         0.24 o                         
   5   0   2         17.61         12.02         1.06 o                         
   6   0   2          0.11          0.55         0.37 o                         
   7   0   2        104.44        102.09         5.53 o                         
   8   0   2         67.29         65.57         3.08 o                         
   9   0   2          1.39          0.48         1.01 o                         
  10   0   2          1.95          1.88         1.31 o                         
  11   0   2          9.93         11.39         5.05 o                         
 -11   1   2          0.77          0.20         2.42 o                         
 -10   1   2          0.12          0.54         2.02 o                         
  -9   1   2          0.50          0.52         1.17 o                         
  -8   1   2          0.12          0.08         0.97 o                         
  -7   1   2          0.01          0.01         0.81 o                         
  -6   1   2          0.24          0.75         0.77 o                         
  -5   1   2        304.61        340.43         7.74 o                         
  -4   1   2        252.67        267.33         5.11 o                         
  -3   1   2         24.06         25.88         0.69 o                         
  -2   1   2        539.78        571.78        12.76 o                         
  -1   1   2       2224.18       2364.91        58.73 o                         
   0   1   2        181.84        169.62         3.22 o                         
   1   1   2       4152.50       4179.05        84.74 o                         
   2   1   2       1109.72       1211.13        26.94 o                         
   3   1   2         25.08         24.12         1.12 o                         
   4   1   2       1941.79       2097.54        60.28 o                         
   5   1   2        430.10        455.47        11.53 o                         
   6   1   2         22.46         23.15         1.20 o                         
   7   1   2          5.87          5.94         0.43 o                         
   8   1   2        141.01        141.76         4.52 o                         
   9   1   2         20.56         23.71         4.24 o                         
  10   1   2          0.16          0.61         0.96 o                         
  11   1   2          0.24         -0.20         1.41 o                         
  12   1   2          0.20         -1.41         1.82 o                         
 -10   2   2         44.61         48.53         3.43 o                         
  -9   2   2         26.78         24.77         1.95 o                         
  -8   2   2         34.14         38.34         2.07 o                         
  -7   2   2          5.89          6.77         1.09 o                         
  -6   2   2          0.14         -0.65         0.77 o                         
  -5   2   2        101.69        106.16         3.03 o                         
  -4   2   2        153.58        165.23         4.29 o                         
  -3   2   2         85.03         76.02         1.87 o                         
  -2   2   2         10.74         10.03         0.87 o                         
  -1   2   2       2380.51       2524.89        47.41 o                         
   0   2   2       2515.46       2639.11        49.53 o                         
   1   2   2        210.44        214.93         5.45 o                         
   2   2   2          0.73          0.35         0.11 o                         
   3   2   2        119.72        115.83         2.72 o                         
   4   2   2        127.36        146.40         3.88 o                         
   5   2   2        523.88        609.99        17.79 o                         
   6   2   2          0.44          1.07         0.73 o                         
   7   2   2         79.80         79.04         2.52 o                         
   8   2   2        613.01        667.92        15.18 o                         
   9   2   2         20.34         23.50         3.79 o                         
  10   2   2          2.66          2.13         0.96 o                         
  11   2   2          4.90          3.63         1.21 o                         
  12   2   2          0.36          1.01         1.41 o                         
 -10   3   2          6.76          3.12         2.10 o                         
  -9   3   2         33.20         33.99         3.65 o                         
  -8   3   2         70.09         81.76         4.85 o                         
  -7   3   2          2.84          3.33         1.22 o                         
  -6   3   2          0.47          0.59         0.94 o                         
  -5   3   2         37.04         36.75         1.66 o                         
  -4   3   2        150.64        151.52         4.42 o                         
  -3   3   2        205.76        211.65         5.47 o                         
  -2   3   2         34.76         30.62         1.30 o                         
  -1   3   2         31.70         27.35         0.67 o                         
   0   3   2         11.14         10.22         0.40 o                         
   1   3   2         40.56         35.68         1.00 o                         
   2   3   2        687.94        715.81        14.63 o                         
   3   3   2        270.02        278.17         6.30 o                         
   4   3   2          3.35          2.96         0.25 o                         
   5   3   2         21.66         21.42         1.06 o                         
   6   3   2          4.21          4.07         0.78 o                         
   7   3   2          7.58          8.19         0.90 o                         
   8   3   2          0.29          0.24         0.95 o                         
   9   3   2         18.13         19.62         1.28 o                         
  10   3   2         27.86         27.43         2.85 o                         
 -10   4   2          2.43          2.42         5.25 o                         
  -9   4   2         19.59         23.52         2.54 o                         
  -8   4   2         41.95         42.20         2.55 o                         
  -7   4   2          0.32          1.16         1.26 o                         
  -6   4   2         11.05          8.82         1.30 o                         
  -5   4   2         75.31         73.35         2.29 o                         
  -4   4   2        340.69        345.93        10.22 o                         
  -3   4   2        444.94        481.78        12.24 o                         
  -2   4   2       1080.78       1167.20        22.05 o                         
  -1   4   2       1890.07       2159.39        40.66 o                         
   0   4   2        119.66        128.66         2.43 o                         
   1   4   2        943.45       1055.36        19.92 o                         
   2   4   2         22.65         24.04         1.20 o                         
   3   4   2        116.70        112.02         2.44 o                         
   4   4   2        623.75        669.63        15.06 o                         
   5   4   2          4.44          2.85         0.37 o                         
   6   4   2         48.26         43.32         1.37 o                         
   7   4   2        542.07        548.17        10.49 o                         
   8   4   2       1028.48       1064.97        21.87 o                         
   9   4   2         17.48         19.96         1.59 o                         
  10   4   2          8.44          4.30         1.56 o                         
  -9   5   2          0.06          0.53         2.38 o                         
  -8   5   2          4.90          4.06         1.95 o                         
  -7   5   2          0.18         -0.60         0.69 o                         
  -6   5   2          0.76          0.85         0.93 o                         
  -5   5   2          6.63          8.33         1.37 o                         
  -4   5   2          9.01          8.88         0.88 o                         
  -3   5   2         11.67         12.27         1.78 o                         
  -2   5   2         42.84         40.47         1.58 o                         
  -1   5   2         44.92         45.59         1.23 o                         
   0   5   2        244.88        239.01         5.05 o                         
   1   5   2        726.04        781.37        13.86 o                         
   2   5   2        383.63        431.85         8.94 o                         
   3   5   2         14.69         15.19         1.27 o                         
   4   5   2        230.73        248.18         4.53 o                         
   5   5   2        133.99        133.73         3.28 o                         
   6   5   2          3.27          4.39         0.59 o                         
   7   5   2        202.98        205.75         4.97 o                         
   8   5   2        370.77        369.97         8.63 o                         
   9   5   2          7.89          6.96         0.85 o                         
  10   5   2          0.21         -0.21         0.74 o                         
  11   5   2          0.16          0.38         2.38 o                         
  -8   6   2          0.12         -1.25         2.35 o                         
  -7   6   2          8.80          7.54         1.12 o                         
  -6   6   2          6.72          3.55         1.05 o                         
  -5   6   2         38.85         33.36         1.72 o                         
  -4   6   2         23.23         25.52         1.39 o                         
  -3   6   2          8.82          6.53         0.95 o                         
  -2   6   2        164.14        159.74         4.41 o                         
  -1   6   2         85.61         81.72         2.40 o                         
   0   6   2        150.53        162.71         6.60 o                         
   1   6   2         18.34         23.70         0.85 o                         
   2   6   2        283.84        294.87         6.27 o                         
   3   6   2         88.81         96.55         2.28 o                         
   4   6   2          5.01          4.11         0.48 o                         
   5   6   2         28.35         25.65         1.19 o                         
   6   6   2          4.54          4.45         0.70 o                         
   7   6   2       1107.54       1127.27        25.39 o                         
   8   6   2        386.18        400.50        10.44 o                         
   9   6   2          9.82          9.54         1.12 o                         
  10   6   2         15.32         12.17         1.46 o                         
  11   6   2          2.70          1.07         1.11 o                         
  12   6   2         21.90         26.04         2.42 o                         
  -7   7   2          0.84          0.80         1.33 o                         
  -6   7   2          4.25          3.23         1.30 o                         
  -5   7   2         19.18         14.61         2.01 o                         
  -4   7   2          3.51          4.42         1.18 o                         
  -3   7   2         15.41         13.31         1.21 o                         
  -2   7   2         95.94         98.86         3.07 o                         
  -1   7   2         31.79         32.61         1.43 o                         
   0   7   2         68.77         68.88         2.19 o                         
   1   7   2          2.44          1.83         0.60 o                         
   2   7   2         22.48         18.86         1.16 o                         
   3   7   2        142.76        145.29         3.28 o                         
   4   7   2         21.63         17.20         1.50 o                         
   5   7   2          5.43          4.91         0.62 o                         
   6   7   2        109.00        110.69         2.97 o                         
   7   7   2         40.03         32.94         2.62 o                         
   8   7   2        108.68        102.28         3.22 o                         
   9   7   2         29.78         26.90         2.10 o                         
  10   7   2          0.07          1.00         1.13 o                         
  11   7   2          1.36          0.64         1.40 o                         
  -7   8   2          0.91         -0.92         1.92 o                         
  -6   8   2          2.28          4.37         2.37 o                         
  -5   8   2          7.70          5.76         1.39 o                         
  -4   8   2          0.10          0.26         1.23 o                         
  -3   8   2          0.46          0.49         1.34 o                         
  -2   8   2         37.94         33.88         2.14 o                         
  -1   8   2        314.22        350.41        10.68 o                         
   0   8   2        128.30        131.84         3.93 o                         
   1   8   2        141.41        143.80         4.11 o                         
   2   8   2          4.68          4.57         0.86 o                         
   3   8   2          4.58          3.62         0.76 o                         
   4   8   2        128.79        105.07         2.84 o                         
   5   8   2          0.49         -0.20         0.61 o                         
   6   8   2        183.79        188.73         4.78 o                         
   7   8   2         19.12         19.08         1.37 o                         
   8   8   2          0.63          0.26         1.03 o                         
   9   8   2          3.82          2.52         1.26 o                         
  10   8   2          2.01          0.54         1.34 o                         
  11   8   2         17.43         18.07         2.00 o                         
  -5   9   2          0.25          2.18         1.95 o                         
  -4   9   2          0.04         -0.36         1.69 o                         
  -3   9   2        147.42        165.20         7.68 o                         
  -2   9   2         51.26         49.93         2.86 o                         
  -1   9   2          0.09         -1.01         1.49 o                         
   0   9   2         12.07         16.24         3.16 o                         
   1   9   2          7.43          5.32         1.55 o                         
   2   9   2         13.94         10.56         1.08 o                         
   3   9   2          6.55          6.12         1.01 o                         
   4   9   2         94.22         85.84         4.12 o                         
   5   9   2        568.90        553.68        12.69 o                         
   6   9   2        270.98        272.40         7.21 o                         
   7   9   2         53.25         55.19         2.67 o                         
   8   9   2         39.30         44.84         2.43 o                         
   9   9   2          2.15          1.88         1.63 o                         
  10   9   2          0.10         -0.83         1.60 o                         
  -4  10   2          2.53          3.44         2.31 o                         
  -3  10   2          3.33          3.54         2.03 o                         
  -2  10   2          4.13          2.61         1.92 o                         
  -1  10   2          0.44         -0.30         1.74 o                         
   0  10   2          0.37         -0.30         1.67 o                         
   1  10   2          0.11         -0.96         1.57 o                         
   2  10   2          9.97          7.31         1.41 o                         
   3  10   2          5.67          5.42         1.12 o                         
   4  10   2         13.69         12.28         1.24 o                         
   5  10   2          7.41          7.55         1.54 o                         
   6  10   2         12.70         11.43         1.84 o                         
   7  10   2          8.26         11.89         1.76 o                         
   8  10   2          2.24          1.11         1.64 o                         
   9  10   2          1.20          3.63         1.80 o                         
  10  10   2          4.05          4.60         2.74 o                         
  -3  11   2          7.24          3.18         2.96 o                         
  -2  11   2          3.76          5.03         2.41 o                         
  -1  11   2          6.48          5.79         3.07 o                         
   0  11   2          1.58          4.15         2.92 o                         
   1  11   2          5.24          3.99         2.27 o                         
   2  11   2         28.36         30.61         2.55 o                         
   3  11   2         10.06          9.62         1.59 o                         
   4  11   2         31.19         25.51         1.77 o                         
   5  11   2         85.07         97.11         3.34 o                         
   6  11   2         73.85         72.22         2.76 o                         
   7  11   2          2.40          2.93         1.79 o                         
   8  11   2          6.17          8.13         2.05 o                         
   0  12   2          1.09          2.52         3.49 o                         
   1  12   2          7.13          9.89         2.60 o                         
   2  12   2         11.54         13.69         2.48 o                         
   3  12   2          0.01         -0.50         2.23 o                         
   4  12   2         18.32         28.70         2.55 o                         
   5  12   2          5.86          7.75         1.71 o                         
   6  12   2          7.16          8.76         1.64 o                         
   7  12   2         11.33         11.08         2.50 o                         
  -4 -12   3          5.63          3.83         3.21 o                         
  -3 -12   3          3.79          5.22         3.10 o                         
  -2 -12   3          0.02         -0.61         3.84 o                         
  -7 -11   3          1.09          1.76         1.39 o                         
  -6 -11   3          0.61          0.98         1.45 o                         
  -5 -11   3          1.10          1.34         1.52 o                         
  -4 -11   3          4.66          6.70         1.97 o                         
  -3 -11   3          3.21          5.79         2.08 o                         
  -2 -11   3          1.09          2.49         2.57 o                         
  -1 -11   3          5.00          3.40         2.76 o                         
   1 -11   3         24.31         30.68         7.07 o                         
  -8 -10   3          2.78          1.73         1.86 o                         
  -7 -10   3          1.02          0.76         1.00 o                         
  -6 -10   3          3.89          5.86         1.30 o                         
  -5 -10   3         12.09          9.71         1.42 o                         
  -4 -10   3         14.23         12.15         1.47 o                         
  -3 -10   3         19.51         20.61         1.96 o                         
  -2 -10   3          2.58          3.46         1.75 o                         
  -1 -10   3         24.54         25.64         2.71 o                         
   0 -10   3          0.26         -0.91         2.35 o                         
   1 -10   3          4.21          5.22         2.38 o                         
   2 -10   3         32.77         39.16         5.45 o                         
   3 -10   3          5.40          4.20         2.69 o                         
 -10  -9   3          2.08          1.21         4.84 o                         
  -9  -9   3          2.81          2.33         1.86 o                         
  -8  -9   3          0.03         -0.12         1.51 o                         
  -7  -9   3          1.78          3.19         1.53 o                         
  -6  -9   3          4.10          2.46         1.03 o                         
  -5  -9   3          5.56          6.03         1.15 o                         
  -4  -9   3          0.02          0.60         1.15 o                         
  -3  -9   3          2.53          2.12         1.16 o                         
  -2  -9   3          5.37          6.03         1.85 o                         
  -1  -9   3         11.50         10.93         1.41 o                         
   0  -9   3          0.52         -0.20         1.63 o                         
   1  -9   3          6.66          6.47         1.75 o                         
   2  -9   3         35.34         33.57         2.91 o                         
   3  -9   3          0.66          0.74         2.04 o                         
   4  -9   3          0.24          1.53         2.26 o                         
   5  -9   3          2.59          3.62         3.27 o                         
 -10  -8   3          2.70          1.28         1.87 o                         
  -9  -8   3          0.01          0.51         1.60 o                         
  -8  -8   3         83.99         95.39         3.83 o                         
  -7  -8   3         26.93         19.91         1.71 o                         
  -6  -8   3         86.02         77.60         2.58 o                         
  -5  -8   3         17.79         15.25         1.96 o                         
  -4  -8   3          2.61          1.76         1.00 o                         
  -3  -8   3        118.90        122.34         3.65 o                         
  -2  -8   3          0.83          0.61         1.00 o                         
  -1  -8   3          0.42          2.07         1.04 o                         
   0  -8   3         31.34         30.99         1.49 o                         
   1  -8   3         12.85         11.18         1.51 o                         
   2  -8   3         22.08         22.86         1.96 o                         
   3  -8   3         13.45         17.36         3.43 o                         
   4  -8   3          0.73          0.17         1.79 o                         
   5  -8   3          0.32         -0.30         1.61 o                         
   6  -8   3          0.06         -1.54         1.83 o                         
 -11  -7   3          1.26          2.37         1.82 o                         
 -10  -7   3          0.73          1.68         1.66 o                         
  -9  -7   3         12.96         14.25         2.60 o                         
  -8  -7   3          3.93          3.85         1.27 o                         
  -7  -7   3          1.79          0.59         1.11 o                         
  -6  -7   3         30.15         28.79         1.72 o                         
  -5  -7   3         39.65         34.20         2.24 o                         
  -4  -7   3        147.53        148.74         4.16 o                         
  -3  -7   3        137.21        137.91         3.91 o                         
  -2  -7   3        262.75        266.06         6.28 o                         
  -1  -7   3        693.16        703.65        14.56 o                         
   0  -7   3         60.08         55.41         1.86 o                         
   1  -7   3         18.45         19.01         1.32 o                         
   2  -7   3         34.20         37.72         1.84 o                         
   3  -7   3          0.54          0.70         1.55 o                         
   4  -7   3         82.31         73.80         3.14 o                         
   5  -7   3          0.00          0.10         1.34 o                         
   6  -7   3          1.36          1.24         1.49 o                         
   7  -7   3          3.97          1.72         1.63 o                         
 -11  -6   3         12.87         14.17         1.98 o                         
 -10  -6   3         14.69         21.94         1.87 o                         
  -9  -6   3          0.63          2.05         1.29 o                         
  -8  -6   3          0.00         -0.12         0.99 o                         
  -7  -6   3          0.01          0.08         0.95 o                         
  -6  -6   3          9.54          9.78         1.17 o                         
  -5  -6   3         89.15         98.68         2.91 o                         
  -4  -6   3          2.27          1.64         0.67 o                         
  -3  -6   3        503.32        524.14        11.92 o                         
  -2  -6   3        404.75        409.84         9.39 o                         
  -1  -6   3          2.16          0.91         0.55 o                         
   0  -6   3         17.76         18.25         0.91 o                         
   1  -6   3         55.83         47.52         1.47 o                         
   2  -6   3          0.05          0.29         0.70 o                         
   3  -6   3          0.08         -0.65         1.19 o                         
   4  -6   3         22.40         17.67         1.41 o                         
   5  -6   3         73.85         67.19         2.75 o                         
   6  -6   3         16.46         15.35         1.67 o                         
   7  -6   3         20.20         16.87         1.92 o                         
   8  -6   3          9.43         10.68         3.23 o                         
 -11  -5   3        103.14        124.80         8.58 o                         
 -10  -5   3         20.56         21.98         1.60 o                         
  -9  -5   3         44.80         51.68         2.45 o                         
  -8  -5   3         29.96         26.44         1.74 o                         
  -7  -5   3         96.07         92.83         3.35 o                         
  -6  -5   3        167.47        165.65         5.27 o                         
  -5  -5   3         51.92         46.08         1.33 o                         
  -4  -5   3         54.63         52.78         2.91 o                         
  -3  -5   3          3.47          3.91         0.56 o                         
  -2  -5   3         31.45         27.99         0.95 o                         
  -1  -5   3         56.05         54.37         1.33 o                         
   0  -5   3         76.80         63.34         1.48 o                         
   1  -5   3        139.67        140.07         2.90 o                         
   2  -5   3          8.48          9.99         0.86 o                         
   3  -5   3          0.00          0.75         0.92 o                         
   4  -5   3         24.27         23.63         1.30 o                         
   5  -5   3          5.76          5.43         1.01 o                         
   6  -5   3          3.37          2.58         1.06 o                         
   7  -5   3          5.62          5.87         1.83 o                         
   8  -5   3          2.58          2.35         2.08 o                         
   9  -5   3          1.33          1.00         2.52 o                         
 -11  -4   3         30.48         36.30         2.54 o                         
 -10  -4   3          8.53         10.45         1.99 o                         
  -9  -4   3         46.76         51.70         2.27 o                         
  -8  -4   3         20.34         25.25         1.61 o                         
  -7  -4   3         87.70         91.02         3.23 o                         
  -6  -4   3         34.20         33.03         1.59 o                         
  -5  -4   3        460.51        491.26        14.41 o                         
  -4  -4   3        365.44        395.70         8.20 o                         
  -3  -4   3       1047.82       1119.66        22.84 o                         
  -2  -4   3       1209.39       1346.90        27.40 o                         
  -1  -4   3         84.16         75.38         1.61 o                         
   0  -4   3          3.35          4.10         0.40 o                         
   1  -4   3         11.70         15.02         0.60 o                         
   2  -4   3          8.73          9.35         0.81 o                         
   3  -4   3         91.35         95.19         2.45 o                         
   4  -4   3         14.03         13.46         0.87 o                         
   5  -4   3        197.33        205.59         6.32 o                         
   6  -4   3        109.29        109.51         3.70 o                         
   7  -4   3          5.40          5.41         1.53 o                         
   8  -4   3          2.17          1.40         2.32 o                         
   9  -4   3          3.17          1.08         2.10 o                         
 -12  -3   3          6.16          7.48         2.17 o                         
 -11  -3   3          3.81          6.82         1.63 o                         
 -10  -3   3          0.64         -0.02         1.20 o                         
  -9  -3   3          1.25          1.33         1.01 o                         
  -8  -3   3         48.14         52.93         2.06 o                         
  -7  -3   3          2.05          1.87         0.69 o                         
  -6  -3   3          0.62         -0.30         0.64 o                         
  -5  -3   3         79.36         73.73         1.93 o                         
  -4  -3   3         12.71         13.57         0.84 o                         
  -3  -3   3       1003.57       1124.12        22.92 o                         
  -2  -3   3         56.03         51.97         1.23 o                         
  -1  -3   3        266.81        257.99         4.97 o                         
   0  -3   3          6.95          7.21         0.39 o                         
   1  -3   3       1948.91       2177.52        40.98 o                         
   2  -3   3       1189.18       1318.40        26.87 o                         
   3  -3   3        276.18        294.32         6.15 o                         
   4  -3   3         18.45         22.28         0.92 o                         
   5  -3   3          0.20          0.09         0.57 o                         
   6  -3   3          3.89          3.71         1.19 o                         
   7  -3   3         17.19         16.90         1.92 o                         
   8  -3   3         20.43         19.29         1.86 o                         
   9  -3   3          3.91          2.38         1.79 o                         
  10  -3   3         17.55         17.49         2.38 o                         
 -11  -2   3          0.19          0.27         1.66 o                         
 -10  -2   3          6.14          4.84         1.44 o                         
  -9  -2   3          8.82          9.17         1.19 o                         
  -8  -2   3          1.67          1.77         0.99 o                         
  -7  -2   3         12.72         10.99         1.28 o                         
  -6  -2   3          2.90          2.73         0.54 o                         
  -5  -2   3          0.02         -0.04         0.38 o                         
  -4  -2   3          0.45          0.96         0.33 o                         
  -3  -2   3       1839.40       1963.75        43.69 o                         
  -2  -2   3        375.84        361.68         9.13 o                         
  -1  -2   3          3.04          2.61         0.27 o                         
   0  -2   3         50.87         51.67         1.09 o                         
   1  -2   3        712.71        732.58        13.82 o                         
   2  -2   3       2227.44       2485.03        50.45 o                         
   3  -2   3        139.04        127.04         2.73 o                         
   4  -2   3        566.93        540.80        11.11 o                         
   5  -2   3        279.01        311.71         6.47 o                         
   6  -2   3        549.33        561.24        16.47 o                         
   7  -2   3         39.07         44.00         2.50 o                         
   8  -2   3         13.87         11.47         1.44 o                         
   9  -2   3          6.86          6.23         1.82 o                         
  10  -2   3          0.04          0.42         1.76 o                         
 -11  -1   3          0.21         -0.58         1.84 o                         
 -10  -1   3          0.56         -1.46         1.46 o                         
  -9  -1   3         13.03         12.37         1.44 o                         
  -8  -1   3         57.81         51.87         2.22 o                         
  -7  -1   3          5.26          4.64         0.68 o                         
  -6  -1   3         16.16         14.63         0.90 o                         
  -5  -1   3        196.57        183.27         3.87 o                         
  -4  -1   3       2019.79       2306.35        46.84 o                         
  -3  -1   3         53.28         44.88         1.09 o                         
  -2  -1   3          0.83          0.30         0.24 o                         
  -1  -1   3       1048.41       1020.14        22.75 o                         
   0  -1   3       1013.27       1076.21        20.23 o                         
   1  -1   3       4481.14       4735.99        96.03 o                         
   2  -1   3        143.63        153.41         3.54 o                         
   3  -1   3        954.46        976.83        18.41 o                         
   4  -1   3          3.49          6.03         0.62 o                         
   5  -1   3         94.93        101.03         2.49 o                         
   6  -1   3          1.87          1.44         0.59 o                         
   7  -1   3        108.88        107.88         4.40 o                         
   8  -1   3          1.22          0.59         1.10 o                         
   9  -1   3        108.03        105.40         4.70 o                         
  10  -1   3          3.72          3.36         1.62 o                         
  11  -1   3          0.33         -0.74         2.00 o                         
 -11   0   3          0.05         -0.85         1.85 o                         
 -10   0   3         11.53          9.64         1.81 o                         
  -9   0   3          0.47          1.35         1.28 o                         
  -8   0   3          1.25          1.04         1.06 o                         
  -7   0   3        108.25        108.63         3.64 o                         
  -6   0   3         11.15         10.43         1.28 o                         
  -5   0   3         87.48         86.94         1.99 o                         
  -4   0   3        155.55        170.83         3.62 o                         
  -3   0   3          6.17          7.64         0.38 o                         
  -2   0   3      12697.79      13376.05       271.20 o                         
  -1   0   3       2036.38       2115.47        42.93 o                         
   0   0   3        381.18        353.96         6.71 o                         
   1   0   3        259.88        266.04         6.71 o                         
   2   0   3        610.64        632.38        14.12 o                         
   3   0   3          0.97          1.77         0.25 o                         
   4   0   3          0.29         -0.08         0.25 o                         
   5   0   3          8.25          6.87         0.47 o                         
   6   0   3          1.76          1.70         0.42 o                         
   7   0   3         22.39         23.71         2.33 o                         
   8   0   3         45.72         45.79         2.35 o                         
   9   0   3         32.67         28.18         2.52 o                         
  10   0   3          0.10          0.15         1.32 o                         
  11   0   3          4.68          2.74         1.68 o                         
 -11   1   3          0.03          0.81         2.17 o                         
 -10   1   3          0.93          0.92         1.76 o                         
  -9   1   3          3.63          3.34         1.42 o                         
  -8   1   3          7.00          7.85         1.22 o                         
  -7   1   3          0.10         -0.07         0.92 o                         
  -6   1   3          1.42          1.07         0.77 o                         
  -5   1   3        519.54        576.07        14.53 o                         
  -4   1   3        359.27        399.46         7.62 o                         
  -3   1   3        138.37        133.01         2.83 o                         
  -2   1   3         27.96         20.22         1.17 o                         
  -1   1   3      17266.82      18159.29       368.24 o                         
   0   1   3        622.31        617.19        11.63 o                         
   1   1   3        257.83        261.21         5.36 o                         
   2   1   3          0.05          0.79         0.16 o                         
   3   1   3        122.71        122.48         2.81 o                         
   4   1   3       4738.95       5294.11       117.53 o                         
   5   1   3        729.27        828.99        16.93 o                         
   6   1   3        183.44        211.08         4.43 o                         
   7   1   3          6.09          5.21         0.83 o                         
   8   1   3         76.07         79.38         2.77 o                         
   9   1   3          0.03         -0.57         1.31 o                         
  10   1   3          7.75         10.43         1.31 o                         
  11   1   3          1.05          0.70         1.33 o                         
  12   1   3          0.59          1.01         1.82 o                         
 -10   2   3          7.18          7.45         2.13 o                         
  -9   2   3         16.16         15.32         2.19 o                         
  -8   2   3          0.11         -0.38         1.11 o                         
  -7   2   3         18.21         20.42         2.86 o                         
  -6   2   3         11.61         14.08         1.39 o                         
  -5   2   3          0.02          0.48         0.37 o                         
  -4   2   3         47.71         48.04         1.34 o                         
  -3   2   3          6.85          6.90         0.46 o                         
  -2   2   3        558.69        541.69        11.10 o                         
  -1   2   3       4624.41       4968.90       100.71 o                         
   0   2   3        136.78        137.66         2.68 o                         
   1   2   3         15.34         19.35         0.93 o                         
   2   2   3         31.21         38.94         0.88 o                         
   3   2   3         41.39         43.81         1.17 o                         
   4   2   3         70.57         72.28         1.62 o                         
   5   2   3        176.90        216.47         6.52 o                         
   6   2   3          7.35          8.92         0.99 o                         
   7   2   3         85.52         86.25         2.70 o                         
   8   2   3        144.84        149.82         4.26 o                         
   9   2   3        168.18        172.02         6.58 o                         
  10   2   3         48.55         56.58         2.80 o                         
  11   2   3          0.25          0.17         2.73 o                         
  12   2   3          0.03         -1.41         1.41 o                         
 -10   3   3         14.47         16.21         2.51 o                         
  -9   3   3        154.14        180.86         6.23 o                         
  -8   3   3          0.73          0.08         1.40 o                         
  -7   3   3         16.37         17.41         1.77 o                         
  -6   3   3        193.33        199.75         6.25 o                         
  -5   3   3        644.81        669.53        16.93 o                         
  -4   3   3         29.55         30.14         1.20 o                         
  -3   3   3        126.86        129.64         3.12 o                         
  -2   3   3         52.34         52.20         1.41 o                         
  -1   3   3        130.29        127.47         2.53 o                         
   0   3   3         32.51         30.25         0.82 o                         
   1   3   3        121.37        127.36         2.73 o                         
   2   3   3       1036.27       1109.07        22.55 o                         
   3   3   3        988.74       1070.14        20.15 o                         
   4   3   3          2.84          3.17         0.29 o                         
   5   3   3        288.69        345.10         7.15 o                         
   6   3   3         38.15         38.90         2.11 o                         
   7   3   3        208.12        209.30         5.63 o                         
   8   3   3         18.13         19.84         1.43 o                         
   9   3   3         49.39         52.21         1.91 o                         
  10   3   3          1.03          0.81         2.28 o                         
 -10   4   3          4.13          2.22         6.06 o                         
  -9   4   3          3.51          3.34         1.78 o                         
  -8   4   3         19.98         20.04         1.91 o                         
  -7   4   3          5.70          6.83         1.42 o                         
  -6   4   3         10.88         10.33         1.31 o                         
  -5   4   3         24.06         24.12         1.24 o                         
  -4   4   3        147.34        139.52         7.46 o                         
  -3   4   3        148.99        156.50         4.24 o                         
  -2   4   3         16.82         18.27         0.71 o                         
  -1   4   3        414.43        451.26         8.06 o                         
   0   4   3        218.23        209.93         4.10 o                         
   1   4   3         71.23         79.48         1.67 o                         
   2   4   3        200.03        232.00         5.31 o                         
   3   4   3          8.33         12.10         0.75 o                         
   4   4   3          4.77          4.06         0.45 o                         
   5   4   3        155.24        142.68         3.37 o                         
   6   4   3         15.44         11.91         0.63 o                         
   7   4   3        104.67         95.03         2.21 o                         
   8   4   3        351.27        375.99         8.81 o                         
   9   4   3         67.31         77.61         2.60 o                         
  10   4   3          3.46          4.03         1.67 o                         
  -9   5   3          0.16          0.87         2.50 o                         
  -8   5   3          0.53         -0.09         1.74 o                         
  -7   5   3          8.83          9.01         0.96 o                         
  -6   5   3         47.72         44.13         2.83 o                         
  -5   5   3          1.57          1.56         0.83 o                         
  -4   5   3         39.20         40.86         1.67 o                         
  -3   5   3          9.40         11.26         1.40 o                         
  -2   5   3         22.04         18.69         1.36 o                         
  -1   5   3         91.40         94.55         2.17 o                         
   0   5   3         41.26         38.58         1.34 o                         
   1   5   3          1.43          3.50         0.90 o                         
   2   5   3       2129.07       2594.77        57.73 o                         
   3   5   3         62.81         69.46         2.09 o                         
   4   5   3         65.74         66.92         1.61 o                         
   5   5   3        120.80        109.64         3.10 o                         
   6   5   3        151.24        151.09         3.68 o                         
   7   5   3        453.69        452.11        10.42 o                         
   8   5   3          5.04          3.64         0.64 o                         
   9   5   3          5.89          6.64         0.83 o                         
  10   5   3          1.69          1.94         0.73 o                         
  11   5   3          1.53          0.48         2.84 o                         
  -8   6   3          0.55          0.70         2.07 o                         
  -7   6   3          5.91          6.37         1.11 o                         
  -6   6   3          7.13          7.76         1.11 o                         
  -5   6   3          8.75         10.44         1.41 o                         
  -4   6   3          8.26          8.71         1.03 o                         
  -3   6   3         10.60         10.31         1.25 o                         
  -2   6   3        168.51        169.99         4.66 o                         
  -1   6   3         20.06         19.10         0.80 o                         
   0   6   3         98.66         95.30         2.08 o                         
   1   6   3         52.51         48.10         1.63 o                         
   2   6   3        132.57        141.64         2.92 o                         
   3   6   3          0.01          0.04         0.42 o                         
   4   6   3          0.31          0.52         0.44 o                         
   5   6   3         15.81         17.23         1.24 o                         
   6   6   3         12.99         10.33         1.07 o                         
   7   6   3        125.98        123.00         3.76 o                         
   8   6   3        324.22        332.28         8.34 o                         
   9   6   3          6.81          5.56         1.00 o                         
  10   6   3          0.01          0.10         0.89 o                         
  11   6   3          5.67          6.53         1.06 o                         
  -7   7   3          8.23          8.39         1.42 o                         
  -6   7   3          2.10          2.07         1.31 o                         
  -5   7   3         12.21         12.18         1.37 o                         
  -4   7   3         11.01         11.11         1.26 o                         
  -3   7   3         92.03         99.63         3.22 o                         
  -2   7   3        310.01        320.07         8.45 o                         
  -1   7   3        113.69        117.02         3.31 o                         
   0   7   3          4.76          3.27         0.66 o                         
   1   7   3          8.12          7.05         0.87 o                         
   2   7   3         20.15         23.64         1.05 o                         
   3   7   3          0.31          0.46         0.56 o                         
   4   7   3         59.54         49.24         1.46 o                         
   5   7   3         15.03         18.15         0.89 o                         
   6   7   3        140.60        130.22         3.54 o                         
   7   7   3         54.75         53.54         1.90 o                         
   8   7   3         50.42         53.68         2.11 o                         
   9   7   3          4.67          4.64         0.99 o                         
  10   7   3          2.96          1.39         1.14 o                         
  11   7   3          0.95          1.36         1.33 o                         
  -7   8   3          1.32          0.81         3.63 o                         
  -6   8   3          4.75          4.24         1.52 o                         
  -5   8   3          2.48          2.06         1.38 o                         
  -4   8   3         25.00         29.60         1.85 o                         
  -3   8   3          3.85          3.81         1.44 o                         
  -2   8   3        597.78        680.44        20.16 o                         
  -1   8   3        386.07        429.08        12.94 o                         
   0   8   3          4.87          4.63         1.09 o                         
   1   8   3         70.51         69.67         2.43 o                         
   2   8   3         10.03         13.34         1.48 o                         
   3   8   3        136.68        127.17         3.04 o                         
   4   8   3         76.02         67.28         1.89 o                         
   5   8   3        178.17        173.41         3.96 o                         
   6   8   3        170.51        177.82         4.62 o                         
   7   8   3         90.22         79.59         2.75 o                         
   8   8   3          0.23          0.12         1.07 o                         
   9   8   3          5.09          6.66         1.23 o                         
  10   8   3          0.27         -0.65         1.26 o                         
  11   8   3          2.96          1.17         1.61 o                         
  -5   9   3          0.46          1.67         1.95 o                         
  -4   9   3          0.03          1.73         1.85 o                         
  -3   9   3         48.72         49.67         2.91 o                         
  -2   9   3         64.92         59.74         3.02 o                         
  -1   9   3         77.23         85.32         6.60 o                         
   0   9   3         13.68         11.11         1.66 o                         
   1   9   3         18.55         19.74         1.70 o                         
   2   9   3         10.38         11.72         1.09 o                         
   3   9   3         39.65         37.88         1.64 o                         
   4   9   3         57.10         49.27         1.85 o                         
   5   9   3         25.88         15.79         1.07 o                         
   6   9   3         14.71         15.36         1.05 o                         
   7   9   3          9.05          7.77         1.29 o                         
   8   9   3          6.08          5.14         1.32 o                         
   9   9   3          3.53          4.38         1.40 o                         
  10   9   3         15.13         14.51         1.92 o                         
  11   9   3          1.64          1.34         6.26 o                         
  -4  10   3          0.82          1.50         2.23 o                         
  -3  10   3          0.02          0.68         2.10 o                         
  -2  10   3         12.34         13.36         2.13 o                         
  -1  10   3          3.40          3.72         1.74 o                         
   0  10   3         12.40          9.64         2.06 o                         
   1  10   3          2.45          2.80         1.62 o                         
   2  10   3         12.14          5.06         1.80 o                         
   3  10   3          0.49          0.03         1.03 o                         
   4  10   3         10.76         12.15         1.16 o                         
   5  10   3         93.85        106.96         3.13 o                         
   6  10   3          9.11          8.02         1.14 o                         
   7  10   3         61.33         64.71         3.08 o                         
   8  10   3          0.26          0.59         1.59 o                         
   9  10   3         10.79         12.27         1.97 o                         
  10  10   3          0.30          1.58         1.93 o                         
  -3  11   3         31.71         32.00         3.73 o                         
  -2  11   3          0.06          0.19         2.52 o                         
  -1  11   3          0.52          3.23         2.81 o                         
   0  11   3          0.00         -1.31         2.71 o                         
   1  11   3          0.08          0.16         1.86 o                         
   2  11   3         32.98         29.84         2.41 o                         
   3  11   3          0.00          0.72         1.44 o                         
   4  11   3         22.14         22.21         1.74 o                         
   5  11   3         16.67         19.44         1.56 o                         
   6  11   3         18.79         21.37         2.19 o                         
   7  11   3          3.97          2.90         1.84 o                         
   8  11   3         17.77         19.74         2.37 o                         
   9  11   3          0.79         -0.92         2.42 o                         
  -1  12   3          0.05         -2.42         9.49 o                         
   0  12   3          0.27         -0.36         3.13 o                         
   1  12   3         12.83         15.38         2.58 o                         
   2  12   3         10.68         12.16         2.99 o                         
   3  12   3          0.19          0.84         1.97 o                         
   4  12   3          0.37          0.10         1.85 o                         
   5  12   3          0.04          1.27         1.59 o                         
   6  12   3          0.14          0.63         1.47 o                         
   7  12   3          4.17          3.62         2.25 o                         
  -7 -11   4          3.67          7.81         1.79 o                         
  -6 -11   4          0.35          1.04         1.61 o                         
  -5 -11   4         39.16         44.91         2.91 o                         
  -4 -11   4         17.43         21.71         2.47 o                         
  -3 -11   4          4.86          7.63         2.29 o                         
  -2 -11   4          0.58          0.47         2.67 o                         
  -1 -11   4          3.94          5.05         3.84 o                         
  -8 -10   4         32.60         39.69         3.98 o                         
  -7 -10   4          0.04          0.52         1.15 o                         
  -6 -10   4          7.56          8.90         1.93 o                         
  -5 -10   4         16.18         16.43         1.56 o                         
  -4 -10   4          1.14         -0.20         1.57 o                         
  -3 -10   4          1.30          2.40         1.78 o                         
  -2 -10   4         41.99         45.08         4.82 o                         
  -1 -10   4          0.82          0.28         2.27 o                         
   1 -10   4          0.21         -0.81         4.04 o                         
   2 -10   4         14.67         26.49         3.15 o                         
   3 -10   4          3.77          3.07         2.87 o                         
  -9  -9   4          7.69          5.93         2.03 o                         
  -8  -9   4          1.43          1.19         1.69 o                         
  -7  -9   4          0.24          0.29         1.57 o                         
  -6  -9   4         45.48         42.42         2.00 o                         
  -5  -9   4         40.49         40.57         3.50 o                         
  -4  -9   4          3.81          2.42         1.16 o                         
  -3  -9   4         14.07         12.49         2.03 o                         
  -2  -9   4          3.23          2.25         1.42 o                         
  -1  -9   4        102.42        113.93         4.97 o                         
   0  -9   4          0.08         -0.08         2.07 o                         
   1  -9   4          0.57         -0.12         1.94 o                         
   2  -9   4          1.67          1.43         2.22 o                         
   3  -9   4         41.76         41.93         3.35 o                         
   4  -9   4          0.15          0.07         2.41 o                         
 -10  -8   4          3.01          1.76         1.84 o                         
  -9  -8   4          7.75         10.65         1.95 o                         
  -8  -8   4         61.35         60.62         3.11 o                         
  -7  -8   4         28.35         27.49         1.90 o                         
  -6  -8   4          7.67          5.61         1.52 o                         
  -5  -8   4         19.72         17.60         1.32 o                         
  -4  -8   4          0.29          1.29         0.99 o                         
  -3  -8   4         23.00         23.22         1.44 o                         
  -2  -8   4        188.02        189.68         5.30 o                         
  -1  -8   4         30.17         27.34         1.66 o                         
   0  -8   4          0.45          0.44         1.04 o                         
   1  -8   4         21.90         24.23         1.95 o                         
   2  -8   4          8.96         10.90         3.23 o                         
   3  -8   4         40.47         41.57         6.86 o                         
   4  -8   4          1.10          0.86         2.12 o                         
   5  -8   4          0.25         -0.61         1.99 o                         
   6  -8   4          0.01          0.51         1.90 o                         
 -11  -7   4          3.46          4.64         4.84 o                         
 -10  -7   4          1.30          1.13         1.62 o                         
  -9  -7   4          0.18          0.30         1.47 o                         
  -8  -7   4          0.05         -0.25         1.27 o                         
  -7  -7   4        132.48        123.23         4.41 o                         
  -6  -7   4         39.19         37.32         1.58 o                         
  -5  -7   4         49.22         53.98         2.00 o                         
  -4  -7   4         13.79         11.05         1.00 o                         
  -3  -7   4        328.25        323.14         8.45 o                         
  -2  -7   4        712.71        769.87        19.48 o                         
  -1  -7   4        261.90        265.21         6.28 o                         
   0  -7   4          0.77          0.42         0.85 o                         
   1  -7   4         37.28         36.67         1.78 o                         
   2  -7   4        195.11        192.16        11.10 o                         
   3  -7   4          0.63          0.77         1.24 o                         
   4  -7   4          0.09          1.00         1.33 o                         
   5  -7   4         13.93         10.19         2.02 o                         
   6  -7   4          5.82          3.19         1.56 o                         
   7  -7   4          0.41          0.22         1.59 o                         
 -11  -6   4          1.21          1.43         1.86 o                         
 -10  -6   4          0.46         -0.09         1.36 o                         
  -9  -6   4         22.70         21.39         1.75 o                         
  -8  -6   4          0.10         -0.39         1.12 o                         
  -7  -6   4          0.90          0.94         1.07 o                         
  -6  -6   4         23.48         22.23         2.25 o                         
  -5  -6   4          1.56          0.87         0.67 o                         
  -4  -6   4         85.17         77.61         2.39 o                         
  -3  -6   4         77.19         77.59         2.44 o                         
  -2  -6   4        103.18        105.99         3.17 o                         
  -1  -6   4         19.17         15.24         0.96 o                         
   0  -6   4        103.14         96.67         2.39 o                         
   1  -6   4        104.53        101.15         2.73 o                         
   2  -6   4        195.97        195.15         5.30 o                         
   3  -6   4        107.37         98.03         3.53 o                         
   4  -6   4          1.01          2.22         1.11 o                         
   5  -6   4          0.51          0.78         1.06 o                         
   6  -6   4         42.65         41.70         3.92 o                         
   7  -6   4         12.96         12.01         1.44 o                         
   8  -6   4          3.72          6.70         2.83 o                         
 -11  -5   4         54.91         54.33         3.20 o                         
 -10  -5   4          5.37          4.71         1.35 o                         
  -9  -5   4          1.07         -0.51         1.14 o                         
  -8  -5   4          2.52          3.12         1.12 o                         
  -7  -5   4         64.30         55.28         2.41 o                         
  -6  -5   4          0.00          0.65         0.82 o                         
  -5  -5   4         15.22         15.49         1.38 o                         
  -4  -5   4          4.54          4.95         1.02 o                         
  -3  -5   4         18.15         15.23         0.89 o                         
  -2  -5   4          1.61          0.97         0.48 o                         
  -1  -5   4          7.64          7.84         0.55 o                         
   0  -5   4          1.12          0.93         0.47 o                         
   1  -5   4         28.53         27.40         1.05 o                         
   2  -5   4         32.89         25.56         1.43 o                         
   3  -5   4          3.16          2.27         0.68 o                         
   4  -5   4         83.57         81.82         3.04 o                         
   5  -5   4          9.01          8.42         1.16 o                         
   6  -5   4         17.72         19.56         2.80 o                         
   7  -5   4         26.85         27.82         2.54 o                         
   8  -5   4          0.15         -0.44         2.13 o                         
 -11  -4   4          2.35          3.53         1.81 o                         
 -10  -4   4         79.08         83.89         3.51 o                         
  -9  -4   4          3.74          4.26         1.08 o                         
  -8  -4   4         50.87         45.79         2.20 o                         
  -7  -4   4         34.09         35.78         2.01 o                         
  -6  -4   4          0.13          0.05         0.77 o                         
  -5  -4   4        454.18        519.80        11.77 o                         
  -4  -4   4         10.68         12.96         0.78 o                         
  -3  -4   4          0.38          0.39         0.41 o                         
  -2  -4   4        111.42        111.85         2.30 o                         
  -1  -4   4        261.75        246.70         4.82 o                         
   0  -4   4         39.87         39.30         1.56 o                         
   1  -4   4         78.31         79.46         2.34 o                         
   2  -4   4          2.32          2.71         0.52 o                         
   3  -4   4          2.58          1.87         0.58 o                         
   4  -4   4        141.61        146.61         4.61 o                         
   5  -4   4        118.34        121.08         4.01 o                         
   6  -4   4         29.65         31.31         1.96 o                         
   7  -4   4          5.90          6.32         1.56 o                         
   8  -4   4          3.03          1.41         1.71 o                         
   9  -4   4         11.38         11.11         2.28 o                         
 -11  -3   4          5.99          7.45         1.75 o                         
 -10  -3   4          2.86          2.36         1.30 o                         
  -9  -3   4         22.43         22.13         1.59 o                         
  -8  -3   4         49.38         45.65         1.88 o                         
  -7  -3   4          2.81          1.64         0.75 o                         
  -6  -3   4          6.12          5.91         1.25 o                         
  -5  -3   4          5.16          4.61         0.76 o                         
  -4  -3   4        273.63        301.91         6.89 o                         
  -3  -3   4        206.33        240.27         5.52 o                         
  -2  -3   4        380.15        383.81         8.68 o                         
  -1  -3   4         39.75         45.98         1.15 o                         
   0  -3   4        489.04        543.76        10.33 o                         
   1  -3   4        282.91        352.35         6.75 o                         
   2  -3   4        160.98        151.09         3.25 o                         
   3  -3   4        978.64       1043.43        23.35 o                         
   4  -3   4         68.40         69.78         1.87 o                         
   5  -3   4        144.32        121.59         3.91 o                         
   6  -3   4         11.32         11.72         1.33 o                         
   7  -3   4         24.58         23.01         2.12 o                         
   8  -3   4          0.31          0.39         1.40 o                         
   9  -3   4         28.32         27.16         2.50 o                         
  10  -3   4          0.26          0.50         2.15 o                         
 -11  -2   4          6.27          3.43         1.99 o                         
 -10  -2   4          7.75          5.36         1.46 o                         
  -9  -2   4         27.79         21.41         2.67 o                         
  -8  -2   4         55.21         51.56         2.37 o                         
  -7  -2   4         20.21         14.39         0.99 o                         
  -6  -2   4         26.87         33.16         2.11 o                         
  -5  -2   4        259.82        260.65         6.71 o                         
  -4  -2   4          0.47          0.32         0.27 o                         
  -3  -2   4       1015.06       1113.48        24.86 o                         
  -2  -2   4          2.73          2.16         0.32 o                         
  -1  -2   4        390.07        394.42         7.49 o                         
   0  -2   4          5.20          5.27         0.32 o                         
   1  -2   4         45.67         39.41         1.02 o                         
   2  -2   4         13.73          9.08         0.46 o                         
   3  -2   4        516.76        556.51        11.41 o                         
   4  -2   4         37.89         43.21         1.12 o                         
   5  -2   4          4.96          7.18         0.46 o                         
   6  -2   4        593.16        573.20        20.62 o                         
   7  -2   4          1.08          1.20         1.10 o                         
   8  -2   4         13.78         14.46         3.33 o                         
   9  -2   4          0.45          0.83         1.46 o                         
  10  -2   4          2.01          1.50         1.92 o                         
 -11  -1   4          1.57         -0.68         2.00 o                         
 -10  -1   4          5.72          7.10         1.61 o                         
  -9  -1   4          0.09          0.87         1.26 o                         
  -8  -1   4          5.17          4.52         1.22 o                         
  -7  -1   4          6.13          4.02         0.97 o                         
  -6  -1   4          0.71          0.99         0.54 o                         
  -5  -1   4         62.19         53.22         1.35 o                         
  -4  -1   4        928.76       1094.20        19.31 o                         
  -3  -1   4         31.22         34.12         0.85 o                         
  -2  -1   4        794.84        807.71        20.19 o                         
  -1  -1   4        360.85        345.12         6.54 o                         
   0  -1   4        235.81        242.38         4.64 o                         
   1  -1   4       3355.51       3651.71        68.54 o                         
   2  -1   4        427.45        452.69        10.15 o                         
   3  -1   4          5.97          6.76         0.42 o                         
   4  -1   4         76.16         84.34         1.76 o                         
   5  -1   4        212.82        236.12         6.10 o                         
   6  -1   4          2.13          2.76         0.77 o                         
   7  -1   4        252.71        252.42         9.41 o                         
   8  -1   4         55.03         56.06         5.55 o                         
   9  -1   4          0.08          0.67         1.26 o                         
  10  -1   4          1.83          2.47         1.82 o                         
  11  -1   4          2.50          2.28         2.18 o                         
 -11   0   4          5.22          4.21         2.15 o                         
 -10   0   4          0.00          0.04         1.64 o                         
  -9   0   4         15.79         18.38         1.92 o                         
  -8   0   4        100.22         98.68         4.25 o                         
  -7   0   4        211.61        223.08         6.91 o                         
  -6   0   4          3.08          2.55         0.78 o                         
  -5   0   4          1.17          2.53         0.53 o                         
  -4   0   4        106.89        123.94         2.49 o                         
  -3   0   4         93.38        100.33         2.02 o                         
  -2   0   4       2091.14       2289.03        46.47 o                         
  -1   0   4       1304.31       1399.67        24.62 o                         
   0   0   4       2924.72       3185.64        55.95 o                         
   1   0   4        163.23        158.13         3.63 o                         
   2   0   4        359.28        371.78         8.34 o                         
   3   0   4        337.93        345.19         6.56 o                         
   4   0   4        989.40       1051.44        23.45 o                         
   5   0   4        139.45        167.51         3.90 o                         
   6   0   4          7.77          7.91         1.03 o                         
   7   0   4         34.61         33.77         1.61 o                         
   8   0   4          2.99          1.34         0.93 o                         
   9   0   4         19.22         19.84         2.42 o                         
  10   0   4         12.81         15.64         2.62 o                         
  11   0   4          1.75          2.56         1.67 o                         
 -11   1   4          3.47          4.07         2.26 o                         
 -10   1   4          5.56          7.74         1.95 o                         
  -9   1   4          0.45          3.30         1.53 o                         
  -8   1   4         20.88         17.45         2.42 o                         
  -7   1   4         19.67         23.54         1.60 o                         
  -6   1   4         49.38         48.37         2.02 o                         
  -5   1   4        144.18        152.72         3.58 o                         
  -4   1   4       1015.08       1104.57        22.50 o                         
  -3   1   4         66.53         72.43         1.62 o                         
  -2   1   4        223.34        227.70         5.18 o                         
  -1   1   4      14798.36      15490.89       314.15 o                         
   0   1   4         12.11         15.36         0.46 o                         
   1   1   4       1036.59       1117.98        22.73 o                         
   2   1   4       1017.09       1092.78        20.56 o                         
   3   1   4        836.09        896.36        19.99 o                         
   4   1   4        358.22        417.91         9.41 o                         
   5   1   4         15.91         24.08         1.19 o                         
   6   1   4         48.18         49.32         1.26 o                         
   7   1   4          0.10         -0.05         0.48 o                         
   8   1   4         46.18         41.55         2.96 o                         
   9   1   4          0.30          0.65         0.95 o                         
  10   1   4          5.12          5.41         1.12 o                         
  11   1   4          1.75          2.61         1.51 o                         
 -10   2   4          0.00         -1.99         1.99 o                         
  -9   2   4          6.94          6.53         1.76 o                         
  -8   2   4         11.57         11.15         1.44 o                         
  -7   2   4         12.31         10.83         1.27 o                         
  -6   2   4          9.47          8.05         1.03 o                         
  -5   2   4          2.30          2.02         0.46 o                         
  -4   2   4         22.59         20.75         0.85 o                         
  -3   2   4          0.83          1.53         0.67 o                         
  -2   2   4         14.98          9.68         0.48 o                         
  -1   2   4        840.74        844.80        17.22 o                         
   0   2   4          9.58         10.36         0.49 o                         
   1   2   4        463.23        474.64         9.72 o                         
   2   2   4       1245.72       1311.48        26.65 o                         
   3   2   4        545.97        558.50        11.45 o                         
   4   2   4       1338.87       1507.50        30.67 o                         
   5   2   4          0.42         -0.09         0.26 o                         
   6   2   4        229.93        243.57         5.59 o                         
   7   2   4          1.14          1.22         0.39 o                         
   8   2   4         12.43         12.82         0.90 o                         
   9   2   4          1.31          2.58         0.76 o                         
  10   2   4          1.20          1.44         0.96 o                         
  11   2   4          9.52         12.02         1.33 o                         
  12   2   4         24.45         22.61         2.22 o                         
 -10   3   4          1.80          3.65         2.41 o                         
  -9   3   4          0.05          1.49         2.08 o                         
  -8   3   4          2.73          2.33         1.74 o                         
  -7   3   4          2.63          2.25         1.20 o                         
  -6   3   4         22.78         20.60         1.34 o                         
  -5   3   4         62.93         60.85         1.98 o                         
  -4   3   4         11.88         13.91         0.87 o                         
  -3   3   4         17.85         13.99         0.73 o                         
  -2   3   4        235.61        226.40         4.41 o                         
  -1   3   4          7.21          6.29         0.37 o                         
   0   3   4         44.66         40.43         0.94 o                         
   1   3   4        245.88        233.99         4.51 o                         
   2   3   4         82.28         83.32         2.27 o                         
   3   3   4        453.23        529.14        10.04 o                         
   4   3   4        875.18       1006.27        20.53 o                         
   5   3   4        169.86        173.60         3.69 o                         
   6   3   4         23.02         22.18         1.10 o                         
   7   3   4          9.16         10.81         1.37 o                         
   8   3   4          7.23          8.67         1.25 o                         
   9   3   4          0.30         -0.45         1.55 o                         
  10   3   4         26.69         27.15         2.92 o                         
  11   3   4          2.94          5.05         4.04 o                         
  -9   4   4          0.47          0.15         1.87 o                         
  -8   4   4          2.75          1.95         1.59 o                         
  -7   4   4          0.00         -0.06         1.34 o                         
  -6   4   4         25.70         23.48         2.10 o                         
  -5   4   4        125.07        131.71         3.75 o                         
  -4   4   4        152.48        163.48         4.51 o                         
  -3   4   4          5.22          3.43         0.64 o                         
  -2   4   4          0.03          0.35         0.32 o                         
  -1   4   4          2.30          1.40         0.36 o                         
   0   4   4        204.04        223.45         4.37 o                         
   1   4   4          7.66          5.95         0.55 o                         
   2   4   4        223.95        225.16         4.74 o                         
   3   4   4         24.47         28.93         1.17 o                         
   4   4   4         27.31         22.99         0.88 o                         
   5   4   4          0.31          0.32         0.37 o                         
   6   4   4         23.65         23.41         1.37 o                         
   7   4   4          0.84          0.49         0.39 o                         
   8   4   4          9.55         11.00         0.92 o                         
   9   4   4         16.24         20.56         1.61 o                         
  10   4   4         41.39         34.35         2.14 o                         
  -9   5   4          2.43          1.91         2.25 o                         
  -8   5   4         13.63         10.87         2.01 o                         
  -7   5   4          9.13          7.89         1.86 o                         
  -6   5   4         42.77         41.29         3.53 o                         
  -5   5   4         16.20         16.21         1.18 o                         
  -4   5   4          0.07          0.14         0.82 o                         
  -3   5   4          3.65          5.32         0.81 o                         
  -2   5   4        217.28        240.10         5.63 o                         
  -1   5   4          1.58          1.68         0.41 o                         
   0   5   4        388.07        424.25         9.64 o                         
   1   5   4         77.63         84.81         1.84 o                         
   2   5   4        371.88        426.30         8.86 o                         
   3   5   4         76.81         92.15         2.11 o                         
   4   5   4         23.10         20.71         0.71 o                         
   5   5   4        391.49        354.00         9.11 o                         
   6   5   4         86.10         85.01         2.56 o                         
   7   5   4         17.34         17.14         1.10 o                         
   8   5   4          3.31          5.55         1.05 o                         
   9   5   4          7.59          7.52         0.82 o                         
  10   5   4         11.40         10.78         1.64 o                         
  11   5   4          0.84          0.91         2.57 o                         
  -8   6   4          0.19         -1.58         1.93 o                         
  -7   6   4          2.17          0.39         1.76 o                         
  -6   6   4         13.41         10.71         1.24 o                         
  -5   6   4          0.72          1.02         1.00 o                         
  -4   6   4          0.00         -0.13         0.88 o                         
  -3   6   4         17.34         15.10         1.60 o                         
  -2   6   4          0.00         -0.23         0.77 o                         
  -1   6   4          1.76          1.26         0.66 o                         
   0   6   4         24.84         23.07         1.11 o                         
   1   6   4         80.19         78.28         1.67 o                         
   2   6   4         49.48         56.36         1.40 o                         
   3   6   4         82.71         88.46         2.29 o                         
   4   6   4        104.30         94.85         2.44 o                         
   5   6   4         34.39         28.16         1.75 o                         
   6   6   4       1371.75       1399.68        35.10 o                         
   7   6   4        381.91        383.64         8.92 o                         
   8   6   4         29.66         31.62         1.57 o                         
   9   6   4        102.91        104.53         2.99 o                         
  10   6   4         13.51         16.56         1.31 o                         
  11   6   4         20.88         22.29         1.69 o                         
  -7   7   4          0.01          0.04         2.18 o                         
  -6   7   4          5.78          6.50         1.76 o                         
  -5   7   4          0.12          0.15         1.15 o                         
  -4   7   4          2.00          0.46         1.12 o                         
  -3   7   4         12.27         15.20         1.31 o                         
  -2   7   4         28.54         29.00         1.59 o                         
  -1   7   4          2.52          3.96         0.87 o                         
   0   7   4          5.69          5.56         0.75 o                         
   1   7   4         69.02         66.85         1.66 o                         
   2   7   4        129.20        118.99         2.80 o                         
   3   7   4          4.71          5.26         0.63 o                         
   4   7   4          1.26          0.97         0.55 o                         
   5   7   4          9.16          7.97         0.65 o                         
   6   7   4         74.85         71.59         2.17 o                         
   7   7   4          0.55          0.85         0.77 o                         
   8   7   4         21.92         21.70         2.21 o                         
   9   7   4          5.14          2.43         0.97 o                         
  10   7   4          5.37          5.82         1.85 o                         
  11   7   4          0.50         -0.13         1.42 o                         
  -6   8   4          8.42          6.38         1.63 o                         
  -5   8   4          0.03          0.84         1.41 o                         
  -4   8   4          1.25          0.81         1.28 o                         
  -3   8   4         60.03         69.44         4.38 o                         
  -2   8   4        217.72        256.22         8.12 o                         
  -1   8   4        143.85        149.63         5.20 o                         
   0   8   4        230.51        238.75         6.56 o                         
   1   8   4          0.44          0.47         0.79 o                         
   2   8   4         89.18         83.95         2.22 o                         
   3   8   4          8.73          5.91         0.79 o                         
   4   8   4         71.04         74.05         2.03 o                         
   5   8   4          0.59         -0.51         0.63 o                         
   6   8   4        143.90        147.63         3.87 o                         
   7   8   4         24.11         23.23         1.41 o                         
   8   8   4          0.65          1.27         1.07 o                         
   9   8   4          3.80          2.86         1.17 o                         
  10   8   4          0.23         -0.01         1.30 o                         
  11   8   4          0.73         -0.04         1.47 o                         
  -5   9   4          1.91          0.68         2.00 o                         
  -4   9   4          2.54          3.03         1.93 o                         
  -3   9   4         11.05          8.94         1.85 o                         
  -2   9   4         17.29         13.52         1.83 o                         
  -1   9   4         19.86         16.12         1.87 o                         
   0   9   4         55.63         58.28         2.84 o                         
   1   9   4          5.72          3.52         1.37 o                         
   2   9   4         25.50         21.87         1.56 o                         
   3   9   4        231.26        221.27         4.95 o                         
   4   9   4         38.05         38.48         1.69 o                         
   5   9   4        107.74         98.00         2.54 o                         
   6   9   4         52.92         45.36         1.65 o                         
   7   9   4         12.16         10.74         1.35 o                         
   8   9   4         15.60         15.41         1.63 o                         
   9   9   4          1.16          2.88         1.40 o                         
  10   9   4          1.05          1.60         1.57 o                         
  11   9   4          0.58         -1.61         5.05 o                         
  -4  10   4          6.87          2.82         2.25 o                         
  -3  10   4         12.36         13.98         2.25 o                         
  -2  10   4         23.39         28.61         3.51 o                         
  -1  10   4         40.08         41.60         4.19 o                         
   0  10   4          6.21          5.27         1.87 o                         
   1  10   4         42.45         39.79         5.67 o                         
   2  10   4          1.90          0.68         1.54 o                         
   3  10   4          9.44          7.90         1.10 o                         
   4  10   4         67.47         56.75         2.14 o                         
   5  10   4         40.93         32.82         1.91 o                         
   6  10   4          0.00         -0.15         0.90 o                         
   7  10   4         10.91         11.98         1.57 o                         
   8  10   4          0.61          0.33         1.36 o                         
   9  10   4         31.89         39.44         2.38 o                         
  10  10   4          0.65          1.08         1.97 o                         
  -3  11   4         39.88         40.10         3.93 o                         
  -2  11   4          0.03          0.48         2.37 o                         
  -1  11   4          0.49          0.58         2.78 o                         
   0  11   4          0.31          0.93         2.78 o                         
   1  11   4          3.88          3.62         1.95 o                         
   2  11   4          0.01         -0.43         1.74 o                         
   3  11   4         20.85         20.70         1.99 o                         
   4  11   4          0.17          1.29         1.20 o                         
   5  11   4         48.06         51.83         2.22 o                         
   6  11   4         27.37         26.92         1.65 o                         
   7  11   4          2.58          4.05         1.81 o                         
   8  11   4          1.74          2.98         1.99 o                         
   9  11   4          0.04         -1.08         2.18 o                         
  -1  12   4          1.45         -0.40         5.65 o                         
   0  12   4         14.68         12.37         3.84 o                         
   1  12   4          0.03          0.80         2.46 o                         
   2  12   4          0.05         -0.43         2.10 o                         
   3  12   4          2.42          0.82         2.06 o                         
   4  12   4          4.31          3.65         1.91 o                         
   5  12   4          0.14         -0.10         1.54 o                         
   6  12   4          1.43          2.98         1.58 o                         
   7  12   4          6.62          6.88         2.40 o                         
  -6 -11   5          1.70          3.29         2.91 o                         
  -5 -11   5          0.26         -0.86         1.97 o                         
  -4 -11   5          0.02         -0.27         2.20 o                         
  -3 -11   5          2.39          2.53         2.11 o                         
  -2 -11   5          2.66          3.43         3.63 o                         
  -1 -11   5         52.00         45.02         5.45 o                         
  -8 -10   5          0.17         -0.81         3.03 o                         
  -7 -10   5          7.90          6.60         1.99 o                         
  -6 -10   5          0.08          0.76         1.44 o                         
  -5 -10   5          0.08         -0.35         1.41 o                         
  -4 -10   5          2.80          4.65         1.86 o                         
  -3 -10   5          1.66          1.57         1.80 o                         
  -2 -10   5          2.80          2.41         1.89 o                         
  -1 -10   5         27.85         31.89         4.04 o                         
   1 -10   5          1.77         -0.20         3.63 o                         
   2 -10   5          4.83          4.26         2.80 o                         
  -9  -9   5          0.28          1.35         2.22 o                         
  -8  -9   5          4.88          7.33         1.98 o                         
  -7  -9   5          3.51          2.21         0.98 o                         
  -6  -9   5          2.85          3.25         1.19 o                         
  -5  -9   5          3.54          5.00         1.29 o                         
  -4  -9   5         15.06         16.38         1.49 o                         
  -3  -9   5         56.05         65.23         3.20 o                         
  -2  -9   5         80.32         88.27         3.69 o                         
  -1  -9   5          4.98          6.85         1.78 o                         
   1  -9   5          0.03          1.21         2.08 o                         
   2  -9   5          0.00         -1.24         2.13 o                         
   3  -9   5          7.11          5.05         2.35 o                         
   4  -9   5          0.29          2.11         2.47 o                         
 -10  -8   5          1.59          3.03         4.44 o                         
  -9  -8   5          8.06          8.58         1.91 o                         
  -8  -8   5         43.29         41.31         2.79 o                         
  -7  -8   5         29.11         29.43         2.13 o                         
  -6  -8   5         17.46         16.08         1.25 o                         
  -5  -8   5          3.17          5.12         1.05 o                         
  -4  -8   5         95.67         90.96         3.02 o                         
  -3  -8   5         28.44         28.91         1.64 o                         
  -2  -8   5          5.18          4.14         1.39 o                         
  -1  -8   5         11.42         11.45         2.15 o                         
   0  -8   5         29.33         32.90         2.19 o                         
   1  -8   5          4.08          4.25         1.75 o                         
   2  -8   5          2.51          0.76         1.79 o                         
   3  -8   5         18.84         18.52         2.32 o                         
   4  -8   5          2.93          4.82         2.08 o                         
   5  -8   5          0.29         -0.13         2.20 o                         
 -10  -7   5          0.01         -0.81         1.77 o                         
  -9  -7   5          2.41          3.03         1.68 o                         
  -8  -7   5          0.04          0.07         1.42 o                         
  -7  -7   5         12.51         12.79         1.47 o                         
  -6  -7   5         29.25         27.33         1.44 o                         
  -5  -7   5         11.55          9.70         1.26 o                         
  -4  -7   5        303.98        317.61         8.35 o                         
  -3  -7   5        322.73        340.22         8.91 o                         
  -2  -7   5        215.97        224.00         7.14 o                         
  -1  -7   5          4.05          2.21         1.04 o                         
   0  -7   5         73.58         77.93         2.36 o                         
   1  -7   5          9.65          9.31         1.25 o                         
   2  -7   5          0.87          2.84         1.60 o                         
   3  -7   5          1.13          0.83         1.26 o                         
   4  -7   5         10.91         10.16         2.36 o                         
   5  -7   5          0.95         -0.39         1.43 o                         
   6  -7   5          3.81          2.72         1.62 o                         
   7  -7   5          0.44         -2.05         2.22 o                         
 -10  -6   5          3.13          2.91         1.57 o                         
  -9  -6   5         24.54         25.67         1.93 o                         
  -8  -6   5          0.46         -0.53         1.24 o                         
  -7  -6   5          5.46          3.42         1.20 o                         
  -6  -6   5          5.59          4.98         0.73 o                         
  -5  -6   5          0.05         -0.41         0.69 o                         
  -4  -6   5         16.30         18.55         1.11 o                         
  -3  -6   5          0.00          0.04         0.77 o                         
  -2  -6   5         34.85         36.54         1.66 o                         
  -1  -6   5        334.02        318.42         6.77 o                         
   0  -6   5          1.94          2.37         0.91 o                         
   1  -6   5          9.56          9.10         0.84 o                         
   2  -6   5          5.75          2.90         0.94 o                         
   3  -6   5        114.30         99.50         4.23 o                         
   4  -6   5          1.09          0.85         1.15 o                         
   5  -6   5         24.85         24.80         1.70 o                         
   6  -6   5          4.89          2.46         1.34 o                         
   7  -6   5          6.00          3.74         1.34 o                         
   8  -6   5          0.61          0.61         3.23 o                         
 -11  -5   5         23.43         23.55         2.89 o                         
 -10  -5   5          6.45          4.65         1.66 o                         
  -9  -5   5         19.32         24.05         1.68 o                         
  -8  -5   5          0.34          0.86         1.12 o                         
  -7  -5   5         65.64         48.98         3.12 o                         
  -6  -5   5          3.29          1.97         0.43 o                         
  -5  -5   5          1.01          2.07         0.68 o                         
  -4  -5   5         15.02         13.41         0.89 o                         
  -3  -5   5          0.23          0.16         0.59 o                         
  -2  -5   5         36.17         29.85         1.19 o                         
  -1  -5   5         41.57         40.30         1.37 o                         
   0  -5   5          4.86          4.45         0.59 o                         
   1  -5   5        165.64        169.01         3.74 o                         
   2  -5   5        223.93        214.69         5.11 o                         
   3  -5   5         15.00         15.73         1.13 o                         
   4  -5   5          6.46          8.49         1.15 o                         
   5  -5   5          3.16          1.79         1.01 o                         
   6  -5   5          5.27          4.57         1.08 o                         
   7  -5   5          1.78          2.07         0.89 o                         
   8  -5   5          0.00         -0.45         2.23 o                         
 -11  -4   5         26.01         32.23         2.65 o                         
 -10  -4   5        140.63        155.46         5.52 o                         
  -9  -4   5          8.56          8.35         1.21 o                         
  -8  -4   5        114.66        118.52         4.02 o                         
  -7  -4   5        174.22        167.42         5.35 o                         
  -6  -4   5         90.37         85.65         3.05 o                         
  -5  -4   5          1.64          0.75         0.55 o                         
  -4  -4   5         31.73         31.90         1.28 o                         
  -3  -4   5        108.12         97.59         2.75 o                         
  -2  -4   5        259.09        262.32         5.12 o                         
  -1  -4   5          7.71          4.47         0.46 o                         
   0  -4   5          0.14          1.10         0.43 o                         
   1  -4   5          5.93          4.75         0.52 o                         
   2  -4   5         40.02         36.64         1.17 o                         
   3  -4   5        222.46        209.12         6.29 o                         
   4  -4   5         62.17         56.38         1.96 o                         
   5  -4   5         49.27         48.69         2.10 o                         
   6  -4   5         65.01         59.40         4.53 o                         
   7  -4   5          8.51          9.01         1.68 o                         
   8  -4   5          2.27          0.40         1.92 o                         
   9  -4   5          2.22          3.05         2.28 o                         
 -11  -3   5          5.80          8.76         3.23 o                         
 -10  -3   5          0.00          0.88         1.44 o                         
  -9  -3   5         15.39         18.40         1.60 o                         
  -8  -3   5         19.95         11.83         1.18 o                         
  -7  -3   5        123.11        118.52         3.66 o                         
  -6  -3   5          0.03          0.23         0.75 o                         
  -5  -3   5         31.60         30.84         0.97 o                         
  -4  -3   5        201.32        224.54         5.22 o                         
  -3  -3   5        288.48        335.56         7.64 o                         
  -2  -3   5          2.19          1.72         0.33 o                         
  -1  -3   5        294.44        332.74         6.41 o                         
   0  -3   5        283.16        329.06         6.34 o                         
   1  -3   5       1065.29       1179.18        22.27 o                         
   2  -3   5        752.53        779.84        14.78 o                         
   3  -3   5          2.97          2.03         0.52 o                         
   4  -3   5          4.90          4.47         0.65 o                         
   5  -3   5        117.30        111.22         3.66 o                         
   6  -3   5          0.29         -0.11         0.67 o                         
   7  -3   5         14.77         14.16         1.74 o                         
   8  -3   5          0.04          1.71         1.58 o                         
   9  -3   5          9.40          9.03         2.05 o                         
  10  -3   5          0.52          1.58         2.44 o                         
 -11  -2   5          0.05         -0.20         1.99 o                         
 -10  -2   5          3.46          3.10         1.62 o                         
  -9  -2   5          7.84          9.22         1.34 o                         
  -8  -2   5         48.17         42.02         2.15 o                         
  -7  -2   5          0.11         -0.78         0.78 o                         
  -6  -2   5         42.44         39.92         1.56 o                         
  -5  -2   5         67.95         66.74         1.66 o                         
  -4  -2   5        105.03        113.29         5.00 o                         
  -3  -2   5         14.02         13.88         0.78 o                         
  -2  -2   5         52.48         61.37         1.60 o                         
  -1  -2   5        113.62        115.94         2.51 o                         
   0  -2   5       1205.95       1292.56        24.35 o                         
   1  -2   5       1938.28       2171.20        44.08 o                         
   2  -2   5        709.09        843.44        17.24 o                         
   3  -2   5          0.01          0.30         0.38 o                         
   4  -2   5         28.11         20.82         1.17 o                         
   5  -2   5       1268.57       1368.63        30.60 o                         
   6  -2   5        701.45        726.92        26.05 o                         
   7  -2   5          0.00          0.10         1.24 o                         
   8  -2   5          7.13          6.86         1.53 o                         
   9  -2   5          7.43          7.12         1.74 o                         
  10  -2   5         10.92         12.23         2.17 o                         
 -11  -1   5          0.66          0.19         2.15 o                         
 -10  -1   5          4.16          1.85         1.71 o                         
  -9  -1   5          5.55          2.57         1.42 o                         
  -8  -1   5         75.41         78.35         3.64 o                         
  -7  -1   5         24.72         24.26         1.54 o                         
  -6  -1   5          0.39         -0.16         0.67 o                         
  -5  -1   5          6.71          8.17         0.42 o                         
  -4  -1   5         80.37         76.70         1.63 o                         
  -3  -1   5        117.62        135.78         2.91 o                         
  -2  -1   5         92.50         88.73         1.80 o                         
  -1  -1   5        710.46        757.89        13.40 o                         
   0  -1   5        135.22        132.71         2.60 o                         
   1  -1   5         82.44         88.55         1.77 o                         
   2  -1   5        124.72        118.93         2.85 o                         
   3  -1   5        706.05        747.42        15.27 o                         
   4  -1   5        311.18        318.69         6.60 o                         
   5  -1   5          9.99         10.03         0.87 o                         
   6  -1   5          0.54          0.40         0.77 o                         
   7  -1   5        269.94        278.65        10.33 o                         
   8  -1   5         31.70         28.10         2.08 o                         
   9  -1   5         27.90         31.28         2.38 o                         
  10  -1   5          5.29          5.92         3.94 o                         
  11  -1   5          0.02          0.67         2.05 o                         
 -11   0   5          0.50         -0.16         2.52 o                         
 -10   0   5          1.49          2.53         1.82 o                         
  -9   0   5         57.45         50.92         2.95 o                         
  -8   0   5          0.92         -0.25         1.22 o                         
  -7   0   5        134.97        139.93         5.54 o                         
  -6   0   5          3.81          3.86         0.88 o                         
  -5   0   5         12.96         12.05         0.53 o                         
  -4   0   5       1440.69       1618.57        30.51 o                         
  -3   0   5        279.54        278.26         5.36 o                         
  -2   0   5        580.49        610.43        11.55 o                         
  -1   0   5        658.32        736.73        13.01 o                         
   0   0   5        107.87        114.22         2.27 o                         
   1   0   5         26.98         21.03         0.56 o                         
   2   0   5         49.88         52.43         1.50 o                         
   3   0   5         30.29         32.38         0.94 o                         
   4   0   5        185.02        222.07         4.29 o                         
   5   0   5        420.01        450.60        10.20 o                         
   6   0   5          5.52          6.44         0.81 o                         
   7   0   5         74.49         76.36         2.79 o                         
   8   0   5          0.48          0.12         0.94 o                         
   9   0   5          2.20          1.38         1.82 o                         
  10   0   5          8.93          7.18         1.49 o                         
  11   0   5          3.94          5.68         1.86 o                         
 -11   1   5          1.81          2.42         5.25 o                         
 -10   1   5          1.73          2.59         1.95 o                         
  -9   1   5         10.22         10.99         1.89 o                         
  -8   1   5          0.35         -0.55         1.40 o                         
  -7   1   5         26.61         26.54         1.83 o                         
  -6   1   5         47.16         48.18         3.36 o                         
  -5   1   5        284.79        293.92         6.71 o                         
  -4   1   5         28.66         32.36         0.95 o                         
  -3   1   5       2822.40       3049.90        61.90 o                         
  -2   1   5         73.76         75.34         2.02 o                         
  -1   1   5       2543.77       2828.72        53.13 o                         
   0   1   5        130.10        134.70         2.64 o                         
   1   1   5          0.91          0.73         0.21 o                         
   2   1   5       2697.35       2932.45        59.52 o                         
   3   1   5       1044.91       1115.20        21.00 o                         
   4   1   5         41.99         47.03         1.39 o                         
   5   1   5         44.21         46.63         1.19 o                         
   6   1   5        146.11        158.84         3.43 o                         
   7   1   5         10.66         11.44         1.79 o                         
   8   1   5          7.07          5.67         1.14 o                         
   9   1   5         26.93         26.91         1.95 o                         
  10   1   5          0.15          0.22         1.14 o                         
  11   1   5         12.05         13.74         1.85 o                         
 -10   2   5          0.86         -0.44         2.15 o                         
  -9   2   5         24.84         25.38         2.41 o                         
  -8   2   5          9.20          9.12         1.68 o                         
  -7   2   5         22.12         24.54         2.78 o                         
  -6   2   5         25.97         22.78         0.83 o                         
  -5   2   5         82.88         82.25         2.68 o                         
  -4   2   5         38.11         38.11         1.37 o                         
  -3   2   5        102.28         85.00         1.93 o                         
  -2   2   5         14.58         15.58         0.61 o                         
  -1   2   5        611.37        691.24        13.07 o                         
   0   2   5        155.26        161.14         3.72 o                         
   1   2   5         48.18         53.36         1.18 o                         
   2   2   5        694.54        732.76        16.38 o                         
   3   2   5        610.51        691.32        12.24 o                         
   4   2   5         24.48         28.44         1.07 o                         
   5   2   5        224.60        244.58         5.16 o                         
   6   2   5        113.92        112.69         2.73 o                         
   7   2   5          5.37          4.28         0.84 o                         
   8   2   5          1.18          1.57         0.94 o                         
   9   2   5         11.92         11.56         1.06 o                         
  10   2   5         10.51          9.05         1.15 o                         
  11   2   5          1.46          2.10         1.28 o                         
  12   2   5         16.70         21.71         1.95 o                         
 -10   3   5         20.58         19.85         2.96 o                         
  -9   3   5         32.80         30.79         6.76 o                         
  -8   3   5          0.00          0.39         1.40 o                         
  -7   3   5        169.69        178.32         5.82 o                         
  -6   3   5         86.50         90.85         2.77 o                         
  -5   3   5         82.28         91.26         4.57 o                         
  -4   3   5         53.88         55.39         2.68 o                         
  -3   3   5         73.33         67.83         2.95 o                         
  -2   3   5         55.83         61.68         1.71 o                         
  -1   3   5        259.87        305.29         5.90 o                         
   0   3   5          7.69          8.33         0.44 o                         
   1   3   5         67.15         63.70         1.37 o                         
   2   3   5         21.95         20.90         1.12 o                         
   3   3   5         72.67         84.60         1.74 o                         
   4   3   5        861.95       1014.36        20.70 o                         
   5   3   5         89.01         77.96         1.81 o                         
   6   3   5         76.33         81.97         1.93 o                         
   7   3   5         11.74          9.40         0.72 o                         
   8   3   5         63.24         58.04         2.06 o                         
   9   3   5          4.52          5.58         0.73 o                         
  10   3   5         65.32         62.89         2.69 o                         
  11   3   5         10.80          9.26         1.12 o                         
  -9   4   5         33.31         36.76         3.29 o                         
  -8   4   5         13.35         13.81         1.93 o                         
  -7   4   5         48.00         46.16         2.58 o                         
  -6   4   5        104.29         95.98         3.01 o                         
  -5   4   5         11.81          9.94         0.93 o                         
  -4   4   5         52.87         53.74         1.88 o                         
  -3   4   5          2.79          2.52         0.70 o                         
  -2   4   5        414.85        440.74         9.16 o                         
  -1   4   5         11.95          9.22         0.54 o                         
   0   4   5         77.76         70.53         1.76 o                         
   1   4   5        421.89        406.45         8.42 o                         
   2   4   5         26.61         23.14         0.78 o                         
   3   4   5         57.62         62.33         1.47 o                         
   4   4   5        341.77        343.18         6.59 o                         
   5   4   5          0.62          0.36         0.41 o                         
   6   4   5          0.72          0.83         0.44 o                         
   7   4   5         24.41         28.06         1.17 o                         
   8   4   5          0.03         -0.38         0.65 o                         
   9   4   5         73.05         73.22         2.52 o                         
  10   4   5          2.45          1.64         1.90 o                         
  11   4   5         13.56         18.57         3.44 o                         
  -9   5   5          4.30          1.77         2.18 o                         
  -8   5   5          4.82          5.95         1.97 o                         
  -7   5   5          2.36          2.58         0.86 o                         
  -6   5   5         18.68         20.85         1.36 o                         
  -5   5   5         46.00         46.24         1.91 o                         
  -4   5   5         97.69         95.16         3.47 o                         
  -3   5   5          1.99          1.01         0.69 o                         
  -2   5   5          6.41          5.87         0.91 o                         
  -1   5   5          4.03          2.49         0.47 o                         
   0   5   5        395.12        459.53         8.81 o                         
   1   5   5         81.96         80.17         2.28 o                         
   2   5   5        458.56        499.57        10.34 o                         
   3   5   5       1528.16       1778.52        36.23 o                         
   4   5   5          4.34          7.19         0.48 o                         
   5   5   5        209.54        193.81         5.89 o                         
   6   5   5         86.49         73.63         2.28 o                         
   7   5   5        139.26        137.32         3.84 o                         
   8   5   5        102.13        115.48         3.43 o                         
   9   5   5          0.13         -0.03         0.85 o                         
  10   5   5         18.79         17.88         1.38 o                         
  11   5   5          2.51          3.28         1.27 o                         
  -8   6   5          0.04          0.79         2.32 o                         
  -7   6   5          7.46          5.72         1.13 o                         
  -6   6   5         29.88         30.09         1.76 o                         
  -5   6   5          5.48          3.70         1.05 o                         
  -4   6   5          0.74          1.08         0.96 o                         
  -3   6   5         20.83         25.28         2.94 o                         
  -2   6   5          0.01         -0.22         0.79 o                         
  -1   6   5         19.21         18.43         1.48 o                         
   0   6   5         98.90         92.09         2.15 o                         
   1   6   5         95.51        101.00         2.60 o                         
   2   6   5         10.39         10.11         0.89 o                         
   3   6   5          0.88          0.76         0.51 o                         
   4   6   5          8.09          7.85         0.61 o                         
   5   6   5          0.00         -0.54         0.70 o                         
   6   6   5       1024.49       1004.60        25.33 o                         
   7   6   5         57.69         55.39         2.62 o                         
   8   6   5          2.73          1.85         0.83 o                         
   9   6   5          5.69          4.66         0.94 o                         
  10   6   5          5.19          4.29         1.07 o                         
  11   6   5         17.13         21.25         2.11 o                         
  12   6   5         15.46         14.53         6.06 o                         
  -7   7   5         18.05         19.36         1.70 o                         
  -6   7   5         26.76         29.29         1.88 o                         
  -5   7   5          1.68          1.40         1.21 o                         
  -4   7   5          0.46          0.41         1.13 o                         
  -3   7   5          0.14         -0.43         0.99 o                         
  -2   7   5          5.47          3.98         1.05 o                         
  -1   7   5         33.75         34.47         1.65 o                         
   0   7   5         16.84         21.42         0.94 o                         
   1   7   5         18.58         16.32         1.06 o                         
   2   7   5         88.24        101.78         2.72 o                         
   3   7   5         23.35         26.86         1.06 o                         
   4   7   5         34.20         32.44         1.29 o                         
   5   7   5          4.18          5.61         0.84 o                         
   6   7   5        100.10         98.32         2.80 o                         
   7   7   5         66.12         68.91         2.25 o                         
   8   7   5          1.71          1.83         0.88 o                         
   9   7   5          0.55          0.41         0.92 o                         
  10   7   5          7.74          8.12         1.18 o                         
  11   7   5         67.27         83.01         4.94 o                         
  -6   8   5          0.68          0.84         1.58 o                         
  -5   8   5          0.02          0.02         1.51 o                         
  -4   8   5         58.99         66.03         3.21 o                         
  -3   8   5         94.73        114.15         4.26 o                         
  -2   8   5          0.75          1.69         1.42 o                         
  -1   8   5        316.65        338.63        10.45 o                         
   0   8   5         26.65         24.56         2.42 o                         
   1   8   5         38.34         35.72         1.42 o                         
   2   8   5          0.60         -0.70         0.74 o                         
   3   8   5          2.28          0.87         0.69 o                         
   4   8   5          6.80          4.46         0.72 o                         
   5   8   5         60.13         56.68         1.99 o                         
   6   8   5         70.79         66.19         3.29 o                         
   7   8   5         34.97         33.82         1.61 o                         
   8   8   5         11.33         10.73         1.15 o                         
   9   8   5          0.92         -0.24         1.13 o                         
  10   8   5          0.00         -0.41         1.38 o                         
  11   8   5          0.00         -1.77         1.77 o                         
  -5   9   5          0.34         -1.51         2.16 o                         
  -4   9   5          0.00          0.71         1.90 o                         
  -3   9   5          0.21         -1.22         1.73 o                         
  -2   9   5        154.12        167.14         5.86 o                         
  -1   9   5        137.56        166.21         5.78 o                         
   0   9   5          1.76          1.64         1.51 o                         
   1   9   5         57.22         62.22         4.08 o                         
   2   9   5          2.46          1.57         0.87 o                         
   3   9   5        250.20        237.47         5.30 o                         
   4   9   5          2.47          1.97         0.83 o                         
   5   9   5         10.43          9.96         0.92 o                         
   6   9   5          1.24          1.34         0.73 o                         
   7   9   5          0.10         -0.50         1.05 o                         
   8   9   5          0.00         -0.42         1.23 o                         
   9   9   5          1.06          0.38         1.34 o                         
  10   9   5         49.88         57.76         2.81 o                         
  11   9   5          0.83          2.42         5.25 o                         
  -4  10   5          1.15         -0.42         2.35 o                         
  -3  10   5         16.77         18.19         2.44 o                         
  -2  10   5          0.10         -1.91         1.91 o                         
  -1  10   5          6.05          6.12         2.03 o                         
   0  10   5          2.99          2.63         1.81 o                         
   1  10   5          0.38          0.74         1.56 o                         
   2  10   5          0.00         -1.16         1.51 o                         
   3  10   5          2.77          1.65         1.06 o                         
   4  10   5          3.57          2.00         0.99 o                         
   5  10   5          0.91         -0.16         0.88 o                         
   6  10   5         20.04         22.05         1.55 o                         
   7  10   5          3.61          3.88         1.38 o                         
   8  10   5          0.14         -0.16         1.41 o                         
   9  10   5          3.65          3.85         1.64 o                         
  10  10   5          0.07          0.60         1.77 o                         
  -3  11   5          1.67          0.64         3.17 o                         
  -2  11   5          0.00         -0.61         2.39 o                         
  -1  11   5          1.48          1.11         2.71 o                         
   0  11   5          7.71          8.27         2.84 o                         
   1  11   5         18.03         18.79         2.22 o                         
   2  11   5          1.71          1.86         1.70 o                         
   3  11   5          1.45         -0.22         1.64 o                         
   4  11   5         11.65          9.43         1.33 o                         
   5  11   5         10.58          6.57         1.18 o                         
   6  11   5         18.09         15.67         1.38 o                         
   7  11   5          0.04          1.04         1.70 o                         
   8  11   5          0.52          1.54         1.80 o                         
   9  11   5         11.55         12.57         2.56 o                         
   0  12   5          2.79          0.16         3.49 o                         
   1  12   5          0.73         -0.28         2.30 o                         
   2  12   5          4.59          6.53         2.32 o                         
   3  12   5          2.24          3.70         2.20 o                         
   4  12   5          1.52          3.40         1.93 o                         
   5  12   5          0.07          0.62         1.48 o                         
   6  12   5          5.43          6.52         1.57 o                         
   7  12   5          3.72          2.20         2.25 o                         
  -5 -11   6          5.57          8.53         3.49 o                         
  -4 -11   6          0.07         -0.19         2.37 o                         
  -3 -11   6          2.12          3.82         2.70 o                         
  -2 -11   6          0.19          0.09         3.24 o                         
  -7 -10   6          0.49          0.87         1.45 o                         
  -6 -10   6         10.34          8.96         1.65 o                         
  -5 -10   6          2.66          2.20         1.87 o                         
  -4 -10   6         16.40         18.35         2.47 o                         
  -3 -10   6         27.95         26.49         3.06 o                         
  -2 -10   6         13.90          8.13         3.53 o                         
  -1 -10   6          8.73         11.48         2.84 o                         
   2 -10   6          5.07          7.87         3.84 o                         
  -8  -9   6          1.95          2.46         2.20 o                         
  -7  -9   6          1.75          3.05         1.22 o                         
  -6  -9   6          5.96          4.38         1.32 o                         
  -5  -9   6          2.77          1.50         1.32 o                         
  -4  -9   6         43.84         38.64         1.96 o                         
  -3  -9   6          7.40          5.89         1.69 o                         
  -2  -9   6         11.90          9.86         1.84 o                         
  -1  -9   6         35.16         43.36         3.21 o                         
   1  -9   6         18.99         22.41         3.43 o                         
   2  -9   6          1.11          3.36         2.32 o                         
   3  -9   6          0.72          0.08         2.54 o                         
   4  -9   6          4.80          8.82         3.13 o                         
  -9  -8   6          5.20          5.46         1.97 o                         
  -8  -8   6         44.07         55.93         3.21 o                         
  -7  -8   6          1.72          1.31         0.85 o                         
  -6  -8   6          0.23          0.04         1.06 o                         
  -5  -8   6          2.07          1.97         1.06 o                         
  -4  -8   6          4.15          2.89         1.12 o                         
  -3  -8   6          1.46          0.74         1.13 o                         
  -2  -8   6         15.34         15.60         1.78 o                         
  -1  -8   6         58.08         66.91         3.07 o                         
   0  -8   6          1.13          0.40         2.83 o                         
   1  -8   6          0.06          0.81         1.94 o                         
   2  -8   6          9.50          7.85         2.08 o                         
   3  -8   6         24.71         20.11         2.46 o                         
   4  -8   6          6.87          5.88         2.26 o                         
   5  -8   6          0.42         -1.86         2.15 o                         
 -10  -7   6          0.00          0.99         2.05 o                         
  -9  -7   6         13.17         11.67         2.18 o                         
  -8  -7   6          0.01          0.46         1.46 o                         
  -7  -7   6         38.55         35.01         2.26 o                         
  -6  -7   6          0.01         -0.25         0.88 o                         
  -5  -7   6          0.23         -0.50         0.89 o                         
  -4  -7   6        282.20        308.02         8.15 o                         
  -3  -7   6        373.37        383.53         9.99 o                         
  -2  -7   6         27.02         32.84         1.65 o                         
  -1  -7   6         16.75         18.13         2.99 o                         
   0  -7   6          5.15          6.89         1.09 o                         
   1  -7   6          0.93          2.14         1.34 o                         
   2  -7   6         71.89         66.38         6.26 o                         
   3  -7   6         60.15         59.26         3.39 o                         
   4  -7   6          2.56          1.30         1.44 o                         
   5  -7   6          0.00         -1.17         1.48 o                         
   6  -7   6          0.00          0.02         1.70 o                         
 -10  -6   6          3.02          4.86         1.71 o                         
  -9  -6   6          9.92         10.62         1.76 o                         
  -8  -6   6          0.17         -0.37         1.27 o                         
  -7  -6   6          3.56          1.88         1.21 o                         
  -6  -6   6          2.02          2.36         0.76 o                         
  -5  -6   6          9.78         11.02         1.54 o                         
  -4  -6   6         39.93         41.89         1.73 o                         
  -3  -6   6         46.10         43.18         1.86 o                         
  -2  -6   6        173.51        162.75         4.51 o                         
  -1  -6   6        112.92        104.68         2.80 o                         
   0  -6   6        270.05        264.25         6.26 o                         
   1  -6   6          8.06          6.80         1.22 o                         
   2  -6   6          8.88          8.52         1.14 o                         
   3  -6   6        108.26         82.85         3.24 o                         
   4  -6   6          0.55          1.42         1.22 o                         
   5  -6   6          2.22          1.41         1.28 o                         
   6  -6   6          1.66          0.71         1.40 o                         
   7  -6   6          4.12          2.90         1.36 o                         
 -10  -5   6         24.50         32.76         3.68 o                         
  -9  -5   6          8.52          6.77         1.44 o                         
  -8  -5   6         24.39         20.56         3.09 o                         
  -7  -5   6         55.99         48.43         2.34 o                         
  -6  -5   6         38.03         26.58         1.24 o                         
  -5  -5   6         11.89         12.55         1.02 o                         
  -4  -5   6         17.78         18.54         1.29 o                         
  -3  -5   6         21.97         18.76         1.08 o                         
  -2  -5   6         82.74         84.55         3.67 o                         
  -1  -5   6         25.51         23.99         1.01 o                         
   0  -5   6          0.63          0.90         0.56 o                         
   1  -5   6         93.33         93.22         2.30 o                         
   2  -5   6        153.83        156.91         6.52 o                         
   3  -5   6         40.40         38.94         1.72 o                         
   4  -5   6         40.08         26.38         1.62 o                         
   5  -5   6         21.00         18.70         1.54 o                         
   6  -5   6         16.10         17.31         1.72 o                         
   7  -5   6          1.08          3.12         1.06 o                         
   8  -5   6          4.74          4.96         2.52 o                         
 -11  -4   6         15.23         13.79         2.14 o                         
 -10  -4   6         47.43         56.21         2.96 o                         
  -9  -4   6          2.92          4.61         1.33 o                         
  -8  -4   6          4.76          7.30         1.17 o                         
  -7  -4   6         12.71         16.36         1.44 o                         
  -6  -4   6         27.43         25.36         1.10 o                         
  -5  -4   6          9.54          9.26         1.05 o                         
  -4  -4   6          8.68          7.79         0.90 o                         
  -3  -4   6         17.43         11.67         1.36 o                         
  -2  -4   6        169.53        162.66         3.90 o                         
  -1  -4   6        112.79        106.70         2.27 o                         
   0  -4   6         32.81         31.24         0.97 o                         
   1  -4   6          0.09         -0.05         0.54 o                         
   2  -4   6          0.35          0.48         0.69 o                         
   3  -4   6         12.36         10.30         1.37 o                         
   4  -4   6         16.69         16.68         1.61 o                         
   5  -4   6         63.57         54.56         2.36 o                         
   6  -4   6         59.05         56.91         4.56 o                         
   7  -4   6          2.36          1.21         2.42 o                         
   8  -4   6          2.02          2.21         1.86 o                         
   9  -4   6          1.10          2.44         2.44 o                         
 -11  -3   6          1.18          1.41         2.17 o                         
 -10  -3   6          9.38          6.91         1.70 o                         
  -9  -3   6          3.63          5.21         1.39 o                         
  -8  -3   6         54.97         67.82         2.52 o                         
  -7  -3   6         42.16         31.71         1.58 o                         
  -6  -3   6        112.73        113.47         3.37 o                         
  -5  -3   6         92.25         87.39         2.53 o                         
  -4  -3   6        174.13        179.69         4.77 o                         
  -3  -3   6         70.81         66.55         2.01 o                         
  -2  -3   6        247.12        284.88         5.51 o                         
  -1  -3   6        339.88        385.87         7.41 o                         
   0  -3   6        436.87        483.26         9.24 o                         
   1  -3   6       1121.64       1221.55        23.06 o                         
   2  -3   6         56.89         52.44         1.40 o                         
   3  -3   6          0.94          1.30         0.63 o                         
   4  -3   6         43.60         43.28         1.69 o                         
   5  -3   6        103.19        100.51         2.96 o                         
   6  -3   6         40.48         34.23         1.79 o                         
   7  -3   6         31.63         38.61         2.72 o                         
   8  -3   6          6.50          6.51         1.71 o                         
   9  -3   6          1.04          0.27         1.89 o                         
 -11  -2   6          0.25          0.37         2.23 o                         
 -10  -2   6          0.03          0.24         1.74 o                         
  -9  -2   6          8.52         14.26         1.89 o                         
  -8  -2   6         69.61         61.15         3.90 o                         
  -7  -2   6          7.98          4.24         0.88 o                         
  -6  -2   6          6.30          7.68         0.92 o                         
  -5  -2   6          0.49          0.79         0.44 o                         
  -4  -2   6          8.80          8.83         0.60 o                         
  -3  -2   6          0.49          0.54         0.44 o                         
  -2  -2   6          6.59          9.23         0.44 o                         
  -1  -2   6         10.28         11.26         0.81 o                         
   0  -2   6        376.00        418.18         8.01 o                         
   1  -2   6        281.72        300.77         5.80 o                         
   2  -2   6         48.61         58.27         1.66 o                         
   3  -2   6        346.52        338.04         8.65 o                         
   4  -2   6         53.13         42.40         1.47 o                         
   5  -2   6         37.45         36.24         1.40 o                         
   6  -2   6        142.17        144.10         6.66 o                         
   7  -2   6         51.46         48.51         5.35 o                         
   8  -2   6          0.79          0.18         1.42 o                         
   9  -2   6          0.29          0.48         1.58 o                         
  10  -2   6          4.98          2.95         2.12 o                         
 -11  -1   6          3.69          2.35         2.28 o                         
 -10  -1   6          0.47          0.80         1.74 o                         
  -9  -1   6          1.44          0.43         1.53 o                         
  -8  -1   6          3.80          3.01         1.38 o                         
  -7  -1   6         15.16         17.38         1.39 o                         
  -6  -1   6          0.50          0.62         0.76 o                         
  -5  -1   6         71.33         72.13         1.76 o                         
  -4  -1   6        153.66        160.03         3.47 o                         
  -3  -1   6        363.12        401.12         7.66 o                         
  -2  -1   6        362.08        381.02         7.28 o                         
  -1  -1   6        138.11        130.64         2.43 o                         
   0  -1   6       1249.25       1350.60        23.82 o                         
   1  -1   6        723.55        780.66        14.78 o                         
   2  -1   6          2.36          1.13         0.42 o                         
   3  -1   6        102.66         99.75         2.45 o                         
   4  -1   6         65.26         59.74         1.59 o                         
   5  -1   6        259.81        251.17         5.81 o                         
   6  -1   6        107.29        106.51         3.63 o                         
   7  -1   6        131.40        131.25         5.32 o                         
   8  -1   6          2.67          3.73         1.28 o                         
   9  -1   6         17.85         13.67         1.81 o                         
  10  -1   6         11.08         15.93         4.64 o                         
  11  -1   6          6.47          7.87         5.85 o                         
 -11   0   6          2.83          2.42         5.25 o                         
 -10   0   6          0.23         -0.10         1.89 o                         
  -9   0   6          0.00          1.77         1.56 o                         
  -8   0   6         94.30         85.76         3.97 o                         
  -7   0   6         68.45         70.63         3.33 o                         
  -6   0   6          0.07          0.61         1.01 o                         
  -5   0   6         36.04         31.55         1.17 o                         
  -4   0   6        114.09        140.23         3.03 o                         
  -3   0   6         72.32         75.48         1.81 o                         
  -2   0   6        309.63        309.23         5.94 o                         
  -1   0   6       1008.71       1084.42        20.45 o                         
   0   0   6       1677.63       1875.43        33.01 o                         
   1   0   6         60.57         64.55         1.28 o                         
   2   0   6         12.84         13.45         0.62 o                         
   3   0   6         16.56         13.09         0.61 o                         
   4   0   6        212.57        208.32         4.41 o                         
   5   0   6        145.88        145.54         6.71 o                         
   6   0   6         10.32         10.32         0.93 o                         
   7   0   6         78.17         87.76         3.25 o                         
   8   0   6         70.82         73.87         3.39 o                         
   9   0   6          0.40          0.57         1.11 o                         
  10   0   6          0.02          0.16         1.48 o                         
  11   0   6          7.12          9.84         2.02 o                         
 -10   1   6          0.09         -1.60         2.10 o                         
  -9   1   6          0.28          0.00         2.52 o                         
  -8   1   6         40.54         40.94         4.04 o                         
  -7   1   6         48.18         46.39         2.67 o                         
  -6   1   6         77.73         77.82         2.02 o                         
  -5   1   6         98.08        100.55         2.84 o                         
  -4   1   6         54.78         66.41         1.74 o                         
  -3   1   6       5115.01       5508.94       111.67 o                         
  -2   1   6        150.20        166.18         3.28 o                         
  -1   1   6        105.87        105.45         2.14 o                         
   0   1   6        845.39        897.56        16.94 o                         
   1   1   6        613.34        701.81        15.69 o                         
   2   1   6        357.50        349.49         7.21 o                         
   3   1   6        560.05        596.40        11.31 o                         
   4   1   6        511.52        619.91        11.75 o                         
   5   1   6        203.26        220.65         4.72 o                         
   6   1   6         29.44         32.98         1.68 o                         
   7   1   6          0.50          0.88         0.84 o                         
   8   1   6         31.38         33.86         1.83 o                         
   9   1   6         49.17         47.54         5.05 o                         
  10   1   6          5.72          5.07         1.46 o                         
  11   1   6         21.38         28.66         3.33 o                         
 -10   2   6         10.73          8.63         2.73 o                         
  -9   2   6         31.83         26.34         2.54 o                         
  -8   2   6         60.64         62.55         3.44 o                         
  -7   2   6         19.27         17.98         4.14 o                         
  -6   2   6         58.87         60.54         2.06 o                         
  -5   2   6          0.80          0.70         0.59 o                         
  -4   2   6         65.10         60.09         2.25 o                         
  -3   2   6        176.47        167.04         3.88 o                         
  -2   2   6        253.70        241.74         4.68 o                         
  -1   2   6       1167.99       1306.86        24.64 o                         
   0   2   6        616.50        641.98        12.16 o                         
   1   2   6        854.47        889.15        16.81 o                         
   2   2   6        411.79        448.40        10.09 o                         
   3   2   6       1636.69       1867.53        35.16 o                         
   4   2   6         53.32         66.62         2.90 o                         
   5   2   6        242.16        276.62         5.82 o                         
   6   2   6         78.93         75.81         2.39 o                         
   7   2   6          0.01          0.31         0.70 o                         
   8   2   6         34.96         30.38         2.74 o                         
   9   2   6          3.27          2.39         0.89 o                         
  10   2   6          3.06          3.37         1.09 o                         
  11   2   6          3.55          2.96         1.44 o                         
 -10   3   6          9.20         14.33         5.85 o                         
  -9   3   6          0.65          2.67         2.13 o                         
  -8   3   6         41.44         44.46         6.06 o                         
  -7   3   6          2.26          3.10         1.32 o                         
  -6   3   6         17.16         18.35         1.31 o                         
  -5   3   6         43.94         41.08         2.13 o                         
  -4   3   6         17.36         17.39         1.02 o                         
  -3   3   6        118.08        124.64         3.45 o                         
  -2   3   6        207.93        226.90         4.79 o                         
  -1   3   6        368.39        416.33         8.60 o                         
   0   3   6          0.77          0.92         0.34 o                         
   1   3   6          4.90          6.11         0.42 o                         
   2   3   6        139.84        152.30         3.25 o                         
   3   3   6        378.50        416.25         8.60 o                         
   4   3   6        610.80        690.05        14.17 o                         
   5   3   6          0.36          0.34         0.39 o                         
   6   3   6         12.26          8.73         0.92 o                         
   7   3   6          1.68          1.12         0.65 o                         
   8   3   6          5.49          4.26         0.93 o                         
   9   3   6        191.67        194.29         5.45 o                         
  10   3   6          5.44          9.01         1.06 o                         
  11   3   6         13.81         15.08         1.73 o                         
  12   3   6          4.54          6.20         1.62 o                         
  -9   4   6          6.32          5.68         2.60 o                         
  -8   4   6          1.12          0.17         1.68 o                         
  -7   4   6          7.33          6.59         1.34 o                         
  -6   4   6          9.58          8.38         1.14 o                         
  -5   4   6          7.31          5.55         0.84 o                         
  -4   4   6          2.09          1.39         0.73 o                         
  -3   4   6        147.70        154.68         4.43 o                         
  -2   4   6         38.06         40.06         1.20 o                         
  -1   4   6        174.10        190.70         3.80 o                         
   0   4   6         52.63         49.00         1.17 o                         
   1   4   6         46.57         42.31         1.06 o                         
   2   4   6        159.84        167.56         3.60 o                         
   3   4   6         23.39         26.95         1.08 o                         
   4   4   6         79.19         95.29         2.98 o                         
   5   4   6         10.34          7.56         0.70 o                         
   6   4   6         32.90         29.12         1.18 o                         
   7   4   6         28.28         21.31         2.05 o                         
   8   4   6         22.73         22.30         1.31 o                         
   9   4   6          0.86          2.64         0.86 o                         
  10   4   6          6.65          4.79         1.01 o                         
  11   4   6         21.16         25.87         1.86 o                         
  -9   5   6          4.10          6.80         3.32 o                         
  -8   5   6          0.49          0.67         1.99 o                         
  -7   5   6          0.00         -0.76         0.97 o                         
  -6   5   6         15.43         16.18         1.49 o                         
  -5   5   6          7.70          7.38         1.07 o                         
  -4   5   6         22.28         17.19         1.95 o                         
  -3   5   6          3.25          3.86         0.84 o                         
  -2   5   6          3.11          2.06         0.68 o                         
  -1   5   6         25.34         25.46         0.94 o                         
   0   5   6        791.80        886.25        16.82 o                         
   1   5   6         21.51         25.20         0.99 o                         
   2   5   6         46.41         44.68         1.22 o                         
   3   5   6        309.32        328.07         7.51 o                         
   4   5   6        107.54        112.36         3.41 o                         
   5   5   6        149.93        147.23         4.05 o                         
   6   5   6         38.91         38.45         1.51 o                         
   7   5   6         35.32         31.88         1.48 o                         
   8   5   6         27.09         25.79         1.73 o                         
   9   5   6         15.52         16.36         1.76 o                         
  10   5   6          0.13          0.16         0.92 o                         
  11   5   6          3.30          3.88         1.22 o                         
  -8   6   6          1.68          1.61         2.23 o                         
  -7   6   6          0.07          1.24         1.13 o                         
  -6   6   6          5.64          6.55         1.26 o                         
  -5   6   6          0.00         -0.02         1.01 o                         
  -4   6   6         17.65         17.25         1.38 o                         
  -3   6   6          0.02         -0.57         0.92 o                         
  -2   6   6         14.02         15.36         1.51 o                         
  -1   6   6         71.63         77.08         2.55 o                         
   0   6   6        109.94        103.73         2.47 o                         
   1   6   6        280.98        310.43         6.56 o                         
   2   6   6          8.96          6.46         0.68 o                         
   3   6   6          9.89          9.68         0.73 o                         
   4   6   6        282.05        271.88         6.32 o                         
   5   6   6         45.57         48.55         1.29 o                         
   6   6   6        474.99        485.46        12.44 o                         
   7   6   6         73.60         73.13         2.46 o                         
   8   6   6          4.00          2.33         0.94 o                         
   9   6   6         15.07         16.31         1.44 o                         
  10   6   6         49.14         59.48         2.52 o                         
  11   6   6          1.14          1.58         1.23 o                         
  12   6   6          0.04         -0.72         1.30 o                         
  -7   7   6          3.75          3.04         1.43 o                         
  -6   7   6          5.22          4.67         1.40 o                         
  -5   7   6          0.00          0.26         1.19 o                         
  -4   7   6          0.00         -0.82         1.09 o                         
  -3   7   6          0.59         -0.80         0.97 o                         
  -2   7   6         66.36         74.50         2.61 o                         
  -1   7   6         36.64         35.41         1.73 o                         
   0   7   6         37.97         31.21         1.28 o                         
   1   7   6        107.52        115.88         2.79 o                         
   2   7   6        168.68        175.51         4.30 o                         
   3   7   6        103.36        104.85         2.87 o                         
   4   7   6          6.12          5.84         0.72 o                         
   5   7   6          1.78          3.24         0.67 o                         
   6   7   6        147.35        142.74         4.14 o                         
   7   7   6         80.71         77.65         5.01 o                         
   8   7   6          7.29          6.54         1.08 o                         
   9   7   6          5.78          6.26         1.05 o                         
  10   7   6         21.84         21.70         2.17 o                         
  11   7   6          4.45          1.24         1.25 o                         
  -6   8   6         12.01         11.06         1.83 o                         
  -5   8   6          6.97          8.45         1.76 o                         
  -4   8   6         33.21         39.10         2.61 o                         
  -3   8   6        109.55        125.47         6.12 o                         
  -2   8   6          0.50          0.77         1.30 o                         
  -1   8   6          1.44          1.91         1.31 o                         
   0   8   6          0.21          0.01         1.08 o                         
   1   8   6         50.97         58.15         1.78 o                         
   2   8   6         16.03         15.00         0.97 o                         
   3   8   6         10.85         11.63         0.87 o                         
   4   8   6         12.25         15.17         1.10 o                         
   5   8   6          4.90          3.49         0.71 o                         
   6   8   6          7.93          7.57         1.04 o                         
   7   8   6         33.20         29.88         1.55 o                         
   8   8   6          4.22          3.49         1.00 o                         
   9   8   6         25.39         28.18         1.72 o                         
  10   8   6          0.01         -0.13         1.25 o                         
  11   8   6          0.05          0.45         1.66 o                         
  -5   9   6          0.23          1.68         2.14 o                         
  -4   9   6          4.23          4.34         1.95 o                         
  -3   9   6        137.51        145.14         5.38 o                         
  -2   9   6         53.28         56.36         5.48 o                         
  -1   9   6          7.83          8.02         1.66 o                         
   0   9   6          1.93          1.70         1.48 o                         
   1   9   6          0.64          1.12         1.36 o                         
   2   9   6         27.11         30.28         1.70 o                         
   3   9   6         97.55         90.80         2.46 o                         
   4   9   6         73.96         59.72         1.91 o                         
   5   9   6          1.85          0.29         0.80 o                         
   6   9   6          1.67          1.10         0.72 o                         
   7   9   6          0.47         -0.43         1.02 o                         
   8   9   6         49.16         55.73         2.31 o                         
   9   9   6          2.51          2.67         1.45 o                         
  10   9   6          1.43          2.50         1.64 o                         
  -4  10   6          0.07         -1.14         2.32 o                         
  -3  10   6          0.42          0.19         2.15 o                         
  -2  10   6          0.01          0.62         1.93 o                         
  -1  10   6          8.67          6.20         2.02 o                         
   0  10   6         10.08         11.53         1.94 o                         
   1  10   6         16.29         16.76         1.93 o                         
   2  10   6         57.63         55.22         2.93 o                         
   3  10   6          1.85          2.50         1.03 o                         
   4  10   6         27.53         21.54         1.39 o                         
   5  10   6          0.00         -0.62         0.91 o                         
   6  10   6          0.19         -0.11         0.83 o                         
   7  10   6          0.14          0.99         1.30 o                         
   8  10   6          0.41          0.30         1.46 o                         
   9  10   6          1.12          2.71         1.65 o                         
  10  10   6          7.73         12.72         5.05 o                         
  -2  11   6          6.85          8.33         2.60 o                         
  -1  11   6          0.48          0.27         2.99 o                         
   0  11   6          1.10         -0.66         2.70 o                         
   1  11   6          0.25          1.49         1.98 o                         
   2  11   6          5.35          4.60         1.93 o                         
   3  11   6          0.06          1.11         1.61 o                         
   4  11   6         13.96          9.45         1.36 o                         
   5  11   6          3.84          1.92         1.14 o                         
   6  11   6          0.17         -0.01         1.07 o                         
   7  11   6          3.41          3.40         1.68 o                         
   8  11   6          1.32          1.85         1.71 o                         
   9  11   6          5.73          8.88         4.84 o                         
   0  12   6          9.64         11.51         3.39 o                         
   1  12   6         29.39         32.98         3.14 o                         
   2  12   6          0.01          0.05         2.04 o                         
   3  12   6          0.32         -0.07         2.04 o                         
   4  12   6          0.00         -0.43         1.86 o                         
   5  12   6          0.79         -0.16         1.42 o                         
   6  12   6          1.33          1.65         1.44 o                         
   7  12   6          1.78          1.17         2.12 o                         
  -6 -10   7         29.29         33.81         3.49 o                         
  -5 -10   7          4.82          5.87         1.99 o                         
  -4 -10   7          5.70          8.49         2.15 o                         
  -3 -10   7          0.40         -0.09         2.42 o                         
  -2 -10   7         11.44         13.73         4.24 o                         
  -1 -10   7         13.94         10.05         3.07 o                         
  -8  -9   7          0.22          1.92         2.27 o                         
  -7  -9   7          0.32          1.77         1.30 o                         
  -6  -9   7         10.29         12.68         2.62 o                         
  -5  -9   7          1.83          2.59         1.46 o                         
  -4  -9   7         49.15         51.92         3.29 o                         
  -3  -9   7         15.39         15.11         1.84 o                         
  -2  -9   7          0.22          1.29         2.07 o                         
  -1  -9   7         92.56        110.83         5.49 o                         
   0  -9   7          5.97         10.09         3.84 o                         
   1  -9   7         12.32         17.16         3.63 o                         
   2  -9   7          1.46          3.23         3.23 o                         
   3  -9   7         10.43         16.41         3.02 o                         
  -9  -8   7          1.40          0.62         2.13 o                         
  -8  -8   7          5.57          6.15         1.91 o                         
  -7  -8   7         13.25         14.02         1.26 o                         
  -6  -8   7          0.91          1.58         1.19 o                         
  -5  -8   7          1.71          2.25         1.25 o                         
  -4  -8   7          1.78          0.63         1.17 o                         
  -3  -8   7          9.38         11.52         1.63 o                         
  -2  -8   7        193.35        212.77         8.22 o                         
  -1  -8   7          4.62          6.56         2.00 o                         
   0  -8   7          1.72          2.62         3.03 o                         
   1  -8   7          3.11          2.07         2.08 o                         
   2  -8   7         29.19         36.20         6.06 o                         
   3  -8   7          0.02          0.08         2.02 o                         
   4  -8   7          9.51          9.51         2.41 o                         
   5  -8   7          0.09          1.01         5.05 o                         
  -9  -7   7         50.99         56.27         3.36 o                         
  -8  -7   7         21.69         21.48         2.12 o                         
  -7  -7   7          0.21          0.21         0.83 o                         
  -6  -7   7         88.44         89.26         2.97 o                         
  -5  -7   7         74.50         73.99         3.64 o                         
  -4  -7   7        137.76        141.40         4.18 o                         
  -3  -7   7        213.92        228.12         6.23 o                         
  -2  -7   7          7.94          9.48         1.42 o                         
  -1  -7   7         28.29         29.91         1.90 o                         
   0  -7   7         11.49         12.28         1.57 o                         
   1  -7   7         36.45         34.25         3.03 o                         
   2  -7   7          3.76          4.04         1.79 o                         
   3  -7   7          6.71          7.61         1.86 o                         
   4  -7   7          0.78          0.48         1.76 o                         
   5  -7   7          0.72          0.82         1.70 o                         
   6  -7   7          7.65          8.25         1.86 o                         
 -10  -6   7          6.26          7.40         1.87 o                         
  -9  -6   7          1.37          0.31         1.58 o                         
  -8  -6   7          6.11          2.18         1.53 o                         
  -7  -6   7         17.26         17.57         1.68 o                         
  -6  -6   7          9.58          9.91         1.01 o                         
  -5  -6   7         41.86         37.48         1.96 o                         
  -4  -6   7          5.60          6.08         0.99 o                         
  -3  -6   7        598.72        593.46        15.11 o                         
  -2  -6   7        510.06        544.79        13.95 o                         
  -1  -6   7          8.87          9.53         1.32 o                         
   0  -6   7         21.54         16.61         1.31 o                         
   1  -6   7        277.75        271.66         8.35 o                         
   2  -6   7         15.62         17.69         1.41 o                         
   3  -6   7          1.01          0.95         1.32 o                         
   4  -6   7          0.00          0.05         1.20 o                         
   5  -6   7          0.61         -0.40         1.35 o                         
   6  -6   7         13.40         11.67         1.64 o                         
   7  -6   7         12.07         13.77         1.65 o                         
 -10  -5   7          0.88          0.90         1.95 o                         
  -9  -5   7          1.04         -0.16         1.37 o                         
  -8  -5   7          8.53          6.98         1.29 o                         
  -7  -5   7         10.80          7.68         1.42 o                         
  -6  -5   7         53.61         43.93         1.75 o                         
  -5  -5   7         19.93         23.12         1.69 o                         
  -4  -5   7        101.88        107.28         3.15 o                         
  -3  -5   7          9.79          9.05         0.94 o                         
  -2  -5   7         11.05         11.89         1.11 o                         
  -1  -5   7        195.53        200.07         4.80 o                         
   0  -5   7        192.18        177.85         4.35 o                         
   1  -5   7          1.94          2.37         0.80 o                         
   2  -5   7         48.99         55.86         2.08 o                         
   3  -5   7         30.64         33.81         2.39 o                         
   4  -5   7         16.88         13.15         1.34 o                         
   5  -5   7         44.81         38.98         2.13 o                         
   6  -5   7         49.49         40.84         2.22 o                         
   7  -5   7         30.37         35.83         1.98 o                         
   8  -5   7          0.70          1.99         2.65 o                         
 -10  -4   7          2.29          2.80         1.90 o                         
  -9  -4   7          0.10          0.87         1.48 o                         
  -8  -4   7         30.43         27.67         3.35 o                         
  -7  -4   7         50.61         42.33         1.99 o                         
  -6  -4   7          8.69          6.13         0.76 o                         
  -5  -4   7          7.82          7.17         1.40 o                         
  -4  -4   7          2.45          2.42         0.75 o                         
  -3  -4   7        116.51        106.08         3.00 o                         
  -2  -4   7        134.78        142.21         3.84 o                         
  -1  -4   7        159.37        170.19         3.72 o                         
   0  -4   7          0.81          1.41         0.52 o                         
   1  -4   7          1.07          0.39         0.58 o                         
   2  -4   7         14.64          9.68         1.11 o                         
   3  -4   7          0.00          0.41         0.84 o                         
   4  -4   7         29.85         33.16         1.59 o                         
   5  -4   7         25.41         24.32         2.74 o                         
   6  -4   7         13.11          8.73         1.11 o                         
   7  -4   7          3.01          4.44         1.83 o                         
   8  -4   7          3.34          2.51         2.20 o                         
   9  -4   7          0.88          0.20         3.63 o                         
 -10  -3   7          1.39          3.13         1.80 o                         
  -9  -3   7          1.84          0.38         1.45 o                         
  -8  -3   7          8.43         11.79         1.30 o                         
  -7  -3   7         32.21         29.48         1.64 o                         
  -6  -3   7        121.49        122.68         3.33 o                         
  -5  -3   7          3.65          4.37         0.68 o                         
  -4  -3   7         41.77         33.08         1.69 o                         
  -3  -3   7         64.18         64.11         2.01 o                         
  -2  -3   7         86.14         75.91         2.26 o                         
  -1  -3   7        109.27        106.97         2.24 o                         
   0  -3   7          6.82          5.27         0.51 o                         
   1  -3   7         18.78         20.60         0.86 o                         
   2  -3   7        141.96        143.69         3.91 o                         
   3  -3   7         70.03         72.09         4.25 o                         
   4  -3   7         60.77         57.04         2.00 o                         
   5  -3   7         83.32         76.88         2.88 o                         
   6  -3   7          0.68          0.82         0.81 o                         
   7  -3   7          0.46         -0.03         1.56 o                         
   8  -3   7          2.98          5.88         1.92 o                         
   9  -3   7         12.04         14.80         2.44 o                         
 -11  -2   7          0.68         -1.41         5.65 o                         
 -10  -2   7         16.68         22.45         5.55 o                         
  -9  -2   7          5.27          6.83         1.71 o                         
  -8  -2   7         12.77          9.92         1.42 o                         
  -7  -2   7          0.83          1.68         1.05 o                         
  -6  -2   7          2.60          1.72         0.47 o                         
  -5  -2   7         32.11         37.21         1.29 o                         
  -4  -2   7          5.75          4.20         0.60 o                         
  -3  -2   7         72.70         77.78         2.29 o                         
  -2  -2   7         24.33         21.24         0.85 o                         
  -1  -2   7          0.43          0.34         0.36 o                         
   0  -2   7       1033.98       1130.84        21.36 o                         
   1  -2   7        197.11        200.36         3.96 o                         
   2  -2   7         58.51         56.24         1.69 o                         
   3  -2   7          5.35          4.60         0.68 o                         
   4  -2   7        679.44        679.32        17.16 o                         
   5  -2   7         17.84         15.04         0.94 o                         
   6  -2   7         15.79         14.29         1.31 o                         
   7  -2   7         93.79         99.43         4.51 o                         
   8  -2   7          1.38          0.37         1.53 o                         
   9  -2   7          5.74          4.88         1.89 o                         
  10  -2   7          2.39          3.93         2.20 o                         
 -10  -1   7          0.00          0.48         1.95 o                         
  -9  -1   7          2.77          1.56         1.61 o                         
  -8  -1   7         14.32         12.12         1.68 o                         
  -7  -1   7          1.99          2.51         1.19 o                         
  -6  -1   7         11.22         10.80         0.59 o                         
  -5  -1   7          4.51          4.51         0.56 o                         
  -4  -1   7         57.78         55.68         1.60 o                         
  -3  -1   7        571.82        561.79        10.70 o                         
  -2  -1   7          4.88          3.04         0.38 o                         
  -1  -1   7         96.49        101.99         1.95 o                         
   0  -1   7         45.46         62.04         1.20 o                         
   1  -1   7        975.52       1134.71        20.05 o                         
   2  -1   7         25.41         19.35         0.84 o                         
   3  -1   7          3.89          1.83         0.52 o                         
   4  -1   7        125.75        130.46         3.58 o                         
   5  -1   7        779.63        754.59        16.95 o                         
   6  -1   7         39.87         35.10         2.10 o                         
   7  -1   7          0.00          0.34         1.08 o                         
   8  -1   7          6.36          7.12         1.42 o                         
   9  -1   7         66.20         76.08         3.94 o                         
  10  -1   7         82.28         89.06         6.26 o                         
 -10   0   7         10.89         10.50         2.23 o                         
  -9   0   7        108.79        109.37         5.09 o                         
  -8   0   7         37.23         28.68         2.23 o                         
  -7   0   7         32.18         30.48         2.18 o                         
  -6   0   7          2.11          1.14         0.52 o                         
  -5   0   7        168.06        152.98         4.11 o                         
  -4   0   7         82.70         91.46         2.31 o                         
  -3   0   7        213.54        226.51         4.77 o                         
  -2   0   7        401.79        419.06         8.64 o                         
  -1   0   7        170.09        168.21         3.30 o                         
   0   0   7        861.24       1001.92        18.93 o                         
   1   0   7         36.92         39.81         1.42 o                         
   2   0   7          2.30          3.70         0.48 o                         
   3   0   7        104.96         99.28         3.22 o                         
   4   0   7         57.68         63.42         1.66 o                         
   5   0   7        161.04        150.44         4.77 o                         
   6   0   7        184.84        168.63         5.39 o                         
   7   0   7         11.38         13.54         1.24 o                         
   8   0   7         14.74         14.38         1.56 o                         
   9   0   7          5.31          5.00         1.82 o                         
  10   0   7          0.75          0.20         1.62 o                         
  11   0   7         24.68         30.10         4.84 o                         
 -10   1   7          6.01          3.99         2.32 o                         
  -9   1   7         24.16         20.64         2.73 o                         
  -8   1   7         20.49         23.01         2.17 o                         
  -7   1   7         28.43         28.92         2.18 o                         
  -6   1   7          0.03          0.44         0.82 o                         
  -5   1   7        233.39        224.78         5.90 o                         
  -4   1   7         20.36         19.02         0.88 o                         
  -3   1   7       3010.16       3230.83        65.60 o                         
  -2   1   7        313.57        351.53         6.74 o                         
  -1   1   7        921.51        999.39        18.86 o                         
   0   1   7       3565.20       4081.30        76.67 o                         
   1   1   7        685.99        775.68        14.67 o                         
   2   1   7         34.83         31.56         1.10 o                         
   3   1   7          5.59          4.78         0.37 o                         
   4   1   7         18.49         24.69         0.85 o                         
   5   1   7          0.21          1.36         0.66 o                         
   6   1   7         20.85         20.81         1.91 o                         
   7   1   7          1.12          1.11         0.85 o                         
   8   1   7         19.79         17.82         2.08 o                         
   9   1   7         49.64         45.02         2.60 o                         
  10   1   7          0.64         -0.13         1.31 o                         
  11   1   7          3.49          3.89         1.82 o                         
 -10   2   7          0.96          0.71         2.41 o                         
  -9   2   7          1.52          0.76         2.05 o                         
  -8   2   7         47.48         41.56         4.64 o                         
  -7   2   7          4.16          4.01         1.53 o                         
  -6   2   7         57.13         58.41         3.12 o                         
  -5   2   7         70.93         65.59         2.13 o                         
  -4   2   7          1.41          0.94         0.63 o                         
  -3   2   7          3.97          3.58         0.55 o                         
  -2   2   7       1149.85       1261.81        23.83 o                         
  -1   2   7       1988.75       2237.17        42.11 o                         
   0   2   7        319.35        374.33         7.17 o                         
   1   2   7        703.90        741.08        14.06 o                         
   2   2   7         57.75         60.46         1.58 o                         
   3   2   7        110.50        129.95         2.63 o                         
   4   2   7          0.01          0.29         0.26 o                         
   5   2   7          1.08          0.80         0.60 o                         
   6   2   7         17.09         19.62         1.17 o                         
   7   2   7         12.98          9.77         0.92 o                         
   8   2   7         61.59         55.01         2.10 o                         
   9   2   7         13.19         12.09         1.16 o                         
  10   2   7         51.71         56.42         2.69 o                         
  11   2   7          2.05          5.74         2.35 o                         
  -9   3   7          4.03          3.11         2.23 o                         
  -8   3   7          0.22          0.25         1.92 o                         
  -7   3   7         10.82         11.67         0.89 o                         
  -6   3   7          7.87          8.03         1.11 o                         
  -5   3   7        126.10        125.72         3.62 o                         
  -4   3   7          3.33          2.80         0.77 o                         
  -3   3   7        131.63        118.88         3.35 o                         
  -2   3   7         25.34         25.91         1.17 o                         
  -1   3   7          2.73          1.32         0.40 o                         
   0   3   7        398.65        444.02         8.48 o                         
   1   3   7          0.47          0.05         0.35 o                         
   2   3   7        354.41        386.84         8.02 o                         
   3   3   7          8.17          8.14         0.47 o                         
   4   3   7        364.15        441.63         8.48 o                         
   5   3   7         51.24         57.52         1.96 o                         
   6   3   7          6.14          8.87         0.85 o                         
   7   3   7          8.37          3.91         0.79 o                         
   8   3   7        228.80        185.25         5.54 o                         
   9   3   7          4.27          2.59         0.97 o                         
  10   3   7         34.73         42.13         2.03 o                         
  11   3   7          2.05          0.42         1.26 o                         
  -9   4   7          4.87          4.17         2.75 o                         
  -8   4   7          1.24          0.71         2.08 o                         
  -7   4   7          1.45          0.57         0.93 o                         
  -6   4   7         95.28         94.36         3.01 o                         
  -5   4   7          3.89          3.71         0.87 o                         
  -4   4   7          6.53          7.10         0.99 o                         
  -3   4   7         27.10         26.24         1.32 o                         
  -2   4   7         91.79         96.63         2.28 o                         
  -1   4   7        842.04        875.73        19.64 o                         
   0   4   7          3.48          2.24         0.43 o                         
   1   4   7         88.30         82.29         3.42 o                         
   2   4   7         94.75         85.67         2.06 o                         
   3   4   7         19.32         23.45         0.82 o                         
   4   4   7          4.94          7.16         0.47 o                         
   5   4   7          7.98         10.07         0.80 o                         
   6   4   7          2.90          2.54         0.70 o                         
   7   4   7        161.79        149.93         4.22 o                         
   8   4   7         83.29         77.90         2.62 o                         
   9   4   7         49.59         46.17         2.27 o                         
  10   4   7          0.01          0.09         1.02 o                         
  11   4   7          0.00          0.08         1.28 o                         
  12   4   7         21.07         28.03         2.37 o                         
  -8   5   7          1.00          1.94         2.41 o                         
  -7   5   7          7.50          3.89         1.12 o                         
  -6   5   7         23.59         17.54         1.39 o                         
  -5   5   7         69.57         64.21         2.37 o                         
  -4   5   7          3.46          2.84         0.95 o                         
  -3   5   7         24.67         22.43         1.30 o                         
  -2   5   7          5.30          4.30         0.81 o                         
  -1   5   7        140.41        130.93         2.78 o                         
   0   5   7        240.65        282.06         5.97 o                         
   1   5   7        438.95        463.79         9.63 o                         
   2   5   7         25.33         22.27         1.23 o                         
   3   5   7        199.44        205.91         4.86 o                         
   4   5   7         10.83         11.95         1.02 o                         
   5   5   7         54.25         54.27         1.86 o                         
   6   5   7         83.79         82.65         2.60 o                         
   7   5   7          0.05          0.49         0.78 o                         
   8   5   7         19.10         18.92         1.44 o                         
   9   5   7         10.45          7.72         1.06 o                         
  10   5   7         12.52          8.71         1.80 o                         
  11   5   7          5.87          6.83         1.86 o                         
  12   5   7          2.15          3.63         1.82 o                         
  -8   6   7          0.13         -0.92         2.40 o                         
  -7   6   7          0.03         -0.02         1.27 o                         
  -6   6   7          2.16          1.93         1.16 o                         
  -5   6   7          0.28          0.26         1.14 o                         
  -4   6   7         19.39         18.33         1.41 o                         
  -3   6   7         10.97         11.10         1.20 o                         
  -2   6   7        206.48        211.34         6.72 o                         
  -1   6   7         77.48         72.86         3.47 o                         
   0   6   7          6.79          5.93         0.71 o                         
   1   6   7        133.85        140.00         3.20 o                         
   2   6   7        138.59        137.50         3.41 o                         
   3   6   7         21.48         16.93         0.96 o                         
   4   6   7        767.79        809.71        18.25 o                         
   5   6   7        224.64        218.24         4.70 o                         
   6   6   7        181.34        172.66         4.79 o                         
   7   6   7        390.34        380.38         9.94 o                         
   8   6   7         26.82         23.80         1.52 o                         
   9   6   7          3.68          3.29         1.19 o                         
  10   6   7          0.59          0.70         1.23 o                         
  11   6   7          2.49          0.81         1.33 o                         
  -7   7   7          1.24          0.53         1.51 o                         
  -6   7   7          0.04         -0.13         1.38 o                         
  -5   7   7          8.71          7.51         1.36 o                         
  -4   7   7          4.66          4.46         1.66 o                         
  -3   7   7          0.03          0.58         1.14 o                         
  -2   7   7         66.29         62.36         2.81 o                         
  -1   7   7          2.00          1.79         1.04 o                         
   0   7   7          1.89          1.70         0.96 o                         
   1   7   7        102.25        100.90         2.72 o                         
   2   7   7         92.08         94.16         2.87 o                         
   3   7   7         12.33         12.61         0.89 o                         
   4   7   7         53.45         49.57         1.68 o                         
   5   7   7        167.40        156.24         4.34 o                         
   6   7   7         82.51         79.10         2.67 o                         
   7   7   7         63.52         59.93         2.32 o                         
   8   7   7          4.09          3.88         1.04 o                         
   9   7   7          4.69          3.88         1.21 o                         
  10   7   7         28.89         38.96         3.99 o                         
  11   7   7         75.09         93.70         3.97 o                         
  -6   8   7         14.34         16.76         2.22 o                         
  -5   8   7         15.91         15.87         2.14 o                         
  -4   8   7         29.43         29.26         4.14 o                         
  -3   8   7        132.86        139.81         5.07 o                         
  -2   8   7        235.60        257.82         8.23 o                         
  -1   8   7         71.40         70.47         3.29 o                         
   0   8   7         22.97         24.15         2.98 o                         
   1   8   7         85.37         89.79         2.42 o                         
   2   8   7          2.42          1.01         0.74 o                         
   3   8   7         31.03         27.39         1.34 o                         
   4   8   7          0.21          0.23         0.78 o                         
   5   8   7         17.65         19.18         1.17 o                         
   6   8   7         35.67         31.46         2.48 o                         
   7   8   7         24.21         22.56         1.66 o                         
   8   8   7          5.09          1.55         1.01 o                         
   9   8   7         18.68         22.01         1.54 o                         
  10   8   7          6.27          7.78         1.73 o                         
  11   8   7          0.38          0.59         1.60 o                         
  -5   9   7          0.14         -0.42         2.19 o                         
  -4   9   7          9.12          6.12         2.03 o                         
  -3   9   7         52.11         51.04         3.01 o                         
  -2   9   7         22.67         23.86         2.14 o                         
  -1   9   7         48.59         46.97         2.75 o                         
   0   9   7          8.52         10.97         1.84 o                         
   1   9   7        238.62        249.37         7.92 o                         
   2   9   7         22.79         22.38         1.36 o                         
   3   9   7         35.41         31.14         1.39 o                         
   4   9   7         68.59         62.07         1.95 o                         
   5   9   7          0.07         -0.26         0.83 o                         
   6   9   7         13.69          9.54         0.83 o                         
   7   9   7          3.81          2.50         1.08 o                         
   8   9   7          5.60          7.91         1.26 o                         
   9   9   7          0.14         -0.42         1.23 o                         
  10   9   7          3.27          7.20         1.87 o                         
  -4  10   7          2.42          3.14         2.54 o                         
  -3  10   7          4.72          2.64         2.20 o                         
  -2  10   7          0.03         -0.64         1.93 o                         
  -1  10   7          6.58          6.97         3.53 o                         
   0  10   7         11.54          8.77         1.91 o                         
   1  10   7          4.45          3.26         1.62 o                         
   2  10   7          6.27          5.54         1.54 o                         
   3  10   7          5.76          5.31         1.10 o                         
   4  10   7         17.76         12.08         1.15 o                         
   5  10   7          8.01          7.61         1.06 o                         
   6  10   7          0.06         -0.56         0.87 o                         
   7  10   7         12.87         13.16         1.45 o                         
   8  10   7          5.98          4.31         1.46 o                         
   9  10   7          0.02          1.38         1.65 o                         
  10  10   7          1.46          6.46         7.27 o                         
  -2  11   7          0.92          1.19         2.44 o                         
  -1  11   7          0.22         -0.54         3.21 o                         
   0  11   7          6.51          4.74         2.71 o                         
   1  11   7          8.65          5.24         1.96 o                         
   2  11   7         34.22         37.55         3.67 o                         
   3  11   7          6.22          5.52         1.83 o                         
   4  11   7          1.16          0.08         1.21 o                         
   5  11   7          0.09         -0.37         1.18 o                         
   6  11   7          3.99          1.90         1.12 o                         
   7  11   7          0.03         -1.17         1.48 o                         
   8  11   7         18.48         17.86         2.13 o                         
   9  11   7          7.26          9.69         4.84 o                         
   0  12   7          0.02          1.04         3.48 o                         
   1  12   7          0.11          0.05         2.51 o                         
   2  12   7          0.57          1.91         2.29 o                         
   3  12   7          0.08         -0.26         2.10 o                         
   4  12   7          0.38          0.37         1.91 o                         
   5  12   7          1.47          3.87         1.54 o                         
   6  12   7          7.77         11.81         1.47 o                         
   7  12   7         10.57         15.75         2.20 o                         
  -5 -10   8         10.69         14.91         2.81 o                         
  -4 -10   8          0.01         -0.25         2.50 o                         
  -3 -10   8          1.23          0.03         2.61 o                         
  -2 -10   8         42.00         50.19         4.02 o                         
  -1 -10   8         14.68         14.94         4.64 o                         
  -7  -9   8          1.89          1.36         1.42 o                         
  -6  -9   8          1.26          0.91         1.64 o                         
  -5  -9   8          5.38          5.60         1.76 o                         
  -4  -9   8          0.10          0.70         1.89 o                         
  -3  -9   8          0.09          0.26         2.04 o                         
  -2  -9   8          5.12          5.49         2.33 o                         
  -1  -9   8         34.70         27.54         3.05 o                         
   0  -9   8          0.11         -2.22         3.84 o                         
   1  -9   8          0.12         -0.81         3.23 o                         
   2  -9   8          1.58          2.83         3.43 o                         
   3  -9   8          6.15          6.06         3.63 o                         
  -8  -8   8          6.57          3.87         2.13 o                         
  -7  -8   8          0.23         -0.99         1.13 o                         
  -6  -8   8          1.05          0.78         1.26 o                         
  -5  -8   8          4.99          4.55         1.39 o                         
  -4  -8   8          7.42          7.41         1.37 o                         
  -3  -8   8         12.53         15.60         1.87 o                         
  -2  -8   8         60.71         55.50         4.84 o                         
  -1  -8   8         20.45         18.65         2.43 o                         
   0  -8   8          0.02         -0.61         2.83 o                         
   1  -8   8          0.01          1.01         2.18 o                         
   2  -8   8          0.61          0.20         2.62 o                         
   3  -8   8          0.94          0.73         2.35 o                         
   4  -8   8          0.61          0.24         2.54 o                         
  -9  -7   8         32.85         30.91         2.72 o                         
  -8  -7   8          4.26          3.94         1.91 o                         
  -7  -7   8          0.00          0.55         0.98 o                         
  -6  -7   8         63.63         68.35         4.08 o                         
  -5  -7   8         83.99         82.05         2.86 o                         
  -4  -7   8          0.00          0.39         1.09 o                         
  -3  -7   8         54.93         55.90         2.36 o                         
  -2  -7   8        384.11        404.29        12.24 o                         
  -1  -7   8         38.19         41.58         3.53 o                         
   0  -7   8         13.55         10.73         2.13 o                         
   1  -7   8          1.32          2.25         1.78 o                         
   2  -7   8          4.86          1.37         1.59 o                         
   3  -7   8         14.33         11.88         2.22 o                         
   4  -7   8          0.38         -1.36         2.08 o                         
   5  -7   8          0.17         -0.43         2.26 o                         
   6  -7   8          2.97          1.81         3.30 o                         
  -9  -6   8          0.02         -0.05         1.77 o                         
  -8  -6   8          0.41         -0.09         1.64 o                         
  -7  -6   8         40.85         41.55         1.83 o                         
  -6  -6   8          5.51          3.74         0.96 o                         
  -5  -6   8          4.87          6.39         1.08 o                         
  -4  -6   8         68.46         65.54         2.57 o                         
  -3  -6   8         36.42         41.90         1.91 o                         
  -2  -6   8        164.69        183.67         5.12 o                         
  -1  -6   8         84.21         80.30         3.18 o                         
   0  -6   8         56.36         51.22         2.48 o                         
   1  -6   8          4.98          4.42         1.30 o                         
   2  -6   8         10.62         11.63         1.57 o                         
   3  -6   8          1.11          1.37         1.38 o                         
   4  -6   8          6.88          5.84         1.50 o                         
   5  -6   8          2.22          2.35         1.57 o                         
   6  -6   8         23.96         16.52         1.95 o                         
   7  -6   8          1.15          1.45         1.55 o                         
 -10  -5   8          0.04         -0.70         2.08 o                         
  -9  -5   8          0.04         -0.65         1.59 o                         
  -8  -5   8          1.12          3.00         1.37 o                         
  -7  -5   8          8.38          4.51         1.42 o                         
  -6  -5   8          0.14          1.53         0.89 o                         
  -5  -5   8         25.22         24.36         1.36 o                         
  -4  -5   8         67.04         65.23         2.23 o                         
  -3  -5   8        135.56        139.32         6.50 o                         
  -2  -5   8          6.15          6.19         0.93 o                         
  -1  -5   8         86.23         83.09         2.40 o                         
   0  -5   8          0.99          0.25         1.01 o                         
   1  -5   8          6.94          5.23         1.13 o                         
   2  -5   8         42.60         32.68         1.69 o                         
   3  -5   8         16.21         15.37         1.67 o                         
   4  -5   8          0.54          1.05         1.26 o                         
   5  -5   8          2.77          2.33         1.29 o                         
   6  -5   8         71.10         68.27         3.91 o                         
   7  -5   8         34.16         42.74         2.29 o                         
   8  -5   8          0.60         -1.41         3.23 o                         
 -10  -4   8          7.93         13.94         2.29 o                         
  -9  -4   8          5.58          5.15         1.81 o                         
  -8  -4   8          0.08         -0.19         1.27 o                         
  -7  -4   8          0.21          0.92         1.10 o                         
  -6  -4   8          2.91          4.29         0.89 o                         
  -5  -4   8        128.91        116.82         3.41 o                         
  -4  -4   8          0.53         -0.48         0.75 o                         
  -3  -4   8        143.11        139.22         3.91 o                         
  -2  -4   8        109.62        111.28         3.20 o                         
  -1  -4   8         94.25         93.46         2.49 o                         
   0  -4   8         16.09         15.96         0.96 o                         
   1  -4   8        278.06        277.54         6.52 o                         
   2  -4   8          1.07          0.25         0.81 o                         
   3  -4   8         36.19         28.31         1.54 o                         
   4  -4   8         76.82         76.97         2.56 o                         
   5  -4   8         42.59         41.06         2.08 o                         
   6  -4   8          6.62          9.76         2.08 o                         
   7  -4   8          0.72          0.34         1.92 o                         
   8  -4   8         12.60         19.03         2.72 o                         
 -10  -3   8          0.44          0.29         1.85 o                         
  -9  -3   8         10.28          9.20         1.83 o                         
  -8  -3   8         44.80         41.48         3.31 o                         
  -7  -3   8          0.09         -0.31         1.10 o                         
  -6  -3   8         91.99        104.71         2.82 o                         
  -5  -3   8         14.80         11.37         0.87 o                         
  -4  -3   8         93.48         96.74         2.85 o                         
  -3  -3   8         73.69         60.81         2.01 o                         
  -2  -3   8         25.78         27.13         1.18 o                         
  -1  -3   8          9.89         10.65         0.66 o                         
   0  -3   8        233.18        243.18         4.81 o                         
   1  -3   8        159.29        174.33         4.22 o                         
   2  -3   8         20.61         14.82         0.99 o                         
   3  -3   8          3.15          2.03         0.80 o                         
   4  -3   8         38.19         34.04         1.57 o                         
   5  -3   8          3.72          3.08         0.90 o                         
   6  -3   8         14.53         12.19         1.46 o                         
   7  -3   8          2.14          2.87         1.68 o                         
   8  -3   8          9.33          9.50         2.23 o                         
   9  -3   8          9.97         11.76         2.60 o                         
 -10  -2   8          2.51          1.90         2.05 o                         
  -9  -2   8          1.60         -0.02         1.71 o                         
  -8  -2   8          1.36          2.64         1.57 o                         
  -7  -2   8         22.67         23.89         1.55 o                         
  -6  -2   8          0.60          0.12         0.59 o                         
  -5  -2   8         37.08         40.68         1.47 o                         
  -4  -2   8        156.61        140.01         3.46 o                         
  -3  -2   8        281.13        269.57         6.26 o                         
  -2  -2   8        197.80        207.39         4.46 o                         
  -1  -2   8        880.47        917.41        17.38 o                         
   0  -2   8        395.06        446.48         8.55 o                         
   1  -2   8          0.47          0.47         0.46 o                         
   2  -2   8          2.77          3.11         0.69 o                         
   3  -2   8        116.54        115.17         3.27 o                         
   4  -2   8        387.83        379.55         9.79 o                         
   5  -2   8          0.04          0.26         0.71 o                         
   6  -2   8          6.16          4.31         0.67 o                         
   7  -2   8          3.14          1.19         1.40 o                         
   8  -2   8          0.52          1.41         1.74 o                         
   9  -2   8          2.46          3.11         2.15 o                         
 -10  -1   8          3.28          3.25         2.23 o                         
  -9  -1   8         25.59         26.49         3.23 o                         
  -8  -1   8         10.03          8.75         1.64 o                         
  -7  -1   8          0.02         -0.33         1.38 o                         
  -6  -1   8         29.14         27.51         1.21 o                         
  -5  -1   8         84.29         85.31         2.51 o                         
  -4  -1   8        100.01        102.54         2.65 o                         
  -3  -1   8          6.55          4.94         0.62 o                         
  -2  -1   8          4.53          5.06         0.46 o                         
  -1  -1   8         60.46         66.99         1.41 o                         
   0  -1   8       1326.01       1504.22        26.54 o                         
   1  -1   8         53.39         62.37         1.42 o                         
   2  -1   8         36.71         32.45         1.54 o                         
   3  -1   8         39.27         33.88         1.35 o                         
   4  -1   8        120.46        123.83         3.52 o                         
   5  -1   8        938.87        933.12        23.44 o                         
   6  -1   8         17.47         20.48         1.46 o                         
   7  -1   8         19.29         15.85         1.45 o                         
   8  -1   8         38.86         41.64         2.76 o                         
   9  -1   8         46.78         41.76         3.23 o                         
  10  -1   8          0.33         -0.87         2.13 o                         
 -10   0   8          3.96          1.06         2.23 o                         
  -9   0   8         37.58         47.95         4.84 o                         
  -8   0   8         10.33         12.38         1.83 o                         
  -7   0   8          0.09          0.26         1.38 o                         
  -6   0   8         66.01         59.60         2.25 o                         
  -5   0   8          3.27          3.46         0.70 o                         
  -4   0   8        322.24        331.95         8.53 o                         
  -3   0   8        160.86        173.65         4.10 o                         
  -2   0   8         88.16         93.55         2.63 o                         
  -1   0   8          5.75         10.00         0.62 o                         
   0   0   8        174.06        173.83         3.44 o                         
   1   0   8          4.79          4.62         0.53 o                         
   2   0   8         26.68         21.39         0.84 o                         
   3   0   8         19.68         17.03         1.40 o                         
   4   0   8          0.32          0.11         0.46 o                         
   5   0   8          2.74          2.73         0.42 o                         
   6   0   8        173.02        159.72         5.16 o                         
   7   0   8        104.14        102.16         3.65 o                         
   8   0   8         14.63         12.31         1.56 o                         
   9   0   8          3.30          4.49         2.12 o                         
  10   0   8          4.86          2.88         1.79 o                         
 -10   1   8          5.75          4.11         2.57 o                         
  -9   1   8          1.53          0.29         2.05 o                         
  -8   1   8         18.11         13.40         4.04 o                         
  -7   1   8         16.56         19.34         2.52 o                         
  -6   1   8          6.67          4.96         0.83 o                         
  -5   1   8       1262.88       1295.61        37.45 o                         
  -4   1   8          6.03          6.05         0.67 o                         
  -3   1   8        228.51        263.07         6.07 o                         
  -2   1   8        761.68        745.19        14.15 o                         
  -1   1   8         40.30         52.54         1.24 o                         
   0   1   8         63.31         83.62         2.73 o                         
   1   1   8         25.89         39.93         1.01 o                         
   2   1   8         54.57         62.15         1.78 o                         
   3   1   8        561.81        534.24        11.04 o                         
   4   1   8         20.09         22.30         1.02 o                         
   5   1   8         72.82         63.45         2.34 o                         
   6   1   8          0.09          1.22         0.84 o                         
   7   1   8          0.03         -0.37         0.85 o                         
   8   1   8         81.55         86.89         3.38 o                         
   9   1   8         69.80         65.87         3.51 o                         
  10   1   8          7.52          7.12         1.92 o                         
  11   1   8         16.69         20.16         2.38 o                         
 -10   2   8          0.69         -0.81         5.85 o                         
  -9   2   8          3.89          2.06         2.35 o                         
  -8   2   8          0.04          2.14         1.86 o                         
  -7   2   8          0.02          0.29         1.55 o                         
  -6   2   8         74.05         81.67         3.48 o                         
  -5   2   8         67.91         74.70         2.51 o                         
  -4   2   8          5.45          4.39         0.75 o                         
  -3   2   8         14.35         14.15         0.82 o                         
  -2   2   8        442.09        466.52         8.95 o                         
  -1   2   8         34.39         33.01         0.93 o                         
   0   2   8         79.50         93.40         1.98 o                         
   1   2   8        106.93        106.02         2.19 o                         
   2   2   8        401.18        414.93         9.39 o                         
   3   2   8          5.29          7.87         0.48 o                         
   4   2   8          0.05         -0.09         0.38 o                         
   5   2   8         39.05         30.50         1.39 o                         
   6   2   8         39.78         37.76         1.60 o                         
   7   2   8          0.79          0.71         0.87 o                         
   8   2   8         11.00         11.00         1.09 o                         
   9   2   8          0.42          0.76         1.12 o                         
  10   2   8          0.05         -1.38         1.38 o                         
  11   2   8          4.49          5.65         1.74 o                         
  -9   3   8          1.47          0.97         2.35 o                         
  -8   3   8          0.61         -1.92         1.92 o                         
  -7   3   8         12.87         12.43         1.36 o                         
  -6   3   8         62.14         57.93         2.31 o                         
  -5   3   8          9.72          9.14         1.19 o                         
  -4   3   8         30.59         26.80         1.84 o                         
  -3   3   8         37.10         36.75         1.50 o                         
  -2   3   8         46.73         40.04         1.28 o                         
  -1   3   8         26.34         30.44         1.09 o                         
   0   3   8        125.14        138.42         2.83 o                         
   1   3   8        126.01        140.25         2.84 o                         
   2   3   8        123.21        118.46         2.72 o                         
   3   3   8         58.90         64.23         1.55 o                         
   4   3   8         34.64         36.39         1.02 o                         
   5   3   8        203.26        198.41         5.37 o                         
   6   3   8          2.36          2.11         0.75 o                         
   7   3   8         39.66         39.41         2.31 o                         
   8   3   8          8.50          7.37         1.04 o                         
   9   3   8          7.38          6.33         1.13 o                         
  10   3   8          1.12          0.54         1.17 o                         
  11   3   8          5.80          5.06         3.21 o                         
  -9   4   8         10.81          8.75         2.84 o                         
  -8   4   8         26.80         24.84         2.76 o                         
  -7   4   8          9.16          7.34         1.16 o                         
  -6   4   8          1.14          0.41         1.00 o                         
  -5   4   8         69.47         74.64         2.83 o                         
  -4   4   8         77.33         74.92         2.53 o                         
  -3   4   8        110.66        110.00         3.27 o                         
  -2   4   8        116.34        117.35         2.80 o                         
  -1   4   8        451.41        532.06        10.22 o                         
   0   4   8         53.69         56.94         1.49 o                         
   1   4   8         15.74         17.71         0.95 o                         
   2   4   8          3.91          3.28         0.49 o                         
   3   4   8         11.91         13.05         1.50 o                         
   4   4   8        158.74        159.79         3.48 o                         
   5   4   8          1.34         -0.06         0.68 o                         
   6   4   8          0.94         -0.19         0.79 o                         
   7   4   8         38.98         38.66         1.74 o                         
   8   4   8         80.39         63.30         2.34 o                         
   9   4   8         14.08          9.91         1.11 o                         
  10   4   8          8.08          6.53         1.20 o                         
  11   4   8          0.64          0.03         1.41 o                         
  -8   5   8          2.87          4.83         2.87 o                         
  -7   5   8          1.38          0.31         1.12 o                         
  -6   5   8         78.41         83.18         2.97 o                         
  -5   5   8         32.10         29.82         1.78 o                         
  -4   5   8          1.62          2.28         1.00 o                         
  -3   5   8          4.74          3.73         0.91 o                         
  -2   5   8         65.97         67.77         2.31 o                         
  -1   5   8          0.04          0.07         0.63 o                         
   0   5   8         26.49         21.73         0.90 o                         
   1   5   8        217.92        225.01         4.83 o                         
   2   5   8         13.17         11.79         1.14 o                         
   3   5   8         90.03         81.63         2.63 o                         
   4   5   8          2.27          2.94         0.55 o                         
   5   5   8         49.30         44.79         1.20 o                         
   6   5   8          5.50          6.03         0.88 o                         
   7   5   8         36.68         27.78         1.69 o                         
   8   5   8         25.78         25.30         1.72 o                         
   9   5   8         14.72         12.34         1.36 o                         
  10   5   8          0.90          1.41         1.22 o                         
  11   5   8          8.84         12.56         1.59 o                         
  -8   6   8          3.63          0.37         3.40 o                         
  -7   6   8          4.43          4.94         1.75 o                         
  -6   6   8          1.38          0.12         1.29 o                         
  -5   6   8          3.33          2.03         1.22 o                         
  -4   6   8          2.45          2.21         1.10 o                         
  -3   6   8         25.25         24.50         1.89 o                         
  -2   6   8        154.57        157.09         5.24 o                         
  -1   6   8        638.86        680.23        15.47 o                         
   0   6   8         29.51         28.77         1.73 o                         
   1   6   8        117.29        114.53         4.37 o                         
   2   6   8        165.44        156.32         3.84 o                         
   3   6   8         19.39         17.46         1.04 o                         
   4   6   8        764.78        749.48        16.93 o                         
   5   6   8        236.92        231.96         5.50 o                         
   6   6   8        196.68        185.25         5.17 o                         
   7   6   8         95.56         77.52         2.65 o                         
   8   6   8          1.95          1.03         1.02 o                         
   9   6   8          6.75          8.50         1.31 o                         
  10   6   8         11.30         17.99         1.81 o                         
  11   6   8          2.31          3.94         2.12 o                         
  -7   7   8          1.07          1.22         1.64 o                         
  -6   7   8          1.23          1.03         1.55 o                         
  -5   7   8          5.87          6.90         1.47 o                         
  -4   7   8          0.85          1.40         1.23 o                         
  -3   7   8          3.10          3.72         1.47 o                         
  -2   7   8          0.30          1.44         1.32 o                         
  -1   7   8         43.36         45.76         2.77 o                         
   0   7   8        196.30        202.70         5.57 o                         
   1   7   8         84.60         87.21         2.54 o                         
   2   7   8        192.65        192.38         4.69 o                         
   3   7   8          5.64          4.14         0.92 o                         
   4   7   8         68.28         64.28         1.96 o                         
   5   7   8        410.07        424.03         9.76 o                         
   6   7   8          0.29          0.47         0.97 o                         
   7   7   8         27.34         24.60         1.51 o                         
   8   7   8          4.15          4.92         2.49 o                         
   9   7   8         42.68         50.48         2.81 o                         
  10   7   8          4.10          4.84         1.52 o                         
  11   7   8          4.77          4.16         1.61 o                         
  -6   8   8          0.33          1.21         2.09 o                         
  -5   8   8         16.05         16.52         2.16 o                         
  -4   8   8          0.00         -0.08         1.61 o                         
  -3   8   8          1.62          1.75         1.49 o                         
  -2   8   8          6.14         10.49         2.52 o                         
  -1   8   8          5.66          4.18         1.48 o                         
   0   8   8         44.13         47.37         2.54 o                         
   1   8   8         62.99         60.41         2.98 o                         
   2   8   8         38.39         39.50         1.76 o                         
   3   8   8          0.23          0.00         0.82 o                         
   4   8   8         39.63         38.88         1.61 o                         
   5   8   8         79.75         76.52         2.33 o                         
   6   8   8         92.70         84.55         2.93 o                         
   7   8   8         21.60         18.41         2.29 o                         
   8   8   8          0.25          0.38         1.17 o                         
   9   8   8          1.28          0.85         1.35 o                         
  10   8   8         18.55         26.81         2.08 o                         
  11   8   8          4.62          4.42         1.74 o                         
  -5   9   8          1.03          0.84         2.27 o                         
  -4   9   8         12.76          9.19         2.15 o                         
  -3   9   8         87.61        102.75         4.39 o                         
  -2   9   8        151.68        165.38         5.96 o                         
  -1   9   8          0.54          1.56         1.62 o                         
   0   9   8         13.61         12.18         1.75 o                         
   1   9   8         29.78         32.53         4.19 o                         
   2   9   8          0.53          0.97         0.91 o                         
   3   9   8         32.99         30.43         2.56 o                         
   4   9   8          0.11          0.46         0.84 o                         
   5   9   8         89.62         84.34         2.57 o                         
   6   9   8          3.74          4.40         0.79 o                         
   7   9   8          1.33          1.55         1.12 o                         
   8   9   8         20.11         23.90         1.66 o                         
   9   9   8          3.22          1.89         1.52 o                         
  10   9   8         16.07         16.65         1.92 o                         
  -4  10   8          3.24          4.44         4.24 o                         
  -3  10   8          0.00          0.99         2.22 o                         
  -2  10   8         14.82         12.22         2.37 o                         
  -1  10   8          6.73          6.44         2.78 o                         
   0  10   8         13.11         12.55         2.01 o                         
   1  10   8         13.14         10.11         2.10 o                         
   2  10   8        100.21        101.88         4.17 o                         
   3  10   8          0.69          0.20         1.06 o                         
   4  10   8          1.23          2.23         1.01 o                         
   5  10   8          9.51          7.29         1.03 o                         
   6  10   8         12.49         13.94         1.31 o                         
   7  10   8          0.52          0.18         1.22 o                         
   8  10   8          9.81         16.70         1.67 o                         
   9  10   8          5.29          5.04         1.70 o                         
  -2  11   8         12.34         15.87         2.79 o                         
  -1  11   8          0.19         -0.50         3.00 o                         
   0  11   8          0.09          2.71         2.90 o                         
   1  11   8          0.35          0.40         1.99 o                         
   2  11   8          0.00          0.14         1.95 o                         
   3  11   8          1.72         -0.56         1.75 o                         
   4  11   8          2.11          1.50         1.15 o                         
   5  11   8         35.34         37.20         1.82 o                         
   6  11   8         17.79         19.32         1.55 o                         
   7  11   8          1.11          2.28         1.67 o                         
   8  11   8         36.18         51.16         2.77 o                         
   1  12   8         16.95         17.74         2.75 o                         
   2  12   8          0.80          1.28         2.34 o                         
   3  12   8          0.15         -1.08         2.18 o                         
   4  12   8          7.34          7.43         2.24 o                         
   5  12   8          0.02         -0.53         1.40 o                         
   6  12   8          2.18          2.88         1.44 o                         
   7  12   8          9.26         14.51         2.11 o                         
  -3 -10   9          6.08          7.55         2.95 o                         
  -2 -10   9         29.33         34.23         3.88 o                         
  -6  -9   9          9.73         11.42         1.85 o                         
  -5  -9   9          3.11          3.59         2.10 o                         
  -4  -9   9          0.66          2.08         2.17 o                         
  -3  -9   9          9.82          6.44         2.46 o                         
  -2  -9   9         56.07         67.21         4.49 o                         
  -1  -9   9        240.82        287.56        11.49 o                         
   0  -9   9         25.74         25.64         5.05 o                         
   1  -9   9          1.05          5.65         4.04 o                         
   2  -9   9         21.66         32.30         4.44 o                         
  -8  -8   9          3.55          4.10         2.74 o                         
  -7  -8   9          2.15          2.21         1.35 o                         
  -6  -8   9          5.06          3.42         1.48 o                         
  -5  -8   9          0.22          0.34         1.39 o                         
  -4  -8   9         26.59         27.99         3.16 o                         
  -3  -8   9          0.03          0.18         1.89 o                         
  -2  -8   9         22.25         18.27         3.13 o                         
  -1  -8   9         40.24         48.14         3.48 o                         
   0  -8   9          0.44          3.43         3.43 o                         
   1  -8   9          8.70          4.99         2.35 o                         
   2  -8   9          7.56          5.65         3.03 o                         
   3  -8   9          0.32          2.02         3.23 o                         
   4  -8   9          4.13          4.64         5.25 o                         
  -9  -7   9          0.96         -2.62         4.64 o                         
  -8  -7   9          1.53         -0.25         2.08 o                         
  -7  -7   9         12.18         13.03         1.39 o                         
  -6  -7   9          7.51          6.87         1.30 o                         
  -5  -7   9         82.56         90.76         3.15 o                         
  -4  -7   9          2.51          1.58         1.24 o                         
  -3  -7   9         31.63         28.70         3.80 o                         
  -2  -7   9         95.82         92.81         4.56 o                         
  -1  -7   9        114.05        113.84         5.35 o                         
   0  -7   9         14.79         17.36         3.23 o                         
   1  -7   9          4.43          4.33         2.13 o                         
   2  -7   9          8.12          9.57         2.13 o                         
   3  -7   9         11.75         12.36         2.42 o                         
   4  -7   9          4.28          7.66         2.38 o                         
   5  -7   9          6.89          9.21         2.47 o                         
  -9  -6   9         12.09         16.04         2.13 o                         
  -8  -6   9         10.65         13.62         1.88 o                         
  -7  -6   9          8.34          9.59         1.84 o                         
  -6  -6   9          5.28          4.25         1.05 o                         
  -5  -6   9        152.95        161.30         4.65 o                         
  -4  -6   9        277.22        294.28         7.87 o                         
  -3  -6   9        324.10        341.41         8.98 o                         
  -2  -6   9          7.57          5.91         1.39 o                         
  -1  -6   9          2.88          3.31         1.64 o                         
   0  -6   9         20.33         19.27         1.82 o                         
   1  -6   9         38.83         30.06         5.45 o                         
   2  -6   9         43.42         44.40         2.50 o                         
   3  -6   9          2.50          2.43         1.83 o                         
   4  -6   9          3.49          4.70         1.68 o                         
   5  -6   9          0.47         -0.74         1.64 o                         
   6  -6   9          7.79          7.28         1.87 o                         
  -9  -5   9          1.10          4.73         1.90 o                         
  -8  -5   9          1.52          1.55         1.52 o                         
  -7  -5   9         14.69         13.01         1.03 o                         
  -6  -5   9         15.07         14.87         1.21 o                         
  -5  -5   9         23.57         24.99         1.45 o                         
  -4  -5   9         28.02         23.48         1.40 o                         
  -3  -5   9          0.08         -0.20         0.97 o                         
  -2  -5   9        210.07        203.37         5.57 o                         
  -1  -5   9          5.79          3.13         1.43 o                         
   0  -5   9          0.02          0.01         1.19 o                         
   1  -5   9          4.17          3.31         1.22 o                         
   2  -5   9        178.95        153.61         4.46 o                         
   3  -5   9          2.16          0.98         1.18 o                         
   4  -5   9         24.27         27.40         1.88 o                         
   5  -5   9          3.24          6.30         1.82 o                         
   6  -5   9         35.57         41.69         3.40 o                         
   7  -5   9         15.04         10.32         1.56 o                         
 -10  -4   9          1.18          0.96         2.25 o                         
  -9  -4   9          8.32          4.87         1.96 o                         
  -8  -4   9          7.11          5.34         1.52 o                         
  -7  -4   9          1.01          0.30         0.84 o                         
  -6  -4   9         50.49         49.75         1.91 o                         
  -5  -4   9          8.38         10.48         1.54 o                         
  -4  -4   9        274.89        280.31         7.42 o                         
  -3  -4   9        466.48        459.69        11.78 o                         
  -2  -4   9        577.90        615.07        15.62 o                         
  -1  -4   9          1.29          0.31         0.77 o                         
   0  -4   9         41.96         38.62         4.20 o                         
   1  -4   9         10.61          9.22         1.07 o                         
   2  -4   9         15.68         19.25         1.32 o                         
   3  -4   9         60.56         47.16         2.07 o                         
   4  -4   9          4.74          6.21         1.12 o                         
   5  -4   9         55.86         52.90         2.48 o                         
   6  -4   9         72.70         64.55         2.82 o                         
   7  -4   9         10.99         13.18         2.50 o                         
   8  -4   9         19.56         20.00         3.23 o                         
 -10  -3   9          4.22          6.43         2.44 o                         
  -9  -3   9          3.98          4.22         1.85 o                         
  -8  -3   9         19.54         14.85         1.78 o                         
  -7  -3   9         12.69         12.68         1.43 o                         
  -6  -3   9         12.63         12.48         0.97 o                         
  -5  -3   9          3.09          2.74         0.75 o                         
  -4  -3   9          0.81          1.51         0.76 o                         
  -3  -3   9          0.19          1.46         0.79 o                         
  -2  -3   9         30.90         32.32         1.46 o                         
  -1  -3   9         25.60         26.21         1.36 o                         
   0  -3   9         10.00         10.07         0.86 o                         
   1  -3   9         53.78         50.36         1.64 o                         
   2  -3   9         20.85         17.38         1.13 o                         
   3  -3   9         13.97         10.66         1.01 o                         
   4  -3   9          4.63          4.83         0.93 o                         
   5  -3   9         16.46         14.58         1.16 o                         
   6  -3   9         73.95         74.92         2.88 o                         
   7  -3   9          1.58          0.59         1.79 o                         
   8  -3   9          6.96         11.17         2.38 o                         
   9  -3   9          0.42          0.38         2.47 o                         
 -10  -2   9          0.49          2.16         2.31 o                         
  -9  -2   9          3.19          2.60         1.98 o                         
  -8  -2   9          4.18          4.16         1.59 o                         
  -7  -2   9         12.60          8.84         1.35 o                         
  -6  -2   9         16.47         13.40         0.94 o                         
  -5  -2   9         18.30         17.54         1.04 o                         
  -4  -2   9        623.53        646.98        14.66 o                         
  -3  -2   9       1042.25       1048.36        23.54 o                         
  -2  -2   9        646.79        693.55        14.27 o                         
  -1  -2   9        469.39        509.95         8.61 o                         
   0  -2   9        218.77        231.45         4.34 o                         
   1  -2   9         28.49         27.07         1.33 o                         
   2  -2   9          2.45          1.99         0.79 o                         
   3  -2   9          1.93          1.04         0.76 o                         
   4  -2   9        296.91        281.35         7.39 o                         
   5  -2   9        897.22        922.21        23.26 o                         
   6  -2   9        110.69        103.60         3.46 o                         
   7  -2   9          1.46          0.43         1.92 o                         
   8  -2   9          0.16          0.14         1.79 o                         
   9  -2   9         27.13         28.55         4.64 o                         
 -10  -1   9         11.60         18.21         2.69 o                         
  -9  -1   9          2.98          2.81         2.05 o                         
  -8  -1   9          3.05          2.83         1.68 o                         
  -7  -1   9          3.79          3.07         1.49 o                         
  -6  -1   9          6.34          4.80         0.78 o                         
  -5  -1   9         96.09        102.66         2.75 o                         
  -4  -1   9        162.51        173.15         4.19 o                         
  -3  -1   9         75.69         72.81         2.72 o                         
  -2  -1   9         22.44         19.46         1.44 o                         
  -1  -1   9         86.53         81.58         1.94 o                         
   0  -1   9          0.32         -0.16         0.39 o                         
   1  -1   9         26.71         34.15         1.14 o                         
   2  -1   9         28.61         26.69         1.23 o                         
   3  -1   9        363.51        364.64         9.39 o                         
   4  -1   9        289.25        283.13         7.37 o                         
   5  -1   9        352.08        327.47         8.50 o                         
   6  -1   9         50.23         48.07         2.75 o                         
   7  -1   9         44.12         45.95         2.41 o                         
   8  -1   9          0.02         -0.23         1.58 o                         
   9  -1   9          0.97          0.92         1.76 o                         
  10  -1   9          7.98          5.21         2.33 o                         
 -10   0   9          1.10          1.65         2.47 o                         
  -9   0   9          0.13         -0.61         2.02 o                         
  -8   0   9          2.83          2.85         1.74 o                         
  -7   0   9          7.97          6.34         1.60 o                         
  -6   0   9          2.71          1.85         0.81 o                         
  -5   0   9          1.33          2.06         0.72 o                         
  -4   0   9       1023.04       1059.34        26.60 o                         
  -3   0   9         11.08         10.35         1.05 o                         
  -2   0   9          1.08          1.53         0.48 o                         
  -1   0   9         79.03         92.97         2.23 o                         
   0   0   9        472.11        523.11         9.99 o                         
   1   0   9         13.30         12.33         0.66 o                         
   2   0   9        622.76        652.57        13.46 o                         
   3   0   9         42.16         30.84         1.28 o                         
   4   0   9        272.11        248.49         6.53 o                         
   5   0   9        214.26        215.31         5.72 o                         
   6   0   9          3.80          3.87         1.32 o                         
   7   0   9          1.62          0.46         1.11 o                         
   8   0   9         15.85         13.08         1.53 o                         
   9   0   9         13.38         11.65         1.76 o                         
  10   0   9          0.19         -1.51         1.84 o                         
  -9   1   9          5.81          5.82         4.44 o                         
  -8   1   9          0.09         -0.08         1.68 o                         
  -7   1   9         35.47         34.63         1.58 o                         
  -6   1   9         50.74         50.61         2.24 o                         
  -5   1   9         16.07         12.93         1.12 o                         
  -4   1   9         29.86         30.61         1.43 o                         
  -3   1   9          1.95          1.29         0.62 o                         
  -2   1   9          0.54          1.41         0.51 o                         
  -1   1   9         30.47         35.96         1.59 o                         
   0   1   9         12.76         17.79         1.26 o                         
   1   1   9         77.27         80.37         2.00 o                         
   2   1   9         29.53         30.99         1.35 o                         
   3   1   9         31.43         28.38         1.57 o                         
   4   1   9         75.76         75.27         2.07 o                         
   5   1   9         36.91         35.62         1.08 o                         
   6   1   9        206.16        204.29         6.44 o                         
   7   1   9         60.41         56.28         3.10 o                         
   8   1   9          9.87          9.58         1.29 o                         
   9   1   9          7.52          4.62         1.58 o                         
  10   1   9          2.37          2.00         1.79 o                         
  11   1   9          0.80          2.79         2.24 o                         
  -9   2   9          2.88         -1.09         2.38 o                         
  -8   2   9          7.20          4.89         2.02 o                         
  -7   2   9          3.19          2.83         0.87 o                         
  -6   2   9         16.88         12.22         1.19 o                         
  -5   2   9        118.32        125.30         6.99 o                         
  -4   2   9        350.69        332.48         8.60 o                         
  -3   2   9          5.24          3.50         0.67 o                         
  -2   2   9          4.50          2.92         0.58 o                         
  -1   2   9        131.82        117.39         2.94 o                         
   0   2   9        537.94        611.61        11.67 o                         
   1   2   9       1016.50       1153.89        21.84 o                         
   2   2   9        345.55        377.00         7.84 o                         
   3   2   9        123.05        139.23         3.10 o                         
   4   2   9          0.17          0.04         0.51 o                         
   5   2   9         11.09         10.75         0.57 o                         
   6   2   9         31.54         31.89         1.57 o                         
   7   2   9          4.82          2.48         0.93 o                         
   8   2   9         19.10         17.34         1.36 o                         
   9   2   9          0.22          0.86         1.14 o                         
  10   2   9          2.16          2.78         1.55 o                         
  11   2   9          4.47          4.43         1.87 o                         
  -9   3   9          0.15         -0.49         2.50 o                         
  -8   3   9          0.07          0.09         2.20 o                         
  -7   3   9          0.91          0.25         1.00 o                         
  -6   3   9         66.12         66.00         2.66 o                         
  -5   3   9        320.87        334.75         8.78 o                         
  -4   3   9          4.80          8.56         1.00 o                         
  -3   3   9         44.70         37.63         1.57 o                         
  -2   3   9         64.70         63.49         2.30 o                         
  -1   3   9         90.92         86.37         2.82 o                         
   0   3   9         22.35         23.68         0.88 o                         
   1   3   9          3.63          2.82         0.49 o                         
   2   3   9        162.80        196.95         4.24 o                         
   3   3   9         54.04         55.82         1.87 o                         
   4   3   9        122.23        124.87         3.44 o                         
   5   3   9          2.72          3.36         0.64 o                         
   6   3   9         18.73         12.51         1.06 o                         
   7   3   9        148.54        124.93         4.40 o                         
   8   3   9        150.81        136.73         5.01 o                         
   9   3   9         41.49         34.33         2.64 o                         
  10   3   9          0.42          1.06         2.13 o                         
  11   3   9          1.00          2.01         3.27 o                         
  -8   4   9         15.28         17.78         3.23 o                         
  -7   4   9          0.01         -0.26         1.16 o                         
  -6   4   9          7.85          5.13         1.36 o                         
  -5   4   9         18.77         18.58         1.78 o                         
  -4   4   9         22.92         22.92         1.84 o                         
  -3   4   9          0.26         -0.13         0.88 o                         
  -2   4   9          3.16          4.34         0.84 o                         
  -1   4   9        215.44        221.39         4.82 o                         
   0   4   9         14.64         16.35         0.77 o                         
   1   4   9         72.59         76.01         1.89 o                         
   2   4   9         18.41         19.10         1.02 o                         
   3   4   9        213.51        198.57         4.69 o                         
   4   4   9         13.08         10.61         0.76 o                         
   5   4   9          2.21          2.36         0.39 o                         
   6   4   9         13.16         12.55         1.24 o                         
   7   4   9        246.53        210.84         5.84 o                         
   8   4   9          2.96          2.22         0.94 o                         
   9   4   9          6.89          6.13         1.14 o                         
  10   4   9          2.27          3.11         1.24 o                         
  11   4   9          0.02          0.32         1.53 o                         
  -8   5   9          0.47         -0.34         2.61 o                         
  -7   5   9         19.36         15.00         1.73 o                         
  -6   5   9         10.03          9.69         2.13 o                         
  -5   5   9         40.69         45.37         2.12 o                         
  -4   5   9          6.72          6.31         1.14 o                         
  -3   5   9         28.18         23.84         1.69 o                         
  -2   5   9        290.62        303.11         8.00 o                         
  -1   5   9        273.25        288.16         6.19 o                         
   0   5   9         47.12         49.28         2.02 o                         
   1   5   9         35.29         28.16         1.34 o                         
   2   5   9         72.11         61.61         1.83 o                         
   3   5   9          0.10          0.68         0.59 o                         
   4   5   9         88.63         81.98         2.24 o                         
   5   5   9          5.41          4.94         0.58 o                         
   6   5   9         11.99          8.92         1.09 o                         
   7   5   9         25.40         17.98         1.39 o                         
   8   5   9        145.50        122.82         4.30 o                         
   9   5   9          0.26          0.82         1.17 o                         
  10   5   9          0.74          1.54         1.40 o                         
  11   5   9          2.01          1.10         1.59 o                         
  -7   6   9          0.01         -0.43         1.61 o                         
  -6   6   9          1.38          2.65         1.35 o                         
  -5   6   9          0.03         -1.02         1.13 o                         
  -4   6   9          3.55          3.71         1.18 o                         
  -3   6   9          0.49          0.16         1.04 o                         
  -2   6   9          2.88          4.30         1.06 o                         
  -1   6   9        146.22        155.78         4.46 o                         
   0   6   9          1.99          2.10         0.73 o                         
   1   6   9         51.42         48.68         2.30 o                         
   2   6   9          5.94          5.57         0.79 o                         
   3   6   9         49.95         51.67         2.04 o                         
   4   6   9        326.75        331.32         7.73 o                         
   5   6   9        484.77        487.01        11.14 o                         
   6   6   9         36.42         35.97         1.72 o                         
   7   6   9         99.17         86.63         3.75 o                         
   8   6   9          0.02         -0.16         1.12 o                         
   9   6   9          2.36          1.32         1.30 o                         
  10   6   9          7.11         10.24         2.65 o                         
  11   6   9          0.31          1.17         1.69 o                         
  -7   7   9          4.46          6.98         3.24 o                         
  -6   7   9         11.09         10.26         1.75 o                         
  -5   7   9         13.44         15.04         1.70 o                         
  -4   7   9          9.37          9.29         1.68 o                         
  -3   7   9          1.45          0.57         1.42 o                         
  -2   7   9          0.08         -0.65         1.39 o                         
  -1   7   9          2.65          2.42         1.14 o                         
   0   7   9         67.72         65.26         2.71 o                         
   1   7   9          2.23          2.41         0.92 o                         
   2   7   9          1.45          1.68         0.81 o                         
   3   7   9          4.72          3.32         0.80 o                         
   4   7   9         67.73         67.22         2.08 o                         
   5   7   9        428.75        436.06        10.05 o                         
   6   7   9         17.86         19.40         2.21 o                         
   7   7   9         39.43         36.91         2.15 o                         
   8   7   9          4.58          5.36         1.40 o                         
   9   7   9         48.26         49.78         3.98 o                         
  10   7   9         11.46         10.19         1.78 o                         
  11   7   9         12.73         19.28         2.64 o                         
  -6   8   9          0.01         -3.03         5.05 o                         
  -5   8   9         10.13          8.36         2.04 o                         
  -4   8   9          1.33          2.13         1.68 o                         
  -3   8   9         10.76          8.74         1.78 o                         
  -2   8   9         27.92         30.14         3.58 o                         
  -1   8   9         38.48         33.35         3.58 o                         
   0   8   9         27.24         28.29         2.05 o                         
   1   8   9         13.79         13.23         1.64 o                         
   2   8   9          5.03          6.28         1.11 o                         
   3   8   9         50.82         49.35         2.02 o                         
   4   8   9          4.68          5.35         0.90 o                         
   5   8   9         83.60         83.49         2.79 o                         
   6   8   9        134.91        133.35         3.46 o                         
   7   8   9          6.33          4.23         1.26 o                         
   8   8   9         18.64         20.92         1.84 o                         
   9   8   9          0.16         -0.29         1.52 o                         
  10   8   9         13.33         14.87         1.99 o                         
  -5   9   9         43.61         35.93         6.46 o                         
  -4   9   9         46.23         52.59         5.02 o                         
  -3   9   9         12.91         12.87         2.10 o                         
  -2   9   9          0.19         -1.16         1.78 o                         
  -1   9   9          0.99          1.45         1.81 o                         
   0   9   9          8.55          6.14         1.66 o                         
   1   9   9          6.21          5.25         1.60 o                         
   2   9   9         88.29         86.64         3.64 o                         
   3   9   9          9.31         10.32         1.16 o                         
   4   9   9         15.27         13.23         1.18 o                         
   5   9   9          0.03          0.54         0.92 o                         
   6   9   9          9.29          7.37         0.91 o                         
   7   9   9          4.77          2.33         1.28 o                         
   8   9   9          1.90          2.38         1.52 o                         
   9   9   9          0.51          0.86         1.52 o                         
  10   9   9          0.37         -0.42         1.70 o                         
  -3  10   9         32.02         32.55         3.03 o                         
  -2  10   9          1.53         -0.14         2.01 o                         
  -1  10   9          6.51          7.38         2.92 o                         
   0  10   9         21.43         26.84         2.49 o                         
   1  10   9          3.82          4.23         1.81 o                         
   2  10   9         59.22         51.72         3.53 o                         
   3  10   9         24.11         20.59         1.94 o                         
   4  10   9         12.61         10.53         1.39 o                         
   5  10   9         35.14         34.58         1.62 o                         
   6  10   9         58.00         52.83         2.21 o                         
   7  10   9          5.85          7.80         1.46 o                         
   8  10   9          0.19          0.55         1.50 o                         
   9  10   9          8.03         10.04         1.83 o                         
  -2  11   9          0.20          0.40         4.04 o                         
  -1  11   9          0.73          0.40         3.43 o                         
   0  11   9          0.94          3.37         3.05 o                         
   1  11   9          0.16          0.29         2.02 o                         
   2  11   9          2.66          3.44         1.96 o                         
   3  11   9          0.02         -0.04         1.90 o                         
   4  11   9          3.00          2.20         1.33 o                         
   5  11   9          1.75          0.10         1.20 o                         
   6  11   9         18.35         25.20         1.53 o                         
   7  11   9          4.44          5.09         1.66 o                         
   8  11   9         10.07         11.42         1.90 o                         
   1  12   9          4.87          3.74         2.67 o                         
   2  12   9          2.03          0.79         2.51 o                         
   3  12   9          1.15          0.71         2.20 o                         
   4  12   9          0.36          0.82         2.09 o                         
   5  12   9         13.32         13.17         1.77 o                         
   6  12   9         17.10         19.16         1.68 o                         
  -5  -9  10          0.07          0.11         3.56 o                         
  -4  -9  10          0.12         -0.92         2.42 o                         
  -3  -9  10          4.31          6.66         2.76 o                         
  -2  -9  10         19.40         21.96         3.30 o                         
  -1  -9  10          2.46         -1.21         4.44 o                         
   0  -9  10         31.16         38.35         6.06 o                         
  -7  -8  10          0.03          0.04         1.59 o                         
  -6  -8  10          1.95          1.53         1.66 o                         
  -5  -8  10          5.18          6.72         2.01 o                         
  -4  -8  10         12.78         12.02         2.38 o                         
  -3  -8  10          0.97         -0.07         2.13 o                         
  -2  -8  10          0.68          0.52         2.23 o                         
  -1  -8  10          2.92          2.88         2.56 o                         
   0  -8  10          0.82         -3.63         3.84 o                         
   1  -8  10         21.23         27.15         4.14 o                         
   2  -8  10          0.04          2.62         3.63 o                         
   3  -8  10         16.63         18.98         4.04 o                         
  -8  -7  10         11.47         20.09         2.41 o                         
  -7  -7  10          8.36          6.11         1.37 o                         
  -6  -7  10          0.37          1.94         1.45 o                         
  -5  -7  10         48.16         52.92         2.86 o                         
  -4  -7  10         63.54         68.50         3.28 o                         
  -3  -7  10          0.05          0.10         1.75 o                         
  -2  -7  10        113.14        116.78         7.67 o                         
  -1  -7  10         21.99         22.03         2.49 o                         
   0  -7  10          0.28          0.61         3.03 o                         
   1  -7  10         15.77         15.08         2.38 o                         
   2  -7  10          3.06          3.73         2.23 o                         
   3  -7  10          7.68          3.03         2.83 o                         
   4  -7  10          1.34          1.99         2.54 o                         
   5  -7  10         11.38         15.54         5.65 o                         
  -9  -6  10          5.79          9.08         5.05 o                         
  -8  -6  10          0.96         -0.96         1.76 o                         
  -7  -6  10         12.86         16.11         1.32 o                         
  -6  -6  10          4.06          2.97         1.18 o                         
  -5  -6  10        286.84        312.32         8.34 o                         
  -4  -6  10        101.01        107.59         3.52 o                         
  -3  -6  10        108.18        116.11         4.30 o                         
  -2  -6  10        154.19        164.33         9.39 o                         
  -1  -6  10         36.60         36.70         4.44 o                         
   0  -6  10          0.16          0.25         1.78 o                         
   1  -6  10         42.63         39.50         4.14 o                         
   2  -6  10          5.61          7.97         1.98 o                         
   3  -6  10         54.15         51.69         2.94 o                         
   4  -6  10         18.45         23.45         2.93 o                         
   5  -6  10          0.59          1.95         1.93 o                         
   6  -6  10         12.88         13.16         2.89 o                         
  -9  -5  10          0.64          0.55         2.25 o                         
  -8  -5  10          0.00          0.15         1.64 o                         
  -7  -5  10         28.20         29.82         1.54 o                         
  -6  -5  10          6.81          9.96         1.64 o                         
  -5  -5  10         11.16         11.42         1.28 o                         
  -4  -5  10         18.38         16.56         1.36 o                         
  -3  -5  10        302.41        317.60         8.43 o                         
  -2  -5  10          6.29          4.06         1.55 o                         
  -1  -5  10         49.84         45.64         2.92 o                         
   0  -5  10         52.30         51.40         2.82 o                         
   1  -5  10         41.92         38.96         2.76 o                         
   2  -5  10          4.40          2.83         1.45 o                         
   3  -5  10          0.15         -0.08         1.20 o                         
   4  -5  10          0.14         -0.58         1.39 o                         
   5  -5  10          5.43          3.92         1.51 o                         
   6  -5  10         15.09         12.49         1.71 o                         
   7  -5  10         58.04         59.16         2.87 o                         
  -9  -4  10          3.05          3.22         2.20 o                         
  -8  -4  10          0.13         -0.41         1.55 o                         
  -7  -4  10          2.90          2.72         0.98 o                         
  -6  -4  10          6.27          4.01         0.96 o                         
  -5  -4  10         10.19          8.07         0.99 o                         
  -4  -4  10         82.95         84.19         2.79 o                         
  -3  -4  10        584.46        627.19        15.97 o                         
  -2  -4  10         26.61         25.17         1.41 o                         
  -1  -4  10          7.44          9.31         1.28 o                         
   0  -4  10          0.84          1.44         1.15 o                         
   1  -4  10         16.55         21.70         2.12 o                         
   2  -4  10         16.27         17.47         1.35 o                         
   3  -4  10          0.05         -0.38         1.08 o                         
   4  -4  10         24.58         24.69         1.59 o                         
   5  -4  10         33.68         40.22         2.26 o                         
   6  -4  10        281.67        321.19         9.85 o                         
   7  -4  10          4.10          4.71         2.16 o                         
   8  -4  10          0.19          0.20         3.03 o                         
  -9  -3  10          1.34         -1.43         1.97 o                         
  -8  -3  10         39.88         36.65         2.44 o                         
  -7  -3  10          0.29          0.90         0.69 o                         
  -6  -3  10         13.28         12.33         1.55 o                         
  -5  -3  10          0.13          0.20         0.87 o                         
  -4  -3  10         45.70         44.82         2.73 o                         
  -3  -3  10         66.91         61.52         2.09 o                         
  -2  -3  10        323.04        332.00         7.71 o                         
  -1  -3  10         59.22         63.69         1.95 o                         
   0  -3  10          0.56          0.14         1.04 o                         
   1  -3  10          0.27         -0.11         0.85 o                         
   2  -3  10          0.18          0.71         0.94 o                         
   3  -3  10         40.08         37.35         1.80 o                         
   4  -3  10          0.62          1.35         1.00 o                         
   5  -3  10         66.96         71.31         2.59 o                         
   6  -3  10         82.73         76.21         4.21 o                         
   7  -3  10         10.21         12.36         2.26 o                         
   8  -3  10          3.09          3.80         2.38 o                         
  -9  -2  10          1.76          4.52         2.42 o                         
  -8  -2  10          8.87         13.60         2.20 o                         
  -7  -2  10         10.51          9.90         2.33 o                         
  -6  -2  10          2.58          2.33         0.82 o                         
  -5  -2  10          7.58          6.68         0.90 o                         
  -4  -2  10        254.02        251.08         5.99 o                         
  -3  -2  10       1181.91       1213.37        27.25 o                         
  -2  -2  10        233.30        240.00         5.69 o                         
  -1  -2  10        127.37        123.19         2.85 o                         
   0  -2  10          0.97          1.85         0.68 o                         
   1  -2  10          0.36         -0.20         0.72 o                         
   2  -2  10        163.24        168.22         5.40 o                         
   3  -2  10          9.79          9.79         1.37 o                         
   4  -2  10         10.57         12.74         1.12 o                         
   5  -2  10         70.81         76.10         2.55 o                         
   6  -2  10         54.48         53.67         2.07 o                         
   7  -2  10          1.75          0.20         1.71 o                         
   8  -2  10          1.78          1.05         1.92 o                         
   9  -2  10          9.50          7.32         2.44 o                         
  -9  -1  10          0.02          0.20         2.13 o                         
  -8  -1  10          2.08          0.29         1.89 o                         
  -7  -1  10          2.45          2.83         0.85 o                         
  -6  -1  10         33.76         35.56         1.75 o                         
  -5  -1  10          5.51          6.69         0.92 o                         
  -4  -1  10        247.86        247.31         5.88 o                         
  -3  -1  10         43.63         40.26         1.51 o                         
  -2  -1  10        160.69        154.65         3.47 o                         
  -1  -1  10         38.87         36.31         1.18 o                         
   0  -1  10         56.40         48.78         1.21 o                         
   1  -1  10        184.87        178.90         3.95 o                         
   2  -1  10        115.28        115.98         3.33 o                         
   3  -1  10        420.36        430.77        11.05 o                         
   4  -1  10          5.12          4.65         0.86 o                         
   5  -1  10         15.55         16.00         1.11 o                         
   6  -1  10          0.78          0.23         0.67 o                         
   7  -1  10         27.38         25.89         2.20 o                         
   8  -1  10         29.47         30.93         2.62 o                         
   9  -1  10          0.00         -1.15         1.97 o                         
  -9   0  10          0.15         -0.74         2.17 o                         
  -8   0  10          1.46         -1.45         1.83 o                         
  -7   0  10          0.19         -0.24         0.84 o                         
  -6   0  10          6.28          5.96         1.06 o                         
  -5   0  10          0.82          0.36         0.81 o                         
  -4   0  10        903.12        937.80        23.59 o                         
  -3   0  10        101.04         96.16         2.85 o                         
  -2   0  10          8.65          9.44         1.09 o                         
  -1   0  10          1.40          0.29         0.52 o                         
   0   0  10         46.59         46.22         1.85 o                         
   1   0  10        237.09        256.13         5.45 o                         
   2   0  10          7.06          7.51         0.73 o                         
   3   0  10         61.80         63.25         1.96 o                         
   4   0  10          2.32          2.87         0.79 o                         
   5   0  10        533.84        560.69        14.28 o                         
   6   0  10         10.68         10.46         1.36 o                         
   7   0  10         92.75         93.44         3.55 o                         
   8   0  10          9.34         11.23         1.57 o                         
   9   0  10         59.17         66.13         3.77 o                         
  10   0  10          0.07         -0.39         2.13 o                         
  -9   1  10          0.87          0.64         2.28 o                         
  -8   1  10          3.40          2.72         2.05 o                         
  -7   1  10          8.29          5.38         0.89 o                         
  -6   1  10          8.86          7.93         1.11 o                         
  -5   1  10        917.68        936.35        33.33 o                         
  -4   1  10        979.84       1005.68        25.31 o                         
  -3   1  10         82.69         76.66         2.44 o                         
  -2   1  10         30.26         28.16         2.78 o                         
  -1   1  10         28.96         31.77         1.01 o                         
   0   1  10         61.61         56.92         1.66 o                         
   1   1  10        203.29        188.64         4.08 o                         
   2   1  10         66.78         66.50         2.45 o                         
   3   1  10        249.82        251.72         5.90 o                         
   4   1  10          0.15         -0.32         0.61 o                         
   5   1  10        174.17        177.56         4.34 o                         
   6   1  10         46.48         49.97         2.39 o                         
   7   1  10          0.21         -1.04         1.06 o                         
   8   1  10          4.28          2.85         1.14 o                         
   9   1  10          3.14          1.25         1.51 o                         
  10   1  10         17.61         26.15         2.29 o                         
  -9   2  10          2.73          4.79         2.80 o                         
  -8   2  10          5.82          5.08         2.20 o                         
  -7   2  10          0.03          0.39         0.87 o                         
  -6   2  10          2.71          4.33         1.40 o                         
  -5   2  10        249.87        256.79         9.56 o                         
  -4   2  10       1755.81       1725.76        49.88 o                         
  -3   2  10          0.78          0.97         0.73 o                         
  -2   2  10         36.09         33.44         1.22 o                         
  -1   2  10        388.03        420.08         8.12 o                         
   0   2  10        140.09        141.90         2.92 o                         
   1   2  10        150.43        164.19         3.76 o                         
   2   2  10        103.82        101.53         2.58 o                         
   3   2  10        541.76        551.67        14.03 o                         
   4   2  10       1122.57       1099.29        24.74 o                         
   5   2  10        217.30        215.25         5.17 o                         
   6   2  10         12.39         10.48         1.09 o                         
   7   2  10          3.77          4.63         1.07 o                         
   8   2  10         20.73         21.10         1.60 o                         
   9   2  10         20.37         23.35         1.76 o                         
  10   2  10          1.50          3.04         1.62 o                         
  11   2  10          0.14          1.12         2.07 o                         
  -9   3  10          0.48         -0.20         3.43 o                         
  -8   3  10          0.01         -0.20         2.35 o                         
  -7   3  10          4.96          4.74         1.97 o                         
  -6   3  10          7.91          6.33         1.23 o                         
  -5   3  10        173.69        184.12         5.93 o                         
  -4   3  10        152.08        143.34         5.13 o                         
  -3   3  10         67.19         66.65         2.28 o                         
  -2   3  10        102.47        105.59         3.43 o                         
  -1   3  10         59.70         59.99         1.66 o                         
   0   3  10         27.23         24.48         1.82 o                         
   1   3  10         19.84         21.45         1.46 o                         
   2   3  10        214.33        217.45         5.11 o                         
   3   3  10        407.15        408.21         9.35 o                         
   4   3  10        257.83        249.78         6.53 o                         
   5   3  10         23.97         20.09         1.52 o                         
   6   3  10         37.30         25.12         1.63 o                         
   7   3  10         47.68         40.56         2.51 o                         
   8   3  10         16.33         13.94         2.19 o                         
   9   3  10         10.56         10.09         1.35 o                         
  10   3  10          0.07          0.44         1.36 o                         
  11   3  10         10.21          9.24         1.96 o                         
  -8   4  10          0.07         -1.45         2.46 o                         
  -7   4  10          6.66          6.02         1.33 o                         
  -6   4  10         22.31         22.70         2.69 o                         
  -5   4  10         38.13         43.45         2.07 o                         
  -4   4  10         11.22         10.10         1.15 o                         
  -3   4  10         38.17         42.85         1.88 o                         
  -2   4  10          2.96          1.04         0.84 o                         
  -1   4  10         52.42         44.08         1.46 o                         
   0   4  10         27.85         22.76         1.12 o                         
   1   4  10         43.92         47.04         1.42 o                         
   2   4  10         36.86         33.96         1.30 o                         
   3   4  10        212.23        202.42         4.82 o                         
   4   4  10        299.27        290.82         7.59 o                         
   5   4  10         15.17         15.94         1.57 o                         
   6   4  10         22.26         20.58         1.51 o                         
   7   4  10        109.91         91.34         3.41 o                         
   8   4  10         17.70         16.94         1.80 o                         
   9   4  10          2.47          2.25         1.25 o                         
  10   4  10          4.98          4.52         1.39 o                         
  11   4  10          6.78          9.74         1.76 o                         
  -8   5  10         10.08         10.50         3.84 o                         
  -7   5  10          0.02          0.84         1.45 o                         
  -6   5  10         42.01         43.64         2.38 o                         
  -5   5  10         82.95         90.23         3.13 o                         
  -4   5  10          0.34          0.04         1.09 o                         
  -3   5  10          6.18          5.36         1.17 o                         
  -2   5  10          0.22         -0.15         0.92 o                         
  -1   5  10         61.16         54.92         1.86 o                         
   0   5  10         56.47         52.82         1.63 o                         
   1   5  10        168.73        172.72         3.87 o                         
   2   5  10         55.26         53.55         1.74 o                         
   3   5  10        181.91        181.80         4.42 o                         
   4   5  10          0.00         -0.44         0.61 o                         
   5   5  10          2.40          1.42         0.61 o                         
   6   5  10          0.02          0.22         1.07 o                         
   7   5  10        121.30        103.21         4.20 o                         
   8   5  10          2.70          2.20         1.14 o                         
   9   5  10          2.76          1.19         1.29 o                         
  10   5  10          0.00         -0.83         1.52 o                         
  11   5  10          0.09          2.16         1.73 o                         
  -7   6  10          0.06          1.03         1.68 o                         
  -6   6  10         14.54         13.50         1.64 o                         
  -5   6  10          0.17         -0.80         1.25 o                         
  -4   6  10          0.29          1.21         1.27 o                         
  -3   6  10          0.81          1.15         1.12 o                         
  -2   6  10         12.02         11.71         1.71 o                         
  -1   6  10         66.57         68.95         2.54 o                         
   0   6  10          6.63          8.20         1.01 o                         
   1   6  10         35.93         36.35         1.51 o                         
   2   6  10        100.84        106.74         2.89 o                         
   3   6  10        361.62        357.83         8.32 o                         
   4   6  10         40.40         33.07         1.76 o                         
   5   6  10         63.22         58.13         1.84 o                         
   6   6  10         97.65         92.95         3.47 o                         
   7   6  10         46.34         37.34         2.13 o                         
   8   6  10          6.53          7.27         1.32 o                         
   9   6  10         12.18          9.35         1.45 o                         
  10   6  10          0.29         -0.13         1.41 o                         
  11   6  10          0.64         -0.94         1.76 o                         
  -6   7  10         32.12         32.91         2.62 o                         
  -5   7  10         33.24         33.36         2.75 o                         
  -4   7  10          1.92          0.96         1.62 o                         
  -3   7  10         18.49         18.31         1.96 o                         
  -2   7  10          8.68          5.33         1.59 o                         
  -1   7  10         10.17          8.82         1.58 o                         
   0   7  10          1.72          1.65         1.14 o                         
   1   7  10          3.83          2.24         1.05 o                         
   2   7  10        420.58        466.92        10.80 o                         
   3   7  10        221.58        221.88         5.41 o                         
   4   7  10         13.71         15.48         1.34 o                         
   5   7  10         29.73         28.47         1.33 o                         
   6   7  10         20.72         19.08         1.41 o                         
   7   7  10          0.08         -0.27         1.22 o                         
   8   7  10         43.33         48.76         2.64 o                         
   9   7  10         16.73         23.98         2.03 o                         
  10   7  10         15.40         15.94         1.96 o                         
  11   7  10          6.29          6.58         2.34 o                         
  -5   8  10          8.88         12.63         2.36 o                         
  -4   8  10         34.44         34.33         3.76 o                         
  -3   8  10         27.90         26.54         2.50 o                         
  -2   8  10         22.91         17.93         2.02 o                         
  -1   8  10          0.01         -0.06         1.51 o                         
   0   8  10          1.81          1.89         1.48 o                         
   1   8  10         12.33          9.51         1.59 o                         
   2   8  10          8.61          7.69         1.06 o                         
   3   8  10          0.57          1.47         0.93 o                         
   4   8  10          2.17          2.27         0.90 o                         
   5   8  10         74.63         70.57         2.29 o                         
   6   8  10         33.52         31.71         1.36 o                         
   7   8  10         83.50         71.17         3.18 o                         
   8   8  10          0.91          0.66         1.47 o                         
   9   8  10         10.52         12.44         2.83 o                         
  10   8  10         17.06         19.25         2.25 o                         
  -4   9  10         82.48        100.78         4.84 o                         
  -3   9  10         24.56         28.60         3.96 o                         
  -2   9  10          1.47          2.63         2.05 o                         
  -1   9  10         19.62         26.29         2.63 o                         
   0   9  10          3.49          3.23         1.69 o                         
   1   9  10        112.02        109.81         4.27 o                         
   2   9  10         86.83         88.54         3.70 o                         
   3   9  10         54.69         53.13         2.15 o                         
   4   9  10          5.39          5.74         1.10 o                         
   5   9  10          4.04          4.69         1.04 o                         
   6   9  10          0.06          0.16         0.87 o                         
   7   9  10          0.37          0.26         1.32 o                         
   8   9  10          1.88          1.81         1.63 o                         
   9   9  10          3.72          4.03         1.83 o                         
  10   9  10          0.02          0.61         5.45 o                         
  -3  10  10          0.05          0.86         2.41 o                         
  -2  10  10         11.88         12.12         2.55 o                         
  -1  10  10          0.74          2.56         2.84 o                         
   0  10  10         30.18         31.77         3.27 o                         
   1  10  10          0.59          0.54         1.87 o                         
   2  10  10         13.04         10.11         1.95 o                         
   3  10  10         17.22         14.48         1.73 o                         
   4  10  10          0.03         -0.58         1.12 o                         
   5  10  10          6.32          6.23         1.19 o                         
   6  10  10         45.79         48.05         2.52 o                         
   7  10  10         26.98         31.49         2.85 o                         
   8  10  10          3.34          3.81         1.71 o                         
   9  10  10          0.68          1.31         1.88 o                         
  -1  11  10          2.50          2.38         3.64 o                         
   0  11  10          4.29          8.19         4.44 o                         
   1  11  10          6.27          3.12         2.19 o                         
   2  11  10          0.18          0.92         2.01 o                         
   3  11  10          1.13          1.35         1.91 o                         
   4  11  10         19.11         28.54         2.78 o                         
   5  11  10          0.04          0.25         1.22 o                         
   6  11  10         16.37         19.30         1.42 o                         
   7  11  10          5.74          7.39         1.74 o                         
   8  11  10          2.02          0.70         1.78 o                         
   1  12  10         11.66         11.10         4.44 o                         
   2  12  10          8.31         11.58         2.64 o                         
   3  12  10          0.01          0.61         2.29 o                         
   4  12  10          2.76          3.64         2.15 o                         
   5  12  10          2.50          2.48         2.05 o                         
   6  12  10          6.81          7.93         1.54 o                         
  -3  -9  11         25.91         27.93         3.47 o                         
  -2  -9  11          0.74          1.73         3.15 o                         
  -1  -9  11          4.16          3.63         5.25 o                         
  -6  -8  11          0.02          2.02         4.84 o                         
  -5  -8  11         11.31         14.36         2.61 o                         
  -4  -8  11          0.42         -0.12         2.38 o                         
  -3  -8  11         10.39          8.94         2.42 o                         
  -2  -8  11          0.01         -1.22         2.57 o                         
  -1  -8  11          1.20         -0.40         4.04 o                         
   0  -8  11         16.21         18.37         4.84 o                         
   1  -8  11          0.65         -1.62         2.90 o                         
   2  -8  11          4.21          3.03         3.84 o                         
  -7  -7  11          1.73          0.89         1.39 o                         
  -6  -7  11          3.74          2.70         1.56 o                         
  -5  -7  11          9.14         15.39         1.92 o                         
  -4  -7  11         43.63         46.24         9.89 o                         
  -3  -7  11          0.27          0.24         2.52 o                         
  -2  -7  11         34.71         30.28         3.13 o                         
  -1  -7  11          2.36          1.13         2.27 o                         
   0  -7  11          9.11          8.68         3.43 o                         
   1  -7  11         15.89         18.48         2.76 o                         
   2  -7  11         24.42         28.71         3.10 o                         
   3  -7  11          0.03         -0.40         3.23 o                         
   4  -7  11          3.13          6.86         3.63 o                         
  -8  -6  11          0.41          1.13         2.04 o                         
  -7  -6  11         13.49         10.42         1.41 o                         
  -6  -6  11         23.81         22.15         1.57 o                         
  -5  -6  11         49.15         55.63         2.56 o                         
  -4  -6  11         39.82         37.91         2.53 o                         
  -3  -6  11          3.42          2.75         1.82 o                         
  -2  -6  11          4.87          2.59         1.84 o                         
  -1  -6  11         28.14         24.66         2.61 o                         
   0  -6  11          1.26         -0.73         2.13 o                         
   1  -6  11         18.51         23.42         5.75 o                         
   2  -6  11         28.44         22.23         3.94 o                         
   3  -6  11          0.51          0.43         2.08 o                         
   4  -6  11          0.01         -0.65         2.20 o                         
   5  -6  11          0.38          2.09         2.33 o                         
  -8  -5  11          2.69          5.32         2.02 o                         
  -7  -5  11          6.73          6.83         1.20 o                         
  -6  -5  11          6.52          9.15         1.24 o                         
  -5  -5  11         18.13         15.37         1.89 o                         
  -4  -5  11         42.46         43.99         2.10 o                         
  -3  -5  11        104.97        100.23         4.62 o                         
  -2  -5  11        213.13        223.77         8.77 o                         
  -1  -5  11         10.42          9.94         1.98 o                         
   0  -5  11         27.04         24.11         2.35 o                         
   1  -5  11          0.37         -0.32         1.64 o                         
   2  -5  11         18.98         22.48         2.33 o                         
   3  -5  11          1.61          1.55         1.61 o                         
   4  -5  11         18.88         18.91         2.37 o                         
   5  -5  11         71.40         84.68         3.70 o                         
   6  -5  11        110.03        127.30         7.01 o                         
  -9  -4  11          4.38          5.49         2.47 o                         
  -8  -4  11          1.22          1.44         1.82 o                         
  -7  -4  11          4.70          3.03         1.05 o                         
  -6  -4  11          1.28          1.67         0.98 o                         
  -5  -4  11          1.70          0.69         0.97 o                         
  -4  -4  11         24.16         24.49         1.38 o                         
  -3  -4  11         37.43         38.06         1.73 o                         
  -2  -4  11         64.65         67.31         3.62 o                         
  -1  -4  11          3.77          2.75         1.49 o                         
   0  -4  11          0.16         -1.13         1.23 o                         
   1  -4  11         40.80         42.39         3.84 o                         
   2  -4  11          0.00          0.25         1.36 o                         
   3  -4  11          0.39          1.53         1.18 o                         
   4  -4  11         22.61         18.94         1.51 o                         
   5  -4  11          0.23         -0.14         1.34 o                         
   6  -4  11          0.31          1.91         1.44 o                         
   7  -4  11          4.36          4.84         1.52 o                         
  -9  -3  11          0.44         -1.04         2.42 o                         
  -8  -3  11          1.07         -0.35         1.76 o                         
  -7  -3  11          0.56          1.22         0.93 o                         
  -6  -3  11         24.28         21.03         1.69 o                         
  -5  -3  11          7.88          8.01         1.08 o                         
  -4  -3  11         44.50         37.93         2.12 o                         
  -3  -3  11         50.90         46.93         1.80 o                         
  -2  -3  11         26.64         25.28         1.30 o                         
  -1  -3  11          0.78         -0.10         1.12 o                         
   0  -3  11         48.86         41.51         2.17 o                         
   1  -3  11         12.05         14.16         1.43 o                         
   2  -3  11         50.21         46.66         2.00 o                         
   3  -3  11         20.71         20.78         2.27 o                         
   4  -3  11          5.71          3.93         1.17 o                         
   5  -3  11        103.34        106.57         3.47 o                         
   6  -3  11        217.91        240.43         8.57 o                         
   7  -3  11          2.74          0.55         2.23 o                         
   8  -3  11          7.63          9.61         2.65 o                         
  -9  -2  11          0.14          0.79         2.54 o                         
  -8  -2  11          6.75          9.08         3.33 o                         
  -7  -2  11         48.91         40.80         2.80 o                         
  -6  -2  11          2.22          0.65         0.93 o                         
  -5  -2  11         10.98          9.37         1.22 o                         
  -4  -2  11          2.85          2.66         1.01 o                         
  -3  -2  11         54.76         53.15         2.09 o                         
  -2  -2  11          0.49          0.82         0.85 o                         
  -1  -2  11         14.09         14.87         1.03 o                         
   0  -2  11         58.60         59.92         3.07 o                         
   1  -2  11         35.54         37.69         1.76 o                         
   2  -2  11          7.36          6.34         1.01 o                         
   3  -2  11        157.10        158.26         4.72 o                         
   4  -2  11         10.07         12.35         1.15 o                         
   5  -2  11        223.28        220.47         6.04 o                         
   6  -2  11         12.85         11.57         1.08 o                         
   7  -2  11         24.35         30.29         7.07 o                         
   8  -2  11          5.93          2.77         2.23 o                         
  -9  -1  11          0.91         -0.67         2.54 o                         
  -8  -1  11         11.91         14.70         2.28 o                         
  -7  -1  11          8.68          9.81         1.17 o                         
  -6  -1  11          0.01          0.59         0.95 o                         
  -5  -1  11         13.74          8.77         1.08 o                         
  -4  -1  11          0.13          0.07         0.85 o                         
  -3  -1  11          8.69          7.75         0.96 o                         
  -2  -1  11          0.97          0.79         0.82 o                         
  -1  -1  11          6.28          4.89         0.81 o                         
   0  -1  11          3.48          2.81         0.75 o                         
   1  -1  11          0.08          0.20         0.78 o                         
   2  -1  11        139.99        135.07         3.48 o                         
   3  -1  11        815.39        812.64        20.56 o                         
   4  -1  11         25.18         22.62         2.36 o                         
   5  -1  11         38.88         38.67         1.89 o                         
   6  -1  11         14.20         12.50         1.04 o                         
   7  -1  11          3.47          5.03         1.53 o                         
   8  -1  11          8.57         10.82         2.23 o                         
   9  -1  11          9.07         10.77         5.85 o                         
  -9   0  11          2.07          2.71         2.46 o                         
  -8   0  11          0.09         -0.32         1.98 o                         
  -7   0  11          1.35          0.63         1.00 o                         
  -6   0  11          5.53          3.79         0.99 o                         
  -5   0  11        125.59        131.61         3.87 o                         
  -4   0  11        286.70        293.80         7.72 o                         
  -3   0  11        314.63        303.51         7.92 o                         
  -2   0  11        327.60        331.21         8.60 o                         
  -1   0  11         73.68         62.61         1.73 o                         
   0   0  11        140.56        146.67         3.30 o                         
   1   0  11        113.21        111.84         2.89 o                         
   2   0  11          3.59          3.55         0.76 o                         
   3   0  11          2.87          0.93         0.70 o                         
   4   0  11       2081.65       2126.66        47.48 o                         
   5   0  11         87.94         78.58         2.32 o                         
   6   0  11         87.26         91.01         2.82 o                         
   7   0  11          0.02         -0.10         1.33 o                         
   8   0  11          2.89          2.49         1.55 o                         
   9   0  11         19.29         25.15         2.57 o                         
  -9   1  11          3.71          5.49         2.80 o                         
  -8   1  11          1.57          1.66         2.17 o                         
  -7   1  11         54.70         44.87         2.32 o                         
  -6   1  11         14.56         14.97         1.37 o                         
  -5   1  11         19.63         21.97         1.57 o                         
  -4   1  11          0.44          1.14         0.94 o                         
  -3   1  11        308.68        314.10         8.20 o                         
  -2   1  11         14.54         13.94         1.52 o                         
  -1   1  11          1.40          1.21         0.61 o                         
   0   1  11         13.18         17.51         1.23 o                         
   1   1  11         16.17         10.80         0.96 o                         
   2   1  11        101.30         99.48         2.94 o                         
   3   1  11         12.74         14.21         0.93 o                         
   4   1  11         47.59         53.51         2.33 o                         
   5   1  11        124.37        121.58         3.19 o                         
   6   1  11          2.77          2.73         1.09 o                         
   7   1  11          0.56         -0.31         1.13 o                         
   8   1  11          9.45          7.48         1.40 o                         
   9   1  11         12.31         15.45         1.93 o                         
  10   1  11          9.14         12.50         2.19 o                         
  -9   2  11          1.36          4.64         3.63 o                         
  -8   2  11          0.00         -0.29         2.33 o                         
  -7   2  11          0.51          0.18         1.15 o                         
  -6   2  11        196.99        173.03         5.69 o                         
  -5   2  11         56.62         62.94         3.25 o                         
  -4   2  11         15.29         16.96         1.39 o                         
  -3   2  11          0.43          0.68         0.90 o                         
  -2   2  11         11.37         10.11         0.88 o                         
  -1   2  11         73.25         78.97         2.24 o                         
   0   2  11        140.14        139.09         3.16 o                         
   1   2  11        127.87        143.74         3.24 o                         
   2   2  11         32.76         30.34         2.07 o                         
   3   2  11        355.60        326.45         8.48 o                         
   4   2  11        577.66        572.61        13.05 o                         
   5   2  11        450.67        438.72        10.11 o                         
   6   2  11          0.11          0.30         1.36 o                         
   7   2  11         26.26         23.48         1.58 o                         
   8   2  11         17.33         12.92         1.38 o                         
   9   2  11          0.00         -0.10         1.39 o                         
  10   2  11          6.18          4.12         1.77 o                         
  -8   3  11          0.37          0.26         2.57 o                         
  -7   3  11          0.13          0.42         1.19 o                         
  -6   3  11         29.55         26.00         1.78 o                         
  -5   3  11         74.95         79.45         4.92 o                         
  -4   3  11          3.47          2.80         1.15 o                         
  -3   3  11          3.20          1.79         1.02 o                         
  -2   3  11        111.50        114.41         3.19 o                         
  -1   3  11          6.35          6.16         0.75 o                         
   0   3  11          0.55          1.47         0.63 o                         
   1   3  11         13.08         13.86         0.93 o                         
   2   3  11          0.33         -0.43         0.63 o                         
   3   3  11          3.70          3.51         0.80 o                         
   4   3  11         10.51         10.68         0.92 o                         
   5   3  11        215.34        208.60         5.59 o                         
   6   3  11        126.28        116.31         3.56 o                         
   7   3  11         10.17          6.01         1.17 o                         
   8   3  11          0.50         -0.04         1.16 o                         
   9   3  11          4.39          3.32         1.34 o                         
  10   3  11          0.22          1.18         1.67 o                         
  -8   4  11          0.00          0.44         2.87 o                         
  -7   4  11          6.76          6.65         1.47 o                         
  -6   4  11         19.87         21.69         3.60 o                         
  -5   4  11         13.21         13.29         3.05 o                         
  -4   4  11         10.03          8.32         1.21 o                         
  -3   4  11          0.71          1.96         1.01 o                         
  -2   4  11          9.88         11.92         1.17 o                         
  -1   4  11         41.17         33.36         1.45 o                         
   0   4  11          0.00         -0.12         0.68 o                         
   1   4  11          6.19          4.77         0.77 o                         
   2   4  11         12.37         13.03         0.98 o                         
   3   4  11        237.11        238.46         5.66 o                         
   4   4  11        369.16        355.10         9.20 o                         
   5   4  11          0.68         -0.06         0.72 o                         
   6   4  11          3.09          2.36         1.09 o                         
   7   4  11          8.10          5.30         1.27 o                         
   8   4  11          5.74          5.39         1.18 o                         
   9   4  11          0.05          1.24         1.29 o                         
  10   4  11          1.06          2.96         1.54 o                         
  11   4  11          7.70         12.52         2.24 o                         
  -7   5  11         34.30         35.28         2.41 o                         
  -6   5  11         99.06        102.07         7.81 o                         
  -5   5  11         98.00        107.78         5.47 o                         
  -4   5  11          0.28          0.59         1.19 o                         
  -3   5  11         84.21         86.16         3.02 o                         
  -2   5  11          3.89          4.09         1.27 o                         
  -1   5  11          1.32          0.27         0.94 o                         
   0   5  11         35.10         32.68         1.73 o                         
   1   5  11         29.36         32.15         1.38 o                         
   2   5  11         46.56         44.98         1.60 o                         
   3   5  11        924.05        936.90        21.12 o                         
   4   5  11         12.10         11.59         0.98 o                         
   5   5  11          1.04          1.30         0.93 o                         
   6   5  11         52.63         48.41         2.37 o                         
   7   5  11          4.81          3.55         1.27 o                         
   8   5  11          5.37         10.08         2.14 o                         
   9   5  11         11.91         10.60         1.63 o                         
  10   5  11          9.21          8.30         1.95 o                         
  11   5  11         20.91         26.82         2.59 o                         
  -7   6  11          9.70         10.51         2.35 o                         
  -6   6  11          7.10          9.18         1.73 o                         
  -5   6  11          1.32          0.92         1.39 o                         
  -4   6  11         10.78          8.91         1.68 o                         
  -3   6  11         76.39         69.09         3.23 o                         
  -2   6  11          0.01          2.07         1.45 o                         
  -1   6  11         16.90         12.83         1.37 o                         
   0   6  11         25.95         25.06         1.38 o                         
   1   6  11         37.06         37.60         1.65 o                         
   2   6  11        157.02        161.12         4.54 o                         
   3   6  11          9.25         10.59         0.97 o                         
   4   6  11        105.08        109.57         2.95 o                         
   5   6  11         21.46         21.14         2.01 o                         
   6   6  11          5.19          2.70         1.12 o                         
   7   6  11          0.05          0.51         1.18 o                         
   8   6  11          4.60          3.47         1.32 o                         
   9   6  11         16.83         13.91         1.66 o                         
  10   6  11          1.94          1.51         1.70 o                         
  -6   7  11         41.42         46.22         3.62 o                         
  -5   7  11         13.03         13.43         2.08 o                         
  -4   7  11          1.24          1.07         1.71 o                         
  -3   7  11          0.59          0.71         1.71 o                         
  -2   7  11         19.24         23.18         2.08 o                         
  -1   7  11          9.13          8.28         1.62 o                         
   0   7  11         14.19         12.85         1.62 o                         
   1   7  11          0.71          0.73         1.13 o                         
   2   7  11        357.10        373.17         8.76 o                         
   3   7  11       1015.13       1125.59        28.34 o                         
   4   7  11        180.90        181.03         4.54 o                         
   5   7  11          1.69          0.85         0.84 o                         
   6   7  11         14.99         14.01         0.97 o                         
   7   7  11         20.00         18.98         1.78 o                         
   8   7  11         10.03         10.13         1.72 o                         
   9   7  11         70.23         70.62         3.56 o                         
  10   7  11         17.18         22.02         2.33 o                         
  -5   8  11          4.26          3.47         2.33 o                         
  -4   8  11          9.01         13.64         2.15 o                         
  -3   8  11         11.48         11.60         2.13 o                         
  -2   8  11          0.34          0.55         1.64 o                         
  -1   8  11          0.22          0.90         1.65 o                         
   0   8  11         14.80         12.84         2.27 o                         
   1   8  11          0.77          0.47         1.42 o                         
   2   8  11         45.83         48.91         3.26 o                         
   3   8  11         33.02         39.64         1.78 o                         
   4   8  11         79.25         88.79         2.74 o                         
   5   8  11          0.01         -0.33         0.91 o                         
   6   8  11          4.46          2.30         0.93 o                         
   7   8  11          0.35         -0.06         1.51 o                         
   8   8  11         48.24         52.53         2.97 o                         
   9   8  11         12.52         16.55         2.20 o                         
  10   8  11         21.46         26.56         2.58 o                         
  -4   9  11         20.09         17.26         2.68 o                         
  -3   9  11          7.59          6.62         2.22 o                         
  -2   9  11         12.37         11.18         2.19 o                         
  -1   9  11          0.37         -0.59         2.64 o                         
   0   9  11          8.17         10.23         1.97 o                         
   1   9  11         24.01         20.15         2.10 o                         
   2   9  11         76.33         75.57         3.47 o                         
   3   9  11          0.26          1.00         1.11 o                         
   4   9  11          3.33          2.07         1.08 o                         
   5   9  11          6.29          6.95         1.11 o                         
   6   9  11         10.92          9.86         1.15 o                         
   7   9  11         16.73         15.29         2.03 o                         
   8   9  11         19.38         27.09         2.39 o                         
   9   9  11          3.48          3.45         1.95 o                         
  -3  10  11          0.86         -0.61         3.23 o                         
  -2  10  11          0.72          1.35         2.39 o                         
  -1  10  11          1.31          3.84         3.28 o                         
   0  10  11         32.88         33.32         5.85 o                         
   1  10  11          2.04          2.92         1.98 o                         
   2  10  11         14.79         17.80         2.32 o                         
   3  10  11          6.93          9.39         1.71 o                         
   4  10  11          1.87          3.05         1.26 o                         
   5  10  11          0.01          0.16         1.19 o                         
   6  10  11          0.58         -0.02         1.11 o                         
   7  10  11         23.68         24.26         2.36 o                         
   8  10  11          0.01         -0.66         2.03 o                         
   9  10  11          4.19          6.66         5.45 o                         
   0  11  11         10.16         14.52         3.68 o                         
   1  11  11          0.42          0.71         2.23 o                         
   2  11  11         18.75         17.63         2.48 o                         
   3  11  11          8.83          9.80         2.25 o                         
   4  11  11          1.90          1.49         1.86 o                         
   5  11  11          1.47          1.81         1.32 o                         
   6  11  11         21.42         24.21         1.63 o                         
   7  11  11          1.30          1.86         1.73 o                         
   2  12  11          6.11          9.49         4.04 o                         
   3  12  11          1.13          1.40         2.53 o                         
   4  12  11          2.35          0.25         3.53 o                         
   5  12  11          1.40          0.52         3.35 o                         
  -4  -8  12          0.03          3.50         2.61 o                         
  -3  -8  12          0.18          0.36         2.76 o                         
  -2  -8  12          5.21          5.98         2.81 o                         
  -1  -8  12         17.88         20.79         5.05 o                         
   0  -8  12          0.99         -0.81         4.24 o                         
   1  -8  12          0.05          0.33         3.13 o                         
  -6  -7  12         10.15         12.30         1.78 o                         
  -5  -7  12          1.58          1.24         2.38 o                         
  -4  -7  12          3.84          2.54         3.33 o                         
  -3  -7  12          0.25          0.29         2.33 o                         
  -2  -7  12          0.76          2.15         2.27 o                         
  -1  -7  12          3.94          1.98         2.64 o                         
   0  -7  12          0.07          0.20         3.43 o                         
   1  -7  12          8.96         11.70         2.78 o                         
   2  -7  12          0.21          1.10         2.72 o                         
   3  -7  12          9.06         11.71         3.63 o                         
  -7  -6  12        128.02        148.90         6.15 o                         
  -6  -6  12        177.99        187.79         5.03 o                         
  -5  -6  12          4.57          4.89         1.43 o                         
  -4  -6  12          0.86          1.37         2.02 o                         
  -3  -6  12          4.57          5.48         2.08 o                         
  -2  -6  12          0.07         -1.34         1.84 o                         
  -1  -6  12          4.34          1.55         2.13 o                         
   0  -6  12         23.40         25.64         4.04 o                         
   1  -6  12         21.75         18.54         2.56 o                         
   2  -6  12         39.15         43.01         3.30 o                         
   3  -6  12         23.04         21.23         2.86 o                         
   4  -6  12          9.43          7.87         3.23 o                         
  -8  -5  12          5.72          6.77         2.28 o                         
  -7  -5  12          3.33          4.66         1.32 o                         
  -6  -5  12          3.92          2.77         1.35 o                         
  -5  -5  12         80.64         83.31         2.78 o                         
  -4  -5  12         71.20         73.90         2.88 o                         
  -3  -5  12         14.99         14.58         2.32 o                         
  -2  -5  12          0.33         -0.06         1.78 o                         
  -1  -5  12          2.04          1.96         1.92 o                         
   0  -5  12         66.92         68.17         4.84 o                         
   1  -5  12          0.03          0.81         1.84 o                         
   2  -5  12          0.86         -0.87         1.94 o                         
   3  -5  12          6.38          9.72         3.03 o                         
   4  -5  12          0.01          1.01         1.83 o                         
   5  -5  12          1.06          2.17         1.84 o                         
   6  -5  12          1.15          0.72         2.10 o                         
  -8  -4  12          0.04          0.91         2.17 o                         
  -7  -4  12          1.81          1.58         1.16 o                         
  -6  -4  12          6.64          6.89         1.21 o                         
  -5  -4  12          3.31          2.72         1.26 o                         
  -4  -4  12         28.11         32.21         1.64 o                         
  -3  -4  12          6.78          6.05         1.79 o                         
  -2  -4  12          0.12          0.58         1.75 o                         
  -1  -4  12          7.11         10.98         2.62 o                         
   0  -4  12         27.73         28.89         2.47 o                         
   1  -4  12         13.79         14.40         2.18 o                         
   2  -4  12         44.74         44.45         3.84 o                         
   3  -4  12          0.31          0.87         1.47 o                         
   4  -4  12         33.29         42.34         4.22 o                         
   5  -4  12         10.99         12.89         1.75 o                         
   6  -4  12         12.42         12.93         1.75 o                         
   7  -4  12          0.31         -0.30         1.40 o                         
  -9  -3  12          1.88         -1.41         5.65 o                         
  -8  -3  12          6.58          9.74         2.61 o                         
  -7  -3  12         52.56         69.24         4.52 o                         
  -6  -3  12          0.35          0.74         1.03 o                         
  -5  -3  12          0.53          1.11         1.01 o                         
  -4  -3  12          0.02         -0.97         0.97 o                         
  -3  -3  12          8.72         10.51         1.14 o                         
  -2  -3  12          8.19          9.29         1.75 o                         
  -1  -3  12          3.57          3.61         1.72 o                         
   0  -3  12         63.95         56.74         2.64 o                         
   1  -3  12          0.07          0.05         1.49 o                         
   2  -3  12         71.27         68.48         2.99 o                         
   3  -3  12          1.55          1.67         1.14 o                         
   4  -3  12          6.79          7.23         1.28 o                         
   5  -3  12         12.85         12.03         1.41 o                         
   6  -3  12          4.78          2.07         1.29 o                         
   7  -3  12          6.17          7.18         2.65 o                         
   8  -3  12          5.43          9.49         5.85 o                         
  -9  -2  12          4.93          1.98         2.90 o                         
  -8  -2  12          0.73         -0.37         2.32 o                         
  -7  -2  12         29.44         28.97         1.80 o                         
  -6  -2  12          0.47         -0.61         1.11 o                         
  -5  -2  12          2.55          1.83         0.97 o                         
  -4  -2  12        134.69        133.47         3.53 o                         
  -3  -2  12        174.76        178.73         4.51 o                         
  -2  -2  12        140.57        150.64         4.81 o                         
  -1  -2  12        138.91        134.73         4.58 o                         
   0  -2  12          6.53          7.08         1.31 o                         
   1  -2  12          0.49          0.59         1.08 o                         
   2  -2  12         63.01         58.37         2.05 o                         
   3  -2  12         46.13         42.97         2.03 o                         
   4  -2  12          4.73          5.46         1.31 o                         
   5  -2  12         93.67         85.28         2.91 o                         
   6  -2  12          0.01         -0.47         0.96 o                         
   7  -2  12          0.68         -0.38         2.08 o                         
   8  -2  12         15.55         15.23         2.75 o                         
  -9  -1  12          0.00          1.96         2.93 o                         
  -8  -1  12         42.83         51.77         3.91 o                         
  -7  -1  12         13.33         15.06         1.74 o                         
  -6  -1  12          0.00          0.60         1.11 o                         
  -5  -1  12         10.77         11.86         1.23 o                         
  -4  -1  12         30.49         35.33         2.85 o                         
  -3  -1  12          1.98          1.37         0.96 o                         
  -2  -1  12        250.50        255.12         6.81 o                         
  -1  -1  12        153.57        154.99         5.09 o                         
   0  -1  12         14.56         20.20         1.55 o                         
   1  -1  12          8.49         13.43         1.34 o                         
   2  -1  12        116.38        109.58         3.27 o                         
   3  -1  12        533.72        533.40        12.24 o                         
   4  -1  12        269.56        274.09         7.34 o                         
   5  -1  12        276.35        274.70         7.34 o                         
   6  -1  12         12.86         13.53         1.18 o                         
   7  -1  12          0.27          0.72         1.61 o                         
   8  -1  12          0.00          0.55         2.23 o                         
   9  -1  12         30.28         33.19         3.48 o                         
  -9   0  12          7.54          6.46         3.63 o                         
  -8   0  12          0.41          1.48         2.46 o                         
  -7   0  12          0.01         -0.10         1.18 o                         
  -6   0  12         27.26         30.07         4.43 o                         
  -5   0  12         39.35         42.98         2.25 o                         
  -4   0  12          7.86          5.11         1.03 o                         
  -3   0  12        224.32        221.48         5.98 o                         
  -2   0  12         49.50         47.97         1.93 o                         
  -1   0  12         16.23         16.61         1.18 o                         
   0   0  12         72.87         66.45         2.56 o                         
   1   0  12          0.06          0.63         0.82 o                         
   2   0  12         84.51         86.63         2.47 o                         
   3   0  12        115.81        124.29         3.65 o                         
   4   0  12         64.56         66.45         2.58 o                         
   5   0  12        298.32        304.86         7.27 o                         
   6   0  12          1.20          2.29         0.80 o                         
   7   0  12         40.52         40.77         2.22 o                         
   8   0  12          1.70          0.18         1.57 o                         
   9   0  12          6.15          7.16         2.36 o                         
  -8   1  12          2.60          3.03         2.46 o                         
  -7   1  12         57.78         42.58         2.26 o                         
  -6   1  12         59.28         54.83         3.01 o                         
  -5   1  12         41.60         34.27         2.42 o                         
  -4   1  12         80.45         80.59         2.77 o                         
  -3   1  12          7.23          3.51         1.01 o                         
  -2   1  12          1.23          0.92         0.92 o
[truncated: 114,211 more chars]
